# Supplementary material for: Phosphoproteomic Alterations of Ionotropic Glutamate Receptors in the Hippocampus of the Ts65Dn Mouse Model of Down Syndrome
Source: Front Mol Neurosci. 2018 Jul 25;11:226. doi: 10.3389/fnmol.2018.00226 (PMC6095006; doi:10.3389/fnmol.2018.00226)
Supplement: Supplementary file 3 [file Data_Sheet_1.XLSX]

## Sheet: Proteins 5%FDR Rep 1
PROTEINS IDENTIFICATION (Biological replicate 1)
Accession	Description	Coverage	# Peptides	# PSMs	# Unique Peptides	# Protein Groups	# AAs	MW [kDa]	calc. pI	Post EU	Post TS	Extra EU	Extra TS	Modifications	Areas: Post EU	Areas: Post TS	Areas: Extra EU	Areas: F6: Extra TS	emPAI	Protein FDR Confidence Mascot	# Decoy Proteins Mascot	Exp. q-value Mascot	Score Mascot	# Peptides Mascot
Q6ZPJ3	(E3-independent) E2 ubiquitin-conjugating enzyme UBE2O OS=Mus musculus GN=Ube2o PE=1 SV=3	7.14286	6	52	6	1	1288	140.746	5.06	High	High	High	High		1400000	810000	11000000	34000000	0.35	High	0	0	603.187	6
O55028	[3-methyl-2-oxobutanoate dehydrogenase [lipoamide]] kinase, mitochondrial OS=Mus musculus GN=Bckdk PE=1 SV=1	3.39806	1	27	1	1	412	46.558	8.91	High	High	Not Found	Not Found			10000000			0.105	High	0	0	141.374	1
Q9Z1T6	1-phosphatidylinositol 3-phosphate 5-kinase OS=Mus musculus GN=Pikfyve PE=1 SV=3	0.619933	1	8	1	1	2097	236.727	6.68	High	Not Found	Not Found	High		3100000			6100000	0.018	High	0	0	126.15	1
Q9Z1B3	1-phosphatidylinositol 4,5-bisphosphate phosphodiesterase beta-1 OS=Mus musculus GN=Plcb1 PE=1 SV=2	5.09868	4	56	4	1	1216	138.309	6.13	High	High	High	High		7100000	9100000	2400000	9100000	0.277	High	0	0	476.508	4
P51432	1-phosphatidylinositol 4,5-bisphosphate phosphodiesterase beta-3 OS=Mus musculus GN=Plcb3 PE=1 SV=2	0.729335	1	1	1	1	1234	139.4	5.94	Not Found	Not Found	Not Found	Not Found						0.035	Medium	94	0.0296343	0	1
A2AP18	1-phosphatidylinositol 4,5-bisphosphate phosphodiesterase eta-2 OS=Mus musculus GN=Plch2 PE=1 SV=2	2.26516	3	35	3	1	1501	164.195	7.49	High	High	High	High		4000000	21000000	46000000	180000000	0.155	High	0	0	890.408	3
Q62077	1-phosphatidylinositol 4,5-bisphosphate phosphodiesterase gamma-1 OS=Mus musculus GN=Plcg1 PE=1 SV=2	0.537634	1	1	1	1	1302	149.573	5.8	Not Found	Not Found	Not Found	Not Found						0.035	Medium	94	0.0296343	0	1
Q64433	10 kDa heat shock protein, mitochondrial OS=Mus musculus GN=Hspe1 PE=1 SV=2	9.80392	1	5	1	1	102	10.956	8.35	Not Found	Not Found	High	High				26000000	3400000	0.585	Medium	29	0.0136728	26.97	1
Q9CQV8	14-3-3 protein beta/alpha OS=Mus musculus GN=Ywhab PE=1 SV=3	30.0813	7	33	3	1	246	28.069	4.83	Medium	High	High	Not Found		10000000	2300000	83000000		1.955	High	0	0	161.667	7
P68510	14-3-3 protein eta OS=Mus musculus GN=Ywhah PE=1 SV=2	22.7642	5	27	2	1	246	28.194	4.89	Not Found	Not Found	High	High				920000	120000000	1.154	High	0	0	172.229	5
P61982	14-3-3 protein gamma OS=Mus musculus GN=Ywhag PE=1 SV=2	31.1741	8	60	5	1	247	28.285	4.89	High	High	High	High		5400000	130000000	470000000	1400000000	3.084	High	0	0	498.904	8
P63101	14-3-3 protein zeta/delta OS=Mus musculus GN=Ywhaz PE=1 SV=1	61.2245	13	64	9	1	245	27.754	4.79	High	High	High	High		45000000		39000000	66000000	7.859	High	0	0	775.797	13
P58871	182 kDa tankyrase-1-binding protein OS=Mus musculus GN=Tnks1bp1 PE=1 SV=2	7.38372	10	62	10	1	1720	181.714	4.88	High	High	High	High		14000000	4000000	900000	27000000	0.4	High	0	0	1083.71	10
Q60597	2-oxoglutarate dehydrogenase, mitochondrial OS=Mus musculus GN=Ogdh PE=1 SV=3	4.88759	5	22	5	1	1023	116.375	6.83	High	High	Not Found	High		39000000	27000000		30000000	0.238	High	0	0	256.129	5
P50136	2-oxoisovalerate dehydrogenase subunit alpha, mitochondrial OS=Mus musculus GN=Bckdha PE=1 SV=1	5.42986	2	4	2	1	442	50.339	8.06	High	Not Found	Not Found	High		640000			3200000	0.186	Medium	92	0.0296343	13.36	2
Q9CQ62	2,4-dienoyl-CoA reductase, mitochondrial OS=Mus musculus GN=Decr1 PE=1 SV=1	2.68657	1	3	1	1	335	36.191	8.95	Not Found	High	Not Found	Not Found			3400000			0.105	High	2	0.00162075	79.7067	1
P16330	2',3'-cyclic-nucleotide 3'-phosphodiesterase OS=Mus musculus GN=Cnp PE=1 SV=3	27.381	12	33	12	1	420	47.094	8.97	High	High	Not Found	High	Acetyl [N-Term]	40000000	17000000		11000000	1.656	High	0	0	328.161	12
Q3TXS7	26S proteasome non-ATPase regulatory subunit 1 OS=Mus musculus GN=Psmd1 PE=1 SV=1	4.19727	3	36	3	1	953	105.663	5.39	High	High	High	High		5700000		17000000	36000000	0.286	High	0	0	210.108	3
Q8BG32	26S proteasome non-ATPase regulatory subunit 11 OS=Mus musculus GN=Psmd11 PE=1 SV=3	2.1327	1	3	1	1	422	47.407	6.48	Not Found	Not Found	High	Not Found				14000000		0.075	Medium	77	0.0296343	17.34	1
Q8VDM4	26S proteasome non-ATPase regulatory subunit 2 OS=Mus musculus GN=Psmd2 PE=1 SV=1	3.4141	2	25	2	1	908	100.139	5.17	High	High	High	High		4500000	610000	22000000	41000000	0.169	High	0	0	187.275	2
P14685	26S proteasome non-ATPase regulatory subunit 3 OS=Mus musculus GN=Psmd3 PE=1 SV=3	3.01887	1	1	1	1	530	60.68	8.44	Not Found	Not Found	Not Found	Not Found						0.061	Medium	94	0.0296343	0	1
O35226	26S proteasome non-ATPase regulatory subunit 4 OS=Mus musculus GN=Psmd4 PE=1 SV=1	6.64894	1	2	1	1	376	40.678	4.79	Not Found	Not Found	Not Found	Not Found						0.359	Medium	79	0.0296343	16.82	1
Q9CR00	26S proteasome non-ATPase regulatory subunit 9 OS=Mus musculus GN=Psmd9 PE=1 SV=1	3.6036	1	1	1	1	222	24.705	6.43	Not Found	Not Found	Not Found	Not Found	Acetyl [N-Term]					0.194	Medium	94	0.0296343	0	1
Q3UHX2	28 kDa heat- and acid-stable phosphoprotein OS=Mus musculus GN=Pdap1 PE=1 SV=1	9.39227	1	23	1	1	181	20.593	7.39	Not Found	Not Found	High	High				43000000	47000000	0.668	High	0	0	799.245	1
O08756	3-hydroxyacyl-CoA dehydrogenase type-2 OS=Mus musculus GN=Hsd17b10 PE=1 SV=4	7.66284	1	1	1	1	261	27.402	8.41	Not Found	High	Not Found	Not Found						0.155	High	10	0.00559597	40.86	1
Q9Z2A0	3-phosphoinositide-dependent protein kinase 1 OS=Mus musculus GN=Pdpk1 PE=1 SV=2	3.39893	1	17	1	1	559	63.718	7.37	High	Not Found	High	High		46000000		5500000	42000000	0.16	High	0	0	343.57	1
Q9D0Q7	39S ribosomal protein L45, mitochondrial OS=Mus musculus GN=Mrpl45 PE=1 SV=1	2.94118	1	2	1	1	306	35.388	9.23	High	Medium	Not Found	Not Found		2600000	850000			0.11	Medium	94	0.0296343	0	1
Q9D1H8	39S ribosomal protein L53, mitochondrial OS=Mus musculus GN=Mrpl53 PE=1 SV=1	6.77966	1	2	1	1	118	12.73	9.52	Not Found	Not Found	Not Found	Not Found						0.259	Medium	94	0.0296343	0	1
P61922	4-aminobutyrate aminotransferase, mitochondrial OS=Mus musculus GN=Abat PE=1 SV=1	4.4	2	3	2	1	500	56.416	8.09	Not Found	Not Found	High	High				1300000		0.155	Medium	87	0.0296343	15.16	2
P62301	40S ribosomal protein S13 OS=Mus musculus GN=Rps13 PE=1 SV=2	7.94702	1	1	1	1	151	17.212	10.54	Not Found	High	Not Found	Not Found						0.233	Medium	94	0.0296343	0	1
P62264	40S ribosomal protein S14 OS=Mus musculus GN=Rps14 PE=1 SV=3	8.60927	1	1	1	1	151	16.263	10.05	Not Found	High	Not Found	Not Found			630000			0.389	Medium	94	0.0296343	0	1
P14131	40S ribosomal protein S16 OS=Mus musculus GN=Rps16 PE=1 SV=4	6.84932	1	1	1	1	146	16.435	10.21	Not Found	Not Found	Not Found	Not Found						0.212	Medium	94	0.0296343	13.08	1
Q9CZX8	40S ribosomal protein S19 OS=Mus musculus GN=Rps19 PE=1 SV=3	11.7241	2	3	2	1	145	16.076	10.4	Not Found	Medium	Not Found	Not Found			3100000			0.468	Medium	94	0.0296343	0	2
Q6ZWU9	40S ribosomal protein S27 OS=Mus musculus GN=Rps27 PE=1 SV=3	13.0952	1	2	1	1	84	9.455	9.45	Not Found	High	Not Found	Not Found			2300000			0.585	Medium	32	0.0147943	26.59	1
P62908	40S ribosomal protein S3 OS=Mus musculus GN=Rps3 PE=1 SV=1	5.34979	1	8	1	1	243	26.657	9.66	High	High	Not Found	Medium		12000000	28000000		7000000	0.274	High	10	0.00559597	40.42	1
P97351	40S ribosomal protein S3a OS=Mus musculus GN=Rps3a PE=1 SV=3	3.0303	1	1	1	1	264	29.866	9.73	Not Found	High	Not Found	Not Found			5800000			0.129	Medium	94	0.0296343	0	1
P62702	40S ribosomal protein S4, X isoform OS=Mus musculus GN=Rps4x PE=1 SV=2	2.6616	1	5	1	1	263	29.579	10.15	Not Found	High	Not Found	Not Found			1800000			0.122	Medium	94	0.0296343	0	1
P62754	40S ribosomal protein S6 OS=Mus musculus GN=Rps6 PE=1 SV=1	3.21285	1	2	1	1	249	28.663	10.84	Not Found	High	Not Found	Not Found			7200000			0.194	Medium	71	0.0291342	18.68	1
P62242	40S ribosomal protein S8 OS=Mus musculus GN=Rps8 PE=1 SV=2	11.5385	2	3	2	1	208	24.19	10.32	Not Found	Not Found	Not Found	Not Found						0.995	Medium	77	0.0296343	17.36	2
Q61112	45 kDa calcium-binding protein OS=Mus musculus GN=Sdf4 PE=1 SV=1	3.60111	1	1	1	1	361	42.037	4.96	Not Found	Not Found	Not Found	High					2600000	0.11	Medium	28	0.0132827	28.02	1
P10852	4F2 cell-surface antigen heavy chain OS=Mus musculus GN=Slc3a2 PE=1 SV=1	12.7376	7	20	7	1	526	58.3	5.91	Not Found	Not Found	High	High	Acetyl [N-Term]			14000000	12000000	0.911	High	0	0	159.22	7
P35363	5-hydroxytryptamine receptor 2A OS=Mus musculus GN=Htr2a PE=1 SV=1	5.9448	2	5	2	1	471	52.807	6.99	Not Found	Not Found	Not Found	Not Found						0.245	High	4	0.00259067	60.08	2
Q9DBR1	5'-3' exoribonuclease 2 OS=Mus musculus GN=Xrn2 PE=1 SV=1	1.57729	1	6	1	1	951	108.618	7.59	High	Not Found	Not Found	High		19000000			630000	0.043	High	3	0.00212465	68.83	1
Q5EG47	5'-AMP-activated protein kinase catalytic subunit alpha-1 OS=Mus musculus GN=Prkaa1 PE=1 SV=2	4.47227	2	13	1	1	559	63.889	8.12	High	Not Found	Not Found	Not Found		8900000				0.15	High	0	0	240.222	2
Q8BRK8	5'-AMP-activated protein kinase catalytic subunit alpha-2 OS=Mus musculus GN=Prkaa2 PE=1 SV=3	4.8913	2	12	1	1	552	61.982	7.87	Medium	Not Found	Not Found	Not Found		310000				0.15	High	0	0	227.153	2
Q6PAM0	5'-AMP-activated protein kinase subunit beta-2 OS=Mus musculus GN=Prkab2 PE=1 SV=1	6.64207	1	12	1	1	271	30.19	6.46	High	High	Not Found	High		7100000	6500000		18000000	0.359	High	0	0	310.286	1
Q91WG5	5'-AMP-activated protein kinase subunit gamma-2 OS=Mus musculus GN=Prkag2 PE=1 SV=2	5.12367	2	31	2	1	566	62.91	9.36	High	High	Medium	High		2000000	98000000		37000000	0.145	High	0	0	383.474	2
Q9JM14	5'(3')-deoxyribonucleotidase, cytosolic type OS=Mus musculus GN=Nt5c PE=1 SV=1	6.5	1	6	1	1	200	23.062	5.49	Not Found	Not Found	High	High				2300000		0.212	High	4	0.00259067	61.04	1
P63038	60 kDa heat shock protein, mitochondrial OS=Mus musculus GN=Hspd1 PE=1 SV=1	14.1361	6	15	6	1	573	60.917	6.18	Not Found	Not Found	High	High				6200000	5800000	0.565	High	1	0.000896861	103.04	6
P99027	60S acidic ribosomal protein P2 OS=Mus musculus GN=Rplp2 PE=1 SV=3	10.4348	1	4	1	1	115	11.644	4.54	Not Found	High	Not Found	Not Found			7300000			0.468	High	4	0.00259067	59.23	1
P47963	60S ribosomal protein L13 OS=Mus musculus GN=Rpl13 PE=1 SV=3	12.3223	4	13	4	1	211	24.291	11.55	High	High	Not Found	Not Found		14000000	18000000			1.276	High	1	0.000896861	109.853	4
P19253	60S ribosomal protein L13a OS=Mus musculus GN=Rpl13a PE=1 SV=4	5.41872	1	2	1	1	203	23.449	11.02	Not Found	High	Not Found	Not Found	Acetyl [N-Term]		1200000			0.145	High	3	0.00212465	64.6	1
Q9CR57	60S ribosomal protein L14 OS=Mus musculus GN=Rpl14 PE=1 SV=3	5.52995	1	2	1	1	217	23.549	11.02	Not Found	High	Not Found	Not Found			4700000			0.212	High	14	0.00754717	36.8635	1
Q9CPR4	60S ribosomal protein L17 OS=Mus musculus GN=Rpl17 PE=1 SV=3	4.8913	1	2	1	1	184	21.409	10.18	High	Not Found	Not Found	Not Found		1100000				0.259	High	16	0.00839454	35.0741	1
P35980	60S ribosomal protein L18 OS=Mus musculus GN=Rpl18 PE=1 SV=3	6.91489	1	1	1	1	188	21.631	11.78	Not Found	Not Found	Not Found	Not Found						0.292	Medium	94	0.0296343	0	1
P62717	60S ribosomal protein L18a OS=Mus musculus GN=Rpl18a PE=1 SV=1	4.54545	1	1	1	1	176	20.719	10.71	Not Found	High	Not Found	Not Found			9000000			0.179	Medium	67	0.027905	19.8	1
P62830	60S ribosomal protein L23 OS=Mus musculus GN=Rpl23 PE=1 SV=1	7.14286	1	1	1	1	140	14.856	10.51	Not Found	Not Found	Not Found	Not Found						0.259	Medium	94	0.0296343	0	1
Q8BP67	60S ribosomal protein L24 OS=Mus musculus GN=Rpl24 PE=1 SV=2	5.09554	1	3	1	1	157	17.768	11.25	Not Found	High	Not Found	Not Found			8900000			0.259	High	16	0.00839454	34.7	1
P61358	60S ribosomal protein L27 OS=Mus musculus GN=Rpl27 PE=1 SV=2	6.61765	1	1	1	1	136	15.788	10.56	Not Found	Not Found	Not Found	Not Found						0.468	Medium	89	0.0296343	14.47	1
P14115	60S ribosomal protein L27a OS=Mus musculus GN=Rpl27a PE=1 SV=5	7.43243	1	2	1	1	148	16.595	11.12	Not Found	High	Not Found	Not Found			8200000			0.334	Medium	32	0.0147943	26.71	1
P41105	60S ribosomal protein L28 OS=Mus musculus GN=Rpl28 PE=1 SV=2	8.0292	1	2	1	1	137	15.724	12.02	Not Found	High	Not Found	Not Found			10000000			0.233	Medium	65	0.0273684	20.71	1
P27659	60S ribosomal protein L3 OS=Mus musculus GN=Rpl3 PE=1 SV=3	4.71464	2	4	2	1	403	46.081	10.21	Not Found	High	Not Found	Not Found			1700000			0.233	Medium	65	0.0273684	20.4867	2
P62911	60S ribosomal protein L32 OS=Mus musculus GN=Rpl32 PE=1 SV=2	5.18519	1	1	1	1	135	15.85	11.33	Not Found	High	Not Found	Not Found			720000			0.334	Medium	91	0.0296343	13.96	1
Q9D1R9	60S ribosomal protein L34 OS=Mus musculus GN=Rpl34 PE=1 SV=2	7.69231	1	1	1	1	117	13.284	11.47	Not Found	Not Found	Not Found	Not Found						0.468	Medium	94	0.0296343	0	1
Q9D8E6	60S ribosomal protein L4 OS=Mus musculus GN=Rpl4 PE=1 SV=3	6.20525	2	2	2	1	419	47.124	11	Not Found	High	Not Found	Not Found			19000000			0.186	High	8	0.00467836	48.35	2
P47911	60S ribosomal protein L6 OS=Mus musculus GN=Rpl6 PE=1 SV=3	9.12162	3	7	3	1	296	33.489	10.7	Not Found	High	Not Found	Not Found			7400000			0.438	High	2	0.00162075	93.5879	3
P12970	60S ribosomal protein L7a OS=Mus musculus GN=Rpl7a PE=1 SV=2	8.27068	2	3	2	1	266	29.958	10.56	Not Found	High	Not Found	Not Found			730000			0.334	High	16	0.00839454	34.81	2
P62918	60S ribosomal protein L8 OS=Mus musculus GN=Rpl8 PE=1 SV=2	4.28016	1	2	1	1	257	28.007	11.03	Not Found	High	Not Found	Not Found			540000			0.179	Medium	52	0.022777	22.6	1
P20029	78 kDa glucose-regulated protein OS=Mus musculus GN=Hspa5 PE=1 SV=3	10.0763	5	38	3	1	655	72.377	5.16	Not Found	Not Found	High	High				4500000	1900000	0.324	High	0	0	319.006	5
O08715	A-kinase anchor protein 1, mitochondrial OS=Mus musculus GN=Akap1 PE=1 SV=4	6.06768	3	14	3	1	857	92.137	5.02	High	High	High	Not Found		1700000		1100000		0.184	High	0	0	120.965	3
O88845	A-kinase anchor protein 10, mitochondrial OS=Mus musculus GN=Akap10 PE=1 SV=3	2.71903	2	2	2	1	662	73.586	6.79	Not Found	Not Found	Not Found	High					1600000	0.125	Medium	32	0.0147943	26.74	2
Q9WTQ5	A-kinase anchor protein 12 OS=Mus musculus GN=Akap12 PE=1 SV=1	11.8765	11	64	11	1	1684	180.586	4.44	High	Medium	High	High		2000000	740000		8600000	0.509	High	0	0	322.29	11
O54931	A-kinase anchor protein 2 OS=Mus musculus GN=Akap2 PE=1 SV=3	4.14334	2	4	2	1	893	98.519	5.21	High	Not Found	Not Found	Not Found		16000000				0.119	Medium	94	0.0296343	0	2
D3YVF0	A-kinase anchor protein 5 OS=Mus musculus GN=Akap5 PE=1 SV=2	10.8725	6	58	6	1	745	79.35	4.75	High	High	High	High		490000000	200000000	92000000	520000000	0.751	High	0	0	587.918	6
Q7TN79	A-kinase anchor protein 7 isoform gamma OS=Mus musculus GN=Akap7 PE=1 SV=2	3.82166	1	1	1	1	314	35.46	7.87	Not Found	Not Found	Not Found	Not Found						0.129	Medium	94	0.0296343	0	1
Q6NSW3	A-kinase anchor protein SPHKAP OS=Mus musculus GN=Sphkap PE=1 SV=2	4.74215	6	50	6	1	1687	184.978	5.06	High	High	Not Found	High		7100000	8200000		8600000	0.244	High	0	0	407.552	6
Q4JIM5	Abelson tyrosine-protein kinase 2 OS=Mus musculus GN=Abl2 PE=1 SV=1	3.5533	4	17	4	1	1182	128.116	7.84	High	High	Not Found	High		3100000	7300000		7100000	0.163	High	0	0	123.616	4
Q8CBW3	Abl interactor 1 OS=Mus musculus GN=Abi1 PE=1 SV=3	8.10811	3	56	3	1	481	52.255	7.64	High	High	High	High		6200000	89000000	7200000	65000000	0.65	High	0	0	506.465	3
P62484	Abl interactor 2 OS=Mus musculus GN=Abi2 PE=1 SV=1	6.05381	2	124	2	1	446	49.356	6.01	High	High	High	High		1900000	18000000	10000000	11000000	1.154	High	0	0	603.189	2
Q8QZT1	Acetyl-CoA acetyltransferase, mitochondrial OS=Mus musculus GN=Acat1 PE=1 SV=1	21.934	8	23	8	1	424	44.787	8.51	High	High	High	High		1500000	4800000	2100000	4600000	1.089	High	0	0	228.584	8
Q5SWU9	Acetyl-CoA carboxylase 1 OS=Mus musculus GN=Acaca PE=1 SV=1	1.27932	2	3	2	1	2345	265.088	6.39	High	Not Found	Not Found	High		860000				0.049	Medium	22	0.0108321	29.56	2
Q9QXG4	Acetyl-coenzyme A synthetase, cytoplasmic OS=Mus musculus GN=Acss2 PE=1 SV=2	3.56633	2	9	2	1	701	78.811	6.64	High	Not Found	Not Found	Not Found		670000				0.233	High	10	0.00559597	40.76	2
Q99J27	Acetyl-coenzyme A transporter 1 OS=Mus musculus GN=Slc33a1 PE=1 SV=1	1.81818	1	2	1	1	550	61.036	8.16	Not Found	Not Found	High	Not Found				24000000		0.083	High	8	0.00467836	48.7229	1
Q7TNS7	Acid-sensing ion channel 4 OS=Mus musculus GN=Asic4 PE=2 SV=1	3.52505	1	1	1	1	539	59.178	6.79	Not Found	Not Found	Not Found	Not Found						0.096	High	4	0.00259067	53.23	1
O35381	Acidic leucine-rich nuclear phosphoprotein 32 family member A OS=Mus musculus GN=Anp32a PE=1 SV=1	4.45344	1	3	1	1	247	28.52	4.07	Not Found	Not Found	Not Found	High					3700000	0.233	High	4	0.00259067	57.61	1
Q99KI0	Aconitate hydratase, mitochondrial OS=Mus musculus GN=Aco2 PE=1 SV=1	11.7949	8	28	8	1	780	85.41	7.93	High	High	High	High		2300000	1900000	9700000	10000000	0.638	High	0	0	315.764	8
Q80YS6	Actin filament-associated protein 1 OS=Mus musculus GN=Afap1 PE=1 SV=1	1.64159	1	1	1	1	731	80.565	8.68	Not Found	Not Found	Not Found	Not Found						0.064	Medium	27	0.013012	28.24	1
Q8BZI0	Actin filament-associated protein 1-like 1 OS=Mus musculus GN=Afap1l1 PE=1 SV=1	1.30208	1	1	1	1	768	86.584	6.77	Not Found	Not Found	Not Found	Not Found						0.053	Medium	94	0.0296343	0	1
Q8K4G5	Actin-binding LIM protein 1 OS=Mus musculus GN=Ablim1 PE=1 SV=1	11.0337	7	105	7	1	861	96.743	8.63	High	High	Not Found	High		39000000	240000000		24000000	0.624	High	0	0	1143.1	7
Q8BL65	Actin-binding LIM protein 2 OS=Mus musculus GN=Ablim2 PE=1 SV=1	12.5817	4	45	4	1	612	68.063	8.02	High	High	Not Found	Not Found		13000000	76000000			0.425	High	0	0	488.561	4
Q69ZX8	Actin-binding LIM protein 3 OS=Mus musculus GN=Ablim3 PE=1 SV=2	5.27859	3	19	3	1	682	77.581	8.54	High	High	Not Found	Not Found		2100000	4800000			0.278	High	0	0	183.857	3
Q8K298	Actin-binding protein anillin OS=Mus musculus GN=Anln PE=1 SV=2	1.78412	2	6	2	1	1121	122.718	6.98	High	Medium	Not Found	Not Found		3200000	5200000			0.109	High	8	0.00467836	46.7129	2
Q9QZB7	Actin-related protein 10 OS=Mus musculus GN=Actr10 PE=1 SV=2	1.43885	1	3	1	1	417	46.178	7.61	Medium	Not Found	Not Found	Not Found		16000000				0.086	Medium	94	0.0296343	0	1
P61161	Actin-related protein 2 OS=Mus musculus GN=Actr2 PE=1 SV=1	3.04569	1	2	1	1	394	44.732	6.74	Not Found	Not Found	Not Found	Not Found						0.233	Medium	94	0.0296343	0	1
Q9CVB6	Actin-related protein 2/3 complex subunit 2 OS=Mus musculus GN=Arpc2 PE=1 SV=3	3	1	3	1	1	300	34.336	7.36	High	Not Found	High	Not Found				3400000		0.105	High	19	0.00949525	30.78	1
P59999	Actin-related protein 2/3 complex subunit 4 OS=Mus musculus GN=Arpc4 PE=1 SV=3	11.3095	2	4	2	1	168	19.654	8.43	Not Found	High	Not Found	Not Found			12000000			0.425	Medium	43	0.0191111	23.81	2
Q9D898	Actin-related protein 2/3 complex subunit 5-like protein OS=Mus musculus GN=Arpc5l PE=1 SV=1	4.57516	1	2	1	1	153	16.97	6.8	Not Found	High	Not Found	Not Found			24000000			0.468	Medium	32	0.0147943	25.94	1
Q641P0	Actin-related protein 3B OS=Mus musculus GN=Actr3b PE=1 SV=1	2.15311	1	6	1	1	418	47.549	6.02	Medium	High	High	Not Found		1400000	12000000	12000000		0.105	High	3	0.00212465	70.18	1
P60710	Actin, cytoplasmic 1 OS=Mus musculus GN=Actb PE=1 SV=1	36.8	12	187	1	1	375	41.71	5.48	High	High	High	High	Acetyl [N-Term]	4700000	110000000	7100000	4900000	11.217	High	0	0	2425.03	12
P63260	Actin, cytoplasmic 2 OS=Mus musculus GN=Actg1 PE=1 SV=1	36.8	12	180	1	1	375	41.766	5.48	High	High	High	Not Found	Acetyl [N-Term]	2400000	54000000	1600000		11.217	High	0	0	2286.89	12
P11031	Activated RNA polymerase II transcriptional coactivator p15 OS=Mus musculus GN=Sub1 PE=1 SV=3	14.1732	1	23	1	1	127	14.418	9.6	High	High	Not Found	Not Found		1700000				0.585	High	0	0	297.463	1
A2AH22	Activating molecule in BECN1-regulated autophagy protein 1 OS=Mus musculus GN=Ambra1 PE=1 SV=1	1.84615	1	2	1	1	1300	142.79	7.01	Not Found	High	Not Found	Not Found						0.035	Medium	94	0.0296343	0	1
Q5SSL4	Active breakpoint cluster region-related protein OS=Mus musculus GN=Abr PE=1 SV=1	5.70431	2	21	2	1	859	97.605	6.58	High	High	Not Found	High		2900000	800000		3200000	0.253	High	0	0	259.3	2
Q8VHQ9	Acyl-coenzyme A thioesterase 11 OS=Mus musculus GN=Acot11 PE=1 SV=1	3.367	1	2	1	1	594	67.312	6.8	High	Not Found	Not Found	Not Found		240000				0.062	Medium	94	0.0296343	0	1
Q8R146	Acylamino-acid-releasing enzyme OS=Mus musculus GN=Apeh PE=1 SV=3	2.04918	1	4	1	1	732	81.529	5.59	Not Found	Not Found	Not Found	High					1200000	0.205	High	11	0.00607735	39.35	1
Q9ESW4	Acylglycerol kinase, mitochondrial OS=Mus musculus GN=Agk PE=1 SV=1	2.85036	1	1	1	1	421	46.946	8.4	Not Found	Not Found	Not Found	Not Found						0.096	Medium	94	0.0296343	0	1
Q80T21	ADAMTS-like protein 4 OS=Mus musculus GN=Adamtsl4 PE=2 SV=1	1.25483	1	2	1	1	1036	113.152	8.15	Not Found	Not Found	Not Found	Not Found						0.038	Medium	94	0.0296343	0	1
Q64010	Adapter molecule crk OS=Mus musculus GN=Crk PE=1 SV=1	5.92105	1	20	1	1	304	33.794	5.55	Not Found	Not Found	High	High				5000000	26000000	0.292	High	0	0	253.54	1
Q9CR95	Adaptin ear-binding coat-associated protein 1 OS=Mus musculus GN=Necap1 PE=1 SV=2	2.54545	1	3	1	1	275	29.621	6.38	Not Found	Not Found	High	Not Found				3600000		0.179	Medium	94	0.0296343	0	1
Q9D1J1	Adaptin ear-binding coat-associated protein 2 OS=Mus musculus GN=Necap2 PE=1 SV=1	7.14286	1	2	1	1	266	28.58	7.94	Not Found	Not Found	High	Not Found						0.179	Medium	94	0.0296343	0	1
Q9Z1K7	Adenomatous polyposis coli protein 2 OS=Mus musculus GN=Apc2 PE=1 SV=1	3.73791	6	38	6	1	2274	242.989	8.88	High	High	Not Found	Not Found		12000000	20000000			0.135	High	0	0	359.417	6
Q61315	Adenomatous polyposis coli protein OS=Mus musculus GN=Apc PE=1 SV=1	6.08084	14	69	14	1	2845	310.899	7.58	High	High	Not Found	Not Found		9600000	48000000			0.243	High	0	0	538.589	14
Q60612	Adenosine receptor A1 OS=Mus musculus GN=Adora1 PE=2 SV=4	3.06748	1	1	1	1	326	36.614	8.48	Not Found	Not Found	High	Not Found				1400000		0.334	Medium	83	0.0296343	15.77	1
O88444	Adenylate cyclase type 1 OS=Mus musculus GN=Adcy1 PE=1 SV=2	1.34168	1	10	1	1	1118	123.293	8.47	Not Found	High	High	Not Found			34000000	4400000		0.043	High	0	0	322.717	1
P84309	Adenylate cyclase type 5 OS=Mus musculus GN=Adcy5 PE=1 SV=2	2.13946	2	12	2	1	1262	139.032	7.06	High	Not Found	Not Found	High		2400000			17000000	0.084	High	0	0	171.933	2
Q01341	Adenylate cyclase type 6 OS=Mus musculus GN=Adcy6 PE=1 SV=1	2.06009	2	21	2	1	1165	130.234	7.87	High	High	Not Found	High		1700000	670000		2200000	0.194	High	2	0.00162075	85.0255	2
P51830	Adenylate cyclase type 9 OS=Mus musculus GN=Adcy9 PE=1 SV=1	8.20399	8	87	8	1	1353	150.857	7.21	High	High	High	High		16000000	2500000	180000000	320000000	0.438	High	0	0	1466.17	8
Q9R0Y5	Adenylate kinase isoenzyme 1 OS=Mus musculus GN=Ak1 PE=1 SV=1	8.76289	2	5	2	1	194	21.526	5.81	Not Found	Not Found	High	Not Found				2200000		0.389	High	9	0.00515759	43.5667	2
P40124	Adenylyl cyclase-associated protein 1 OS=Mus musculus GN=Cap1 PE=1 SV=4	5.90717	2	5	2	1	474	51.532	7.52	Not Found	Not Found	Not Found	High					840000	0.25	Medium	94	0.0296343	0	2
Q9CYT6	Adenylyl cyclase-associated protein 2 OS=Mus musculus GN=Cap2 PE=1 SV=1	9.03361	5	85	5	1	476	52.829	6.43	High	Medium	High	High		60000000	23000000	520000000	690000000	0.63	High	0	0	464.955	5
Q8CGM1	Adhesion G protein-coupled receptor B2 OS=Mus musculus GN=Adgrb2 PE=1 SV=2	1.40935	2	17	2	1	1561	169.753	7.36	High	High	High	Not Found		10000000	330000000	3500000		0.06	High	0	0	240.225	2
Q80ZF8	Adhesion G protein-coupled receptor B3 OS=Mus musculus GN=Adgrb3 PE=1 SV=2	6.04468	7	62	7	1	1522	171.202	7.02	High	High	High	High		140000000	380000000	51000000	130000000	0.309	High	0	0	493.07	7
Q80TR1	Adhesion G protein-coupled receptor L1 OS=Mus musculus GN=Adgrl1 PE=1 SV=2	3.13779	3	41	3	1	1466	161.583	6.48	High	High	Not Found	High		200000000	140000000		910000	0.136	High	1	0.000896861	99.9202	3
Q8JZZ7	Adhesion G protein-coupled receptor L2 OS=Mus musculus GN=Adgrl2 PE=1 SV=3	0.806994	1	4	1	1	1487	166.471	6.71	High	Not Found	Not Found	High		4100000			14000000	0.03	High	10	0.00559597	41.36	1
Q80TS3	Adhesion G protein-coupled receptor L3 OS=Mus musculus GN=Adgrl3 PE=1 SV=3	2.47235	4	39	4	1	1537	170.971	6.71	High	High	High	High		3000000	1000000	5500000	23000000	0.151	High	0	0	173.673	4
B7ZCC9	Adhesion G-protein coupled receptor G4 OS=Mus musculus GN=Adgrg4 PE=3 SV=1	0.390498	1	1	1	1	3073	334.001	6.62	Not Found	Not Found	Not Found	Not Found						0.018	High	17	0.0086779	32.92	1
P61205	ADP-ribosylation factor 3 OS=Mus musculus GN=Arf3 PE=2 SV=2	18.232	3	3	3	1	181	20.588	7.43	Not Found	Not Found	Not Found	Not Found						0.778	High	16	0.00839454	35.7	3
Q9EPJ9	ADP-ribosylation factor GTPase-activating protein 1 OS=Mus musculus GN=Arfgap1 PE=1 SV=2	7.24638	2	44	2	1	414	45.26	5.57	High	High	High	High		26000000	27000000	29000000	140000000	0.318	High	0	0	1309.02	2
Q8BMI3	ADP-ribosylation factor-binding protein GGA3 OS=Mus musculus GN=Gga3 PE=1 SV=2	1.53203	1	10	1	1	718	77.924	5.66	Not Found	Not Found	High	High				3200000	5400000	0.093	Medium	29	0.0136728	27.0633	1
Q640N2	ADP-ribosylation factor-like protein 13B OS=Mus musculus GN=Arl13b PE=1 SV=2	3.74707	1	7	1	1	427	48.114	6.32	High	High	High	High		1300000		3000000	5300000	0.096	High	0	0	193.137	1
P48962	ADP/ATP translocase 1 OS=Mus musculus GN=Slc25a4 PE=1 SV=4	40.9396	13	54	6	1	298	32.883	9.72	Not Found	High	High	High	Acetyl [N-Term]		52000000	21000000	8600000	4.337	High	0	0	290.667	13
P51881	ADP/ATP translocase 2 OS=Mus musculus GN=Slc25a5 PE=1 SV=3	33.2215	11	40	4	1	298	32.91	9.73	High	High	High	High	Acetyl [N-Term]	870000	93000000	4500000	1700000	3.16	High	0	0	161.949	11
Q5EE38	Adrenocortical dysplasia protein OS=Mus musculus GN=Acd PE=1 SV=1	7.93269	1	1	1	1	416	44.685	5.27	Not Found	Not Found	Not Found	Not Found						0.105	Medium	94	0.0296343	0	1
Q8K1D8	Adropin OS=Mus musculus GN=Enho PE=1 SV=1	28.9474	1	7	1	1	76	7.922	5.67	Not Found	Not Found	High	High				3600000	4400000	3.642	High	0	0	229.587	1
Q9QZQ1	Afadin OS=Mus musculus GN=Mllt4 PE=1 SV=3	5.6044	8	60	8	1	1820	206.371	6.32	High	High	Not Found	High		52000000	99000000		32000000	0.235	High	0	0	559.418	8
Q61282	Aggrecan core protein OS=Mus musculus GN=Acan PE=1 SV=2	0.938086	1	1	1	1	2132	221.805	4.3	Not Found	Not Found	Not Found	Not Found						0.037	Medium	94	0.0296343	0	1
Q8BGQ7	Alanine--tRNA ligase, cytoplasmic OS=Mus musculus GN=Aars PE=1 SV=1	0.826446	1	1	1	1	968	106.841	5.67	Not Found	Not Found	Not Found	Not Found						0.04	Medium	94	0.0296343	0	1
Q8C0I1	Alkyldihydroxyacetonephosphate synthase, peroxisomal OS=Mus musculus GN=Agps PE=1 SV=1	3.56589	1	2	1	1	645	71.638	7.5	Not Found	Not Found	High	High				4900000	3100000	0.062	High	6	0.00381437	51.77	1
Q61234	Alpha-1-syntrophin OS=Mus musculus GN=Snta1 PE=1 SV=1	5.96421	2	20	2	1	503	53.632	6.86	High	High	High	High		43000000	29000000	1800000	55000000	0.269	High	0	0	155.66	2
P97718	Alpha-1A adrenergic receptor OS=Mus musculus GN=Adra1a PE=1 SV=3	2.7897	1	8	1	1	466	51.71	9.13	Not Found	Not Found	Medium	Medium				870000	1600000	0.116	Medium	94	0.0296343	0	1
Q01338	Alpha-2A adrenergic receptor OS=Mus musculus GN=Adra2a PE=1 SV=1	7.33333	3	13	3	1	450	48.834	9.69	Not Found	Not Found	High	High				6200000	1200000	0.848	High	0	0	264.87	3
P30545	Alpha-2B adrenergic receptor OS=Mus musculus GN=Adra2b PE=1 SV=2	2.66667	1	1	1	1	450	50.14	8.78	Not Found	Not Found	Not Found	Not Found						0.11	Medium	23	0.011269	29.23	1
Q01337	Alpha-2C adrenergic receptor OS=Mus musculus GN=Adra2c PE=3 SV=1	2.83843	1	5	1	1	458	49.875	9.99	Medium	Not Found	Not Found	Not Found		1400000				0.212	Medium	80	0.0296343	16.47	1
Q7TPR4	Alpha-actinin-1 OS=Mus musculus GN=Actn1 PE=1 SV=1	11.5471	8	15	8	1	892	103.004	5.38	Not Found	High	Not Found	Not Found			7500000			0.405	High	0	0	202.269	8
Q9QYC0	Alpha-adducin OS=Mus musculus GN=Add1 PE=1 SV=2	24.2177	16	680	15	1	735	80.596	5.9	High	High	High	High		960000000	2100000000	440000000	1000000000	9.68	High	0	0	7774.74	16
O88327	Alpha-catulin OS=Mus musculus GN=Ctnnal1 PE=1 SV=1	1.64159	1	2	1	1	731	81.411	6.55	High	Not Found	High	Not Found		850000		1600000		0.049	Medium	43	0.0191111	23.71	1
P61164	Alpha-centractin OS=Mus musculus GN=Actr1a PE=1 SV=1	2.12766	1	2	1	1	376	42.587	6.64	Not Found	High	Not Found	Not Found			2300000			0.105	Medium	55	0.0240175	22.13	1
P60840	Alpha-endosulfine OS=Mus musculus GN=Ensa PE=1 SV=1	5.78512	1	2	1	1	121	13.327	7.24	Not Found	Not Found	High	Not Found				15000000		0.292	Medium	22	0.0108321	29.9695	1
P17182	Alpha-enolase OS=Mus musculus GN=Eno1 PE=1 SV=3	21.8894	8	17	6	1	434	47.111	6.8	Not Found	High	High	High			2400000	31000000	15000000	1.096	High	0	0	290.106	8
P46660	Alpha-internexin OS=Mus musculus GN=Ina PE=1 SV=3	26.5469	15	69	13	1	501	55.349	5.4	High	High	Not Found	Not Found		17000000	63000000			2.472	High	0	0	488.33	15
O55042	Alpha-synuclein OS=Mus musculus GN=Snca PE=1 SV=2	19.2857	3	6	1	1	140	14.476	4.77	Not Found	Not Found	Not Found	Not Found						1.371	High	2	0.00162075	79.6	3
Q6PAM1	Alpha-taxilin OS=Mus musculus GN=Txlna PE=1 SV=1	2.88809	1	1	1	1	554	62.33	6.74	High	Not Found	Not Found	Not Found		1800000				0.068	Medium	94	0.0296343	0	1
Q9D3D0	Alpha-tocopherol transfer protein-like OS=Mus musculus GN=Ttpal PE=1 SV=3	2.33236	1	5	1	1	343	38.811	6.44	Medium	Not Found	Not Found	Not Found		11000000				0.245	Medium	34	0.0156178	25.56	1
Q8K341	Alpha-tubulin N-acetyltransferase 1 OS=Mus musculus GN=Atat1 PE=1 SV=1	2.3753	1	4	1	1	421	47.135	9.98	High	Not Found	Not Found	Not Found		5700000				0.089	High	4	0.00259067	55.5001	1
Q920R0	Alsin OS=Mus musculus GN=Als2 PE=1 SV=3	0.96911	2	11	2	1	1651	182.451	6.3	High	Not Found	Not Found	High		1800000			22000000	0.056	Medium	60	0.0258956	21.57	2
Q64133	Amine oxidase [flavin-containing] A OS=Mus musculus GN=Maoa PE=1 SV=3	3.04183	1	3	1	1	526	59.564	7.81	Not Found	Not Found	High	Not Found				2200000		0.16	Medium	73	0.0296343	17.67	1
Q8BW75	Amine oxidase [flavin-containing] B OS=Mus musculus GN=Maob PE=1 SV=4	2.11538	1	1	1	1	520	58.52	8.29	Not Found	Not Found	Not Found	Not Found						0.077	Medium	28	0.0132827	27.53	1
Q9DBT5	AMP deaminase 2 OS=Mus musculus GN=Ampd2 PE=1 SV=1	1.8797	2	7	2	1	798	91.965	6.23	Not Found	Not Found	Not Found	High					15000000	0.103	Medium	90	0.0296343	14.19	2
Q7TQF7	Amphiphysin OS=Mus musculus GN=Amph PE=1 SV=1	13.5569	6	83	5	1	686	74.967	4.63	High	High	High	High		270000000	400000000	1100000000	4100000000	1.438	High	0	0	861.54	6
B2RUJ5	Amyloid beta A4 precursor protein-binding family A member 1 OS=Mus musculus GN=Apba1 PE=1 SV=2	10.3325	7	110	7	1	842	92.851	4.88	High	High	High	High		29000000	11000000	2400000	75000000	1.154	High	0	0	1570.97	7
P98084	Amyloid beta A4 precursor protein-binding family A member 2 OS=Mus musculus GN=Apba2 PE=1 SV=2	2.26667	1	17	1	1	750	82.706	4.88	High	High	High	High		7900000	25000000	3200000	83000000	0.08	High	0	0	357.135	1
Q9QXJ1	Amyloid beta A4 precursor protein-binding family B member 1 OS=Mus musculus GN=Apbb1 PE=1 SV=3	4.3662	2	6	1	1	710	77.336	5	High	Not Found	Not Found	Not Found		3800000				0.133	Medium	94	0.0296343	0	2
Q8R5A3	Amyloid beta A4 precursor protein-binding family B member 1-interacting protein OS=Mus musculus GN=Apbb1ip PE=1 SV=2	1.79104	1	1	1	1	670	74.272	5.35	Not Found	Not Found	High	Not Found						0.075	Medium	94	0.0296343	0	1
Q9DBR4	Amyloid beta A4 precursor protein-binding family B member 2 OS=Mus musculus GN=Apbb2 PE=1 SV=2	1.84211	1	1	1	1	760	83.148	6.15	Not Found	Not Found	Not Found	High					1500000	0.054	Medium	94	0.0296343	0	1
P12023	Amyloid beta A4 protein OS=Mus musculus GN=App PE=1 SV=3	1.55844	1	6	1	1	770	86.667	4.79	High	Not Found	Not Found	High					14000000	0.058	High	1	0.000896861	105.15	1
Q06335	Amyloid-like protein 2 OS=Mus musculus GN=Aplp2 PE=1 SV=4	1.41443	1	16	1	1	707	80.416	4.7	High	Medium	Not Found	High		37000000	11000000		64000000	0.122	High	0	0	136.206	1
O88878	AN1-type zinc finger protein 5 OS=Mus musculus GN=Zfand5 PE=1 SV=1	10.3286	1	1	1	1	213	23.043	8.51	Not Found	Not Found	Not Found	High						0.194	High	8	0.00467836	47.77	1
Q99JP4	Anaphase-promoting complex subunit CDC26 OS=Mus musculus GN=Cdc26 PE=1 SV=1	25.8824	1	1	1	1	85	9.755	6.81	Not Found	Not Found	High	Not Found				770000		0.585	Medium	94	0.0296343	0	1
Q8VHG2	Angiomotin OS=Mus musculus GN=Amot PE=1 SV=3	1.7762	1	5	1	1	1126	120.841	7.5	Not Found	High	Not Found	Not Found			2000000			0.04	Medium	94	0.0296343	0	1
Q9D4H4	Angiomotin-like protein 1 OS=Mus musculus GN=Amotl1 PE=1 SV=2	0.929752	1	1	1	1	968	107.883	7.39	Not Found	Not Found	Not Found	Not Found						0.046	Medium	78	0.0296343	16.92	1
P09470	Angiotensin-converting enzyme OS=Mus musculus GN=Ace PE=1 SV=3	0.838415	1	7	1	1	1312	150.822	6.55	Not Found	Not Found	High	High					150000000	0.033	High	1	0.000896861	98.7543	1
P13808	Anion exchange protein 2 OS=Mus musculus GN=Slc4a2 PE=1 SV=1	1.37429	1	5	1	1	1237	136.728	6.14	High	Not Found	Not Found	Not Found		500000				0.083	High	17	0.0086779	32.9	1
P16283	Anion exchange protein 3 OS=Mus musculus GN=Slc4a3 PE=1 SV=2	3.42298	3	32	3	1	1227	135.288	6.51	High	High	High	High		8000000	16000000	4300000	160000000	0.126	High	0	0	730.316	3
Q9EP71	Ankycorbin OS=Mus musculus GN=Rai14 PE=1 SV=1	2.14505	1	12	1	1	979	108.785	6.27	High	High	Not Found	Not Found		490000				0.034	High	14	0.00754717	36.89	1
Q6GQW0	Ankyrin repeat and BTB/POZ domain-containing protein BTBD11 OS=Mus musculus GN=Btbd11 PE=2 SV=2	2.5248	1	1	1	1	1109	121.483	6.81	Not Found	Not Found	Not Found	Not Found						0.041	Medium	94	0.0296343	0	1
Q6ZPS6	Ankyrin repeat and IBR domain-containing protein 1 OS=Mus musculus GN=Ankib1 PE=1 SV=2	1.19816	2	19	2	1	1085	121.798	5.16	High	High	Medium	High		27000000	34000000	4100000	20000000	0.076	High	0	0	259.649	2
P59672	Ankyrin repeat and SAM domain-containing protein 1A OS=Mus musculus GN=Anks1a PE=1 SV=3	0.956522	1	1	1	1	1150	125.165	6.05	Not Found	Not Found	Not Found	High						0.038	Medium	94	0.0296343	0	1
Q9WV72	Ankyrin repeat and SOCS box protein 3 OS=Mus musculus GN=Asb3 PE=1 SV=2	1.90476	1	4	1	1	525	58.245	5.9	High	Not Found	Medium	Not Found		2200000		4600000		0.105	Medium	27	0.013012	28.18	1
Q8BIZ1	Ankyrin repeat and sterile alpha motif domain-containing protein 1B OS=Mus musculus GN=Anks1b PE=1 SV=3	5.24226	6	18	6	1	1259	138.961	6.29	High	High	Not Found	High		3600000	21000000		3900000	0.267	High	3	0.00212465	68.66	6
Q5F259	Ankyrin repeat domain-containing protein 13B OS=Mus musculus GN=Ankrd13b PE=2 SV=1	1.27796	1	1	1	1	626	70.33	7.21	Not Found	Not Found	Not Found	Not Found						0.061	High	18	0.0091047	31.64	1
Q6PD24	Ankyrin repeat domain-containing protein 13D OS=Mus musculus GN=Ankrd13d PE=1 SV=2	2.47934	1	4	1	1	605	68.033	5.47	Not Found	Not Found	Not Found	High					44000000	0.15	High	2	0.00162075	95.2233	1
Q99NH0	Ankyrin repeat domain-containing protein 17 OS=Mus musculus GN=Ankrd17 PE=1 SV=2	0.499424	1	4	1	1	2603	274.043	6.52	High	Not Found	Not Found	Not Found		1900000				0.022	High	3	0.00212465	62.61	1
A2ARS0	Ankyrin repeat domain-containing protein 63 OS=Mus musculus GN=Ankrd63 PE=1 SV=1	5.12821	2	35	2	1	390	41.042	10.83	High	High	Not Found	Not Found			930000			0.968	High	0	0	251.087	2
Q8BZW2	Ankyrin repeat domain-containing protein SOWAHB OS=Mus musculus GN=Sowahb PE=1 SV=1	1.97368	1	4	1	1	760	83.491	8.27	Not Found	Not Found	Not Found	Not Found						0.061	High	4	0.00259067	53.37	1
Q8C0J6	Ankyrin repeat domain-containing protein SOWAHC OS=Mus musculus GN=Sowahc PE=1 SV=2	2.34375	1	1	1	1	512	54.905	6	Not Found	Not Found	Not Found	Not Found						0.096	Medium	94	0.0296343	0	1
Q02357	Ankyrin-1 OS=Mus musculus GN=Ank1 PE=1 SV=2	2.90011	5	14	5	1	1862	204.101	6.55	High	Medium	Medium	High		63000000	27000000	3100000	4200000	0.114	High	3	0.00212465	63.2233	5
Q8C8R3	Ankyrin-2 OS=Mus musculus GN=Ank2 PE=1 SV=2	23.4479	76	1011	75	1	3898	425.999	5.17	High	High	High	High		590000000	820000000	47000000	260000000	3.014	High	0	0	12857	76
G5E8K5	Ankyrin-3 OS=Mus musculus GN=Ank3 PE=1 SV=1	4.64049	9	28	8	1	1961	213.929	6.7	High	High	Not Found	High		5800000	14000000		7200000	0.249	High	0	0	172.076	9
P48036	Annexin A5 OS=Mus musculus GN=Anxa5 PE=1 SV=1	2.19436	1	1	1	1	319	35.73	4.96	Not Found	Not Found	Not Found	Not Found						0.096	Medium	94	0.0296343	0	1
P14824	Annexin A6 OS=Mus musculus GN=Anxa6 PE=1 SV=3	1.3373	1	3	1	1	673	75.837	5.5	Not Found	Not Found	Not Found	Medium					1100000	0.047	Medium	94	0.0296343	0	1
Q8C5H1	Anoctamin-4 OS=Mus musculus GN=Ano4 PE=2 SV=2	1.7801	1	2	1	1	955	111.472	8.28	Not Found	Not Found	Not Found	High					1600000	0.044	High	2	0.00162075	94.12	1
Q6PB70	Anoctamin-8 OS=Mus musculus GN=Ano8 PE=1 SV=3	2.73585	2	6	2	1	1060	119.026	5.74	Medium	Not Found	Not Found	Not Found		10000000				0.078	Medium	56	0.0244328	22.0667	2
Q9CZ52	Anthrax toxin receptor 1 OS=Mus musculus GN=Antxr1 PE=1 SV=2	3.55872	1	7	1	1	562	62.269	7.61	High	Not Found	High	High				750000	7600000	0.08	High	8	0.00467836	48.35	1
O35643	AP-1 complex subunit beta-1 OS=Mus musculus GN=Ap1b1 PE=1 SV=2	9.01379	8	21	1	1	943	103.869	5.17	Not Found	Medium	High	High			780000	7000000	1400000	0.435	High	0	0	167.838	8
P61967	AP-1 complex subunit sigma-1A OS=Mus musculus GN=Ap1s1 PE=1 SV=1	10.1266	1	12	1	1	158	18.721	5.73	High	Not Found	Not Found	High					160000000	0.585	High	0	0	334.011	1
P17426	AP-2 complex subunit alpha-1 OS=Mus musculus GN=Ap2a1 PE=1 SV=1	12.3849	10	22	7	1	977	107.596	7.03	High	High	Not Found	Not Found			4400000			0.459	High	1	0.000896861	108.857	10
P17427	AP-2 complex subunit alpha-2 OS=Mus musculus GN=Ap2a2 PE=1 SV=2	12.3667	11	26	8	1	938	103.951	6.93	Not Found	High	Not Found	Not Found			6800000			0.61	High	2	0.00162075	90.0371	11
Q9DBG3	AP-2 complex subunit beta OS=Mus musculus GN=Ap2b1 PE=1 SV=1	12.5934	12	25	5	1	937	104.516	5.38	Not Found	High	Not Found	Not Found			3300000			0.738	High	0	0	233.093	12
P84091	AP-2 complex subunit mu OS=Mus musculus GN=Ap2m1 PE=1 SV=1	9.42529	3	13	3	1	435	49.623	9.54	High	High	Not Found	High		850000	14000000			0.487	High	0	0	192.676	3
Q9Z1T1	AP-3 complex subunit beta-1 OS=Mus musculus GN=Ap3b1 PE=1 SV=2	1.99095	2	4	2	1	1105	122.664	5.66	High	Not Found	Not Found	High		6500000			27000000	0.072	Medium	43	0.0191111	23.5433	2
Q9JME5	AP-3 complex subunit beta-2 OS=Mus musculus GN=Ap3b2 PE=1 SV=2	3.78928	3	46	3	1	1082	119.118	5.63	High	High	High	High		120000000	110000000	66000000	210000000	0.182	High	0	0	1049.24	3
O54774	AP-3 complex subunit delta-1 OS=Mus musculus GN=Ap3d1 PE=1 SV=1	4.17014	3	73	3	1	1199	134.996	7.37	High	High	Not Found	High		17000000	28000000		17000000	0.425	High	0	0	772.962	3
Q80V94	AP-4 complex subunit epsilon-1 OS=Mus musculus GN=Ap4e1 PE=1 SV=3	1.42602	1	2	1	1	1122	124.766	5.72	Not Found	Not Found	Not Found	High					7100000	0.033	High	17	0.0086779	33.49	1
Q3UHJ0	AP2-associated protein kinase 1 OS=Mus musculus GN=Aak1 PE=1 SV=2	8.13347	5	135	5	1	959	103.282	6.7	High	High	High	High		99000000	93000000	18000000	120000000	0.526	High	0	0	1101.33	5
Q8CCJ4	APC membrane recruitment protein 2 OS=Mus musculus GN=Amer2 PE=1 SV=2	12.2024	5	44	5	1	672	69.89	6.64	High	High	High	High		32000000	23000000	14000000	11000000	0.693	High	0	0	550.383	5
P08226	Apolipoprotein E OS=Mus musculus GN=Apoe PE=1 SV=2	11.8971	3	3	3	1	311	35.844	5.68	Not Found	Not Found	High	High				1200000	4600000	0.413	Medium	24	0.0116675	28.78	3
O35841	Apoptosis inhibitor 5 OS=Mus musculus GN=Api5 PE=1 SV=2	2.57937	2	8	2	1	504	56.75	5.92	Not Found	High	High	Not Found			4100000	18000000		0.141	High	1	0.000896861	97.2033	2
Q9Z0X1	Apoptosis-inducing factor 1, mitochondrial OS=Mus musculus GN=Aifm1 PE=1 SV=1	2.94118	2	3	2	1	612	66.724	9.17	Not Found	Not Found	High	Not Found				18000000		0.145	High	19	0.00949525	30.68	2
Q3TY86	Apoptosis-inducing factor 3 OS=Mus musculus GN=Aifm3 PE=1 SV=1	1.32231	1	3	1	1	605	66.75	9.04	Medium	High	Not Found	Not Found		9200000	11000000			0.062	Medium	38	0.0172492	25.04	1
Q62415	Apoptosis-stimulating of p53 protein 1 OS=Mus musculus GN=Ppp1r13b PE=1 SV=2	4.13983	3	7	3	1	1087	119.096	6.68	High	High	Not Found	High			12000000		7000000	0.134	Medium	28	0.0132827	27.27	3
Q8CG79	Apoptosis-stimulating of p53 protein 2 OS=Mus musculus GN=Tp53bp2 PE=1 SV=3	0.797872	1	2	1	1	1128	125.223	6.34	Not Found	Not Found	Not Found	High					12000000	0.04	Medium	42	0.0188764	24.34	1
Q9JIX8	Apoptotic chromatin condensation inducer in the nucleus OS=Mus musculus GN=Acin1 PE=1 SV=3	5.15695	6	16	6	1	1338	150.629	5.91	High	High	Not Found	Not Found		1600000	15000000			0.194	High	1	0.000896861	101.474	6
P55088	Aquaporin-4 OS=Mus musculus GN=Aqp4 PE=1 SV=2	3.09598	1	26	1	1	323	34.414	7.42	High	High	High	High		21000000	2600000	31000000	60000000	1.512	High	0	0	243.13	1
Q68FF6	ARF GTPase-activating protein GIT1 OS=Mus musculus GN=Git1 PE=1 SV=1	7.66234	3	34	3	1	770	85.247	6.93	High	High	Not Found	High		85000000	180000000		340000000	0.212	High	0	0	803.81	3
Q8K2K6	Arf-GAP domain and FG repeat-containing protein 1 OS=Mus musculus GN=Agfg1 PE=1 SV=2	1.96078	1	4	1	1	561	58.007	8.63	Not Found	Not Found	High	Medium				12000000	2800000	0.129	High	17	0.0086779	33.42	1
Q6ZQK5	Arf-GAP with coiled-coil, ANK repeat and PH domain-containing protein 2 OS=Mus musculus GN=Acap2 PE=1 SV=2	6.1039	4	48	4	1	770	87.156	6.68	High	High	High	High		7600000	3900000	16000000	36000000	0.271	High	0	0	574.676	4
Q8BXK8	Arf-GAP with GTPase, ANK repeat and PH domain-containing protein 1 OS=Mus musculus GN=Agap1 PE=1 SV=1	2.33372	2	9	2	1	857	94.352	7.94	Not Found	High	Not Found	Medium			34000000		5200000	0.101	High	2	0.00162075	95.6413	2
Q3UHD9	Arf-GAP with GTPase, ANK repeat and PH domain-containing protein 2 OS=Mus musculus GN=Agap2 PE=1 SV=1	8.01012	9	82	9	1	1186	124.434	9.89	High	High	Not Found	High		15000000	100000000		26000000	0.468	High	0	0	856.761	9
Q9QWY8	Arf-GAP with SH3 domain, ANK repeat and PH domain-containing protein 1 OS=Mus musculus GN=Asap1 PE=1 SV=2	3.31299	2	19	2	1	1147	127.342	7.64	High	High	Not Found	High		9300000	6200000		5100000	0.16	High	0	0	386.424	2
Q7SIG6	Arf-GAP with SH3 domain, ANK repeat and PH domain-containing protein 2 OS=Mus musculus GN=Asap2 PE=1 SV=3	1.67015	1	11	1	1	958	106.738	6.65	High	High	Not Found	High			590000		1800000	0.087	High	1	0.000896861	106.82	1
Q8K221	Arfaptin-2 OS=Mus musculus GN=Arfip2 PE=1 SV=2	4.98534	1	9	1	1	341	37.749	5.87	Not Found	Not Found	High	Not Found				1400000		0.122	Medium	24	0.0116675	28.86	1
Q9Z2A5	Arginyl-tRNA--protein transferase 1 OS=Mus musculus GN=Ate1 PE=1 SV=2	1.55039	1	1	1	1	516	59.108	8.19	Not Found	Not Found	Not Found	Not Found						0.096	Medium	71	0.0291342	18.42	1
P98203	Armadillo repeat protein deleted in velo-cardio-facial syndrome homolog OS=Mus musculus GN=Arvcf PE=1 SV=2	8.10811	7	31	7	1	962	105.002	6.64	High	High	Not Found	High		8000000	16000000		54000000	0.327	High	0	0	317.505	7
Q9D0L7	Armadillo repeat-containing protein 10 OS=Mus musculus GN=Armc10 PE=1 SV=1	6.53595	1	32	1	1	306	33.29	7.99	High	High	High	High		420000	1500000	47000000	43000000	0.359	High	0	0	1599.87	1
Q6A058	Armadillo repeat-containing X-linked protein 2 OS=Mus musculus GN=Armcx2 PE=2 SV=2	1.40306	1	2	1	1	784	80.985	9.33	Not Found	Medium	Not Found	Not Found			250000			0.068	Medium	94	0.0296343	0	1
Q8BHS6	Armadillo repeat-containing X-linked protein 3 OS=Mus musculus GN=Armcx3 PE=1 SV=1	3.95778	1	3	1	1	379	42.593	8.68	Not Found	Not Found	High	Not Found				600000		0.122	Medium	28	0.0132827	27.46	1
A2A7Z8	Arylacetamide deacetylase-like 3 OS=Mus musculus GN=Aadacl3 PE=3 SV=1	6.86275	1	1	1	1	408	46.31	8.28	Not Found	Not Found	Not Found	Not Found						0.116	Medium	94	0.0296343	0	1
P63115	Asc-type amino acid transporter 1 OS=Mus musculus GN=Slc7a10 PE=1 SV=1	6.98113	1	4	1	1	530	57.511	8.44	Not Found	Not Found	Not Found	High					1300000	0.468	High	2	0.00162075	91.75	1
Q922M7	Ashwin OS=Mus musculus PE=1 SV=1	5.60345	1	5	1	1	232	26.015	9.55	High	High	Not Found	Not Found		1900000	2900000			0.155	High	6	0.00381437	51.33	1
P05202	Aspartate aminotransferase, mitochondrial OS=Mus musculus GN=Got2 PE=1 SV=1	17.2093	7	21	7	1	430	47.381	9	Not Found	Not Found	High	High				1900000	4700000	0.887	High	0	0	215.51	7
Q9Z2W0	Aspartyl aminopeptidase OS=Mus musculus GN=Dnpep PE=1 SV=2	2.95983	1	8	1	1	473	52.174	7.25	Medium	Not Found	Not Found	High		27000000			200000000	0.096	High	0	0	119.007	1
Q8BSY0	Aspartyl/asparaginyl beta-hydroxylase OS=Mus musculus GN=Asph PE=1 SV=1	4.58839	1	21	1	1	741	82.991	5.08	High	High	High	High		1800000		810000	2000000	0.062	High	3	0.00212465	61.97	1
Q62048	Astrocytic phosphoprotein PEA-15 OS=Mus musculus GN=Pea15 PE=1 SV=1	17.6923	3	32	3	1	130	15.045	5.02	Not Found	Not Found	High	High				210000000	450000000	3.217	High	0	0	164.443	3
Q61137	Astrotactin-1 OS=Mus musculus GN=Astn1 PE=1 SV=4	2.61137	4	35	4	1	1302	144.791	5.21	High	High	High	High		27000000	14000000	2200000	23000000	0.201	High	0	0	453.906	4
A2BH40	AT-rich interactive domain-containing protein 1A OS=Mus musculus GN=Arid1a PE=1 SV=1	0.744634	1	3	1	1	2283	241.939	6.68	Not Found	High	Not Found	Not Found						0.027	High	3	0.00212465	65.54	1
P54254	Ataxin-1 OS=Mus musculus GN=Atxn1 PE=1 SV=2	1.26422	1	2	1	1	791	83.742	8.16	Not Found	High	Not Found	Not Found			5600000			0.07	Medium	27	0.013012	28.35	1
O70305	Ataxin-2 OS=Mus musculus GN=Atxn2 PE=1 SV=1	3.03502	3	5	3	1	1285	136.4	9.55	High	Not Found	Not Found	Not Found						0.139	Medium	71	0.0291342	18.45	3
Q7TQH0	Ataxin-2-like protein OS=Mus musculus GN=Atxn2l PE=1 SV=1	6.29171	3	12	3	1	1049	110.58	8.85	High	High	High	High		780000		460000	3900000	0.239	High	2	0.00162075	85.65	3
Q8BH66	Atlastin-1 OS=Mus musculus GN=Atl1 PE=1 SV=1	5.01792	3	14	3	1	558	63.337	6.49	Not Found	Not Found	High	High				1200000	2100000	0.45	High	3	0.00212465	72.02	3
Q6PA06	Atlastin-2 OS=Mus musculus GN=Atl2 PE=1 SV=1	1.71527	1	2	1	1	583	66.182	5.43	Not Found	Not Found	Not Found	High					840000	0.083	Medium	52	0.022777	22.58	1
Q9CQQ7	ATP synthase F(0) complex subunit B1, mitochondrial OS=Mus musculus GN=Atp5f1 PE=1 SV=1	10.1562	3	17	3	1	256	28.93	9.06	High	Not Found	High	High				49000000	28000000	0.896	High	1	0.000896861	101.64	3
P56383	ATP synthase F(0) complex subunit C2, mitochondrial OS=Mus musculus GN=Atp5g2 PE=2 SV=2	4.79452	1	9	1	1	146	15.466	10.35	High	High	High	High		12000000	55000000	110000000	32000000	0.334	High	0	0	111.528	1
P03930	ATP synthase protein 8 OS=Mus musculus GN=Mtatp8 PE=1 SV=1	34.3284	2	3	2	1	67	7.761	9.88	Not Found	Not Found	High	Not Found				1900000		1.512	High	10	0.00559597	40.1867	2
Q03265	ATP synthase subunit alpha, mitochondrial OS=Mus musculus GN=Atp5a1 PE=1 SV=1	36.7089	20	94	20	1	553	59.716	9.19	High	High	High	High		4400000	37000000	36000000	4700000	4.367	High	0	0	1444.24	20
P56480	ATP synthase subunit beta, mitochondrial OS=Mus musculus GN=Atp5b PE=1 SV=2	20.0378	8	27	8	1	529	56.265	5.34	High	High	High	Not Found		370000	19000000	5400000		1.102	High	0	0	437.551	8
Q9DCX2	ATP synthase subunit d, mitochondrial OS=Mus musculus GN=Atp5h PE=1 SV=3	17.3913	3	8	3	1	161	18.738	5.69	Not Found	High	High	Medium			660000	36000000	6700000	0.874	High	8	0.00467836	44.46	3
Q9D3D9	ATP synthase subunit delta, mitochondrial OS=Mus musculus GN=Atp5d PE=1 SV=1	8.33333	1	4	1	1	168	17.589	5.08	Not Found	Not Found	High	Not Found				4200000		0.334	High	3	0.00212465	63.4067	1
Q06185	ATP synthase subunit e, mitochondrial OS=Mus musculus GN=Atp5i PE=1 SV=2	16.9014	1	8	1	1	71	8.23	9.35	Not Found	Not Found	High	Not Found				8400000		0.585	High	4	0.00259067	55.79	1
P56135	ATP synthase subunit f, mitochondrial OS=Mus musculus GN=Atp5j2 PE=1 SV=3	13.6364	1	1	1	1	88	10.337	9.95	Not Found	Not Found	Not Found	Not Found						0.778	Medium	94	0.0296343	13.09	1
Q9CPQ8	ATP synthase subunit g, mitochondrial OS=Mus musculus GN=Atp5l PE=1 SV=1	18.4466	1	5	1	1	103	11.417	9.74	Not Found	High	Not Found	Not Found			6200000			0.468	High	4	0.00259067	57.9	1
Q91VR2	ATP synthase subunit gamma, mitochondrial OS=Mus musculus GN=Atp5c1 PE=1 SV=1	9.39597	3	12	3	1	298	32.865	9.01	High	High	High	High		3100000	2100000	11000000	5700000	0.468	High	1	0.000896861	110.805	3
Q9DB20	ATP synthase subunit O, mitochondrial OS=Mus musculus GN=Atp5o PE=1 SV=1	17.8404	3	8	3	1	213	23.349	9.99	Not Found	High	High	Not Found			12000000	13000000		0.931	Medium	34	0.0156178	25.47	3
P97450	ATP synthase-coupling factor 6, mitochondrial OS=Mus musculus GN=Atp5j PE=1 SV=1	6.48148	1	1	1	1	108	12.489	9.36	Not Found	Not Found	High	Not Found				4700000		0.389	Medium	94	0.0296343	0	1
P41233	ATP-binding cassette sub-family A member 1 OS=Mus musculus GN=Abca1 PE=1 SV=4	0.840336	1	2	1	1	2261	253.749	6.81	Not Found	Not Found	Not Found	High					1100000	0.019	High	14	0.00754717	37.31	1
Q5SSE9	ATP-binding cassette sub-family A member 13 OS=Mus musculus GN=Abca13 PE=2 SV=1	0.476758	1	1	1	1	5034	568.534	6.52	Not Found	Not Found	Not Found	Not Found						0.009	Medium	94	0.0296343	0	1
P41234	ATP-binding cassette sub-family A member 2 OS=Mus musculus GN=Abca2 PE=1 SV=4	1.56122	2	21	2	1	2434	270.336	6.76	High	Not Found	High	High		27000000		11000000	20000000	0.084	High	0	0	194.372	2
Q91V24	ATP-binding cassette sub-family A member 7 OS=Mus musculus GN=Abca7 PE=1 SV=1	0.324224	1	2	1	1	2159	236.733	7.28	Not Found	Not Found	Not Found	High					5900000	0.023	Medium	94	0.0296343	0	1
Q61285	ATP-binding cassette sub-family D member 2 OS=Mus musculus GN=Abcd2 PE=1 SV=1	1.34953	1	7	1	1	741	83.43	9.09	Not Found	High	High	Not Found			3700000	11000000		0.051	High	2	0.00162075	88.9443	1
P55096	ATP-binding cassette sub-family D member 3 OS=Mus musculus GN=Abcd3 PE=1 SV=2	2.12443	1	1	1	1	659	75.426	9.26	Not Found	High	Not Found	Not Found			1800000			0.055	High	8	0.00467836	45.58	1
Q6P542	ATP-binding cassette sub-family F member 1 OS=Mus musculus GN=Abcf1 PE=1 SV=1	2.27001	1	1	1	1	837	94.887	6.51	Not Found	Not Found	Not Found	High					4400000	0.053	High	3	0.00212465	63.14	1
Q91V92	ATP-citrate synthase OS=Mus musculus GN=Acly PE=1 SV=1	0.733272	1	7	1	1	1091	119.651	7.44	High	High	Not Found	High		29000000	16000000		89000000	0.036	High	2	0.00162075	81.9733	1
P47857	ATP-dependent 6-phosphofructokinase, muscle type OS=Mus musculus GN=Pfkm PE=1 SV=3	1.02564	1	2	1	1	780	85.215	8	Not Found	High	Not Found	Not Found						0.053	Medium	94	0.0296343	0	1
Q9WUA3	ATP-dependent 6-phosphofructokinase, platelet type OS=Mus musculus GN=Pfkp PE=1 SV=1	3.06122	2	8	2	1	784	85.4	7.11	Not Found	Not Found	Not Found	High	Acetyl [N-Term]				6800000	0.119	High	6	0.00381437	51.15	2
Q9JM63	ATP-sensitive inward rectifier potassium channel 10 OS=Mus musculus GN=Kcnj10 PE=1 SV=1	2.11082	1	6	1	1	379	42.405	8.29	Medium	Medium	High	High		6900000	1500000	20000000	17000000	0.145	Medium	79	0.0296343	16.75	1
P52187	ATP-sensitive inward rectifier potassium channel 12 OS=Mus musculus GN=Kcnj12 PE=2 SV=2	2.34192	1	4	1	1	427	48.396	5.94	High	High	Not Found	Not Found		670000	8400000			0.105	High	2	0.00162075	80.7801	1
Q925I1	ATPase family AAA domain-containing protein 3 OS=Mus musculus GN=Atad3 PE=1 SV=1	4.39932	3	5	3	1	591	66.701	9.29	Not Found	High	Not Found	Not Found			8700000			0.184	High	17	0.0086779	32.9886	3
Q80XK6	Autophagy-related protein 2 homolog B OS=Mus musculus GN=Atg2b PE=1 SV=3	1.92771	3	23	3	1	2075	231.253	5.88	High	High	Not Found	Medium		19000000	3100000		11000000	0.055	High	0	0	154.002	3
Q8C4Q6	Axin interactor, dorsalization-associated protein OS=Mus musculus GN=Aida PE=1 SV=1	4.2623	1	3	1	1	305	34.866	6.74	Not Found	Not Found	Not Found	High					4300000	0.259	High	1	0.000896861	106.097	1
Q9QYE3	B-cell lymphoma/leukemia 11A OS=Mus musculus GN=Bcl11a PE=1 SV=1	5.43338	3	11	3	1	773	83.803	6.28	High	High	Not Found	High		2100000	18000000			0.315	High	4	0.00259067	56.7633	3
Q99PV8	B-cell lymphoma/leukemia 11B OS=Mus musculus GN=Bcl11b PE=1 SV=1	9.04977	4	13	4	1	884	94.505	6.62	High	High	Not Found	Not Found		980000	18000000			0.284	High	9	0.00515759	42.81	4
O88738	Baculoviral IAP repeat-containing protein 6 OS=Mus musculus GN=Birc6 PE=1 SV=2	0.266284	1	3	1	1	4882	531.833	6.07	Not Found	Not Found	Not Found	Not Found						0.01	High	10	0.00559597	40.72	1
Q9JLV1	BAG family molecular chaperone regulator 3 OS=Mus musculus GN=Bag3 PE=1 SV=2	1.7331	1	1	1	1	577	61.822	7.27	Not Found	Not Found	High	Not Found				12000000		0.064	Medium	94	0.0296343	0	1
Q80TT2	BAI1-associated protein 3 OS=Mus musculus GN=Baiap3 PE=1 SV=3	1.94004	2	9	2	1	1134	126.995	6.2	High	Medium	Not Found	Not Found		14000000				0.091	High	0	0	170.59	2
Q9Z2H5	Band 4.1-like protein 1 OS=Mus musculus GN=Epb41l1 PE=1 SV=2	22.4118	23	430	23	1	879	98.254	5.62	High	High	High	High		490000000	200000000	150000000	810000000	6.064	High	0	0	6209	23
O70318	Band 4.1-like protein 2 OS=Mus musculus GN=Epb41l2 PE=1 SV=2	11.9433	8	32	7	1	988	109.873	5.43	High	High	High	High	Acetyl [N-Term]	16000000	3400000	20000000	140000000	0.417	High	0	0	322.49	8
Q9WV92	Band 4.1-like protein 3 OS=Mus musculus GN=Epb41l3 PE=1 SV=1	22.605	18	252	17	1	929	103.274	5.31	High	High	High	High		99000000	83000000	42000000	280000000	2.039	High	0	0	3700.41	18
P52963	Band 4.1-like protein 4A OS=Mus musculus GN=Epb41l4a PE=2 SV=2	4.22741	3	8	3	1	686	78.485	9.44	High	High	Not Found	Medium		3300000	1200000		5600000	0.162	High	8	0.00467836	49.0401	3
Q9CQC6	Basic leucine zipper and W2 domain-containing protein 1 OS=Mus musculus GN=Bzw1 PE=1 SV=1	3.34129	1	2	1	1	419	48.013	5.92	Not Found	Not Found	High	Not Found				11000000		0.08	Medium	49	0.0216049	22.87	1
P18572	Basigin OS=Mus musculus GN=Bsg PE=1 SV=2	7.19794	2	3	2	1	389	42.418	5.85	Not Found	Not Found	High	High				2400000	800000	0.11	High	8	0.00467836	49.4333	2
Q8K019	Bcl-2-associated transcription factor 1 OS=Mus musculus GN=Bclaf1 PE=1 SV=2	5.4407	5	23	4	1	919	105.939	9.99	High	High	Not Found	High		42000000	41000000		8700000	0.248	High	1	0.000896861	99.469	5
P59017	Bcl-2-like protein 13 OS=Mus musculus GN=Bcl2l13 PE=1 SV=2	17.0507	5	29	5	1	434	46.691	4.59	High	High	High	High			4400000	57000000	86000000	1.154	High	0	0	136.093	5
Q61337	Bcl2-associated agonist of cell death OS=Mus musculus GN=Bad PE=1 SV=1	4.41176	1	2	1	1	204	22.067	9.17	Not Found	Not Found	High	High				12000000	14000000	0.179	High	3	0.00212465	70.2	1
O54940	BCL2/adenovirus E1B 19 kDa protein-interacting protein 2 OS=Mus musculus GN=Bnip2 PE=1 SV=2	3.68098	1	2	1	1	326	37.745	4.97	Not Found	Not Found	High	High				2900000	14000000	0.145	High	14	0.00754717	37.6	1
O55003	BCL2/adenovirus E1B 19 kDa protein-interacting protein 3 OS=Mus musculus GN=Bnip3 PE=1 SV=1	17.1123	3	28	3	1	187	20.965	7.14	High	High	High	High		47000000	27000000	2200000	67000000	1.424	High	0	0	369.613	3
Q9Z2F7	BCL2/adenovirus E1B 19 kDa protein-interacting protein 3-like OS=Mus musculus GN=Bnip3l PE=1 SV=1	13.7615	2	66	2	1	218	23.751	5.85	High	High	High	High		24000000	56000000	6100000	21000000	4.012	High	0	0	566.693	2
P15209	BDNF/NT-3 growth factors receptor OS=Mus musculus GN=Ntrk2 PE=1 SV=1	1.82704	1	1	1	1	821	92.074	6.55	Not Found	Not Found	Not Found	High						0.053	Medium	94	0.0296343	0	1
O35623	BET1 homolog OS=Mus musculus GN=Bet1 PE=1 SV=1	9.32203	1	6	1	1	118	13.266	9.07	High	Not Found	High	High						0.585	High	1	0.000896861	100.813	1
P34971	Beta-1 adrenergic receptor OS=Mus musculus GN=Adrb1 PE=1 SV=2	5.36481	1	9	1	1	466	50.461	8.76	Not Found	Not Found	High	High					3100000	0.389	High	4	0.00259067	57.8133	1
Q61235	Beta-2-syntrophin OS=Mus musculus GN=Sntb2 PE=1 SV=2	7.30769	3	20	3	1	520	56.346	8.69	High	High	Not Found	Medium		570000	1500000		11000000	0.233	High	0	0	186.812	3
Q9QYB8	Beta-adducin OS=Mus musculus GN=Add2 PE=1 SV=4	20	14	270	13	1	725	80.591	6.21	High	High	High	High	Acetyl [N-Term]	680000000	1000000000	140000000	330000000	2.899	High	0	0	2498.26	14
Q8BWG8	Beta-arrestin-1 OS=Mus musculus GN=Arrb1 PE=1 SV=1	3.58852	1	20	1	1	418	46.943	6.28	High	Not Found	High	High		370000		79000000	29000000	0.233	High	0	0	478.994	1
Q8R5C5	Beta-centractin OS=Mus musculus GN=Actr1b PE=1 SV=1	2.12766	1	3	1	1	376	42.255	6.4	High	Not Found	Not Found	Not Found		4000000				0.105	Medium	94	0.0296343	0	1
P12265	Beta-glucuronidase OS=Mus musculus GN=Gusb PE=1 SV=2	2.00617	1	2	1	1	648	74.148	6.7	Not Found	Medium	Not Found	Not Found			2500000			0.068	Medium	94	0.0296343	0	1
P28663	Beta-soluble NSF attachment protein OS=Mus musculus GN=Napb PE=1 SV=2	6.71141	2	7	2	1	298	33.535	5.47	Not Found	Not Found	High	High				5100000	5000000	0.233	High	3	0.00212465	76.12	2
Q91ZZ3	Beta-synuclein OS=Mus musculus GN=Sncb PE=1 SV=1	20.3008	3	8	1	1	133	14.043	4.37	Not Found	Not Found	High	High				6000000	2200000	1.683	High	0	0	123.506	3
E9Q6J5	Biorientation of chromosomes in cell division protein 1-like 1 OS=Mus musculus GN=Bod1l PE=1 SV=1	0.42876	1	1	1	1	3032	327.254	5.33	Not Found	High	Not Found	Not Found						0.015	Medium	94	0.0296343	0	1
O35607	Bone morphogenetic protein receptor type-2 OS=Mus musculus GN=Bmpr2 PE=1 SV=1	3.08285	2	15	2	1	1038	114.948	6.23	High	Not Found	High	High		2000000		1700000	9700000	0.212	High	3	0.00212465	78.5714	2
CON_007056253	Bos taurus Gene_Symbol=CHL1 similar to cell adhesion molecule with homology to L1CAM	1.06122	1	22	1	1	1225	136.237	5.35	High	Not Found	High	High		49000000		1000000000		0.083	High	0	0	198.827	1
CON_006969913	Bos taurus Gene_Symbol=PLEKHA5 similar to pleckstrin homology domain containing, family A member 5	7.38318	4	7	4	1	1070	121.724	7.52	Not Found	Not Found	Not Found	Not Found						0.15	High	1	0.000896861	104.46	4
CON_007061664	Bos taurus Gene_Symbol=PLXDC2 Plexin domain containing 2	3.01318	1	3	1	1	531	59.431	6.61	Not Found	Not Found	High	High				1300000		0.155	Medium	94	0.0296343	0	1
CON_009058091	Bos taurus Gene_Symbol=VCL vinculin isoform 1	1.32275	1	2	1	1	1134	123.787	5.76	Not Found	Not Found	High	Not Found				5000000		0.027	High	0	0	112.19	1
Q91XV3	Brain acid soluble protein 1 OS=Mus musculus GN=Basp1 PE=1 SV=3	77.4336	13	491	13	1	226	22.074	4.51	High	High	High	High		1000000000	1900000000	2500000000	1800000000	2847.04	High	0	0	8575.88	13
Q68EF6	Brain-enriched guanylate kinase-associated protein OS=Mus musculus GN=Begain PE=1 SV=2	26.5	10	43	10	1	600	65.269	5.87	High	High	Not Found	Not Found		32000000	99000000			0.855	High	0	0	426.279	10
Q3UHD1	Brain-specific angiogenesis inhibitor 1 OS=Mus musculus GN=Bai1 PE=1 SV=1	3.22377	4	44	4	1	1582	173.185	7.56	High	High	High	High		5200000	62000000	20000000	2000000	0.145	High	0	0	358.655	4
Q8BKX1	Brain-specific angiogenesis inhibitor 1-associated protein 2 OS=Mus musculus GN=Baiap2 PE=1 SV=2	19.2523	10	56	10	1	535	59.2	9.04	High	High	High	High		83000000	550000000	21000000	1800000	1.154	High	0	0	463.141	10
Q99MP8	BRCA1-associated protein OS=Mus musculus GN=Brap PE=1 SV=1	2.53807	1	3	1	1	591	66.948	5.64	Not Found	Not Found	Not Found	High						0.068	High	9	0.00515759	44.1	1
Q6PAJ1	Breakpoint cluster region protein OS=Mus musculus GN=Bcr PE=1 SV=3	3.38583	2	9	2	1	1270	142.982	6.92	High	Not Found	Not Found	Not Found		170000				0.112	Medium	71	0.0291342	18.49	2
Q9QZK2	Breast cancer anti-estrogen resistance protein 3 OS=Mus musculus GN=Bcar3 PE=1 SV=1	1.58537	1	2	1	1	820	92.205	7.81	Not Found	Not Found	Not Found	Not Found						0.038	High	14	0.00754717	37.75	1
Q80YN3	Breast carcinoma-amplified sequence 1 homolog OS=Mus musculus GN=Bcas1 PE=1 SV=3	9.00474	4	39	4	1	633	67.336	6.21	High	High	High	High		4600000	6900000	2300000	820000	0.546	High	0	0	450.284	4
Q8CCN5	Breast carcinoma-amplified sequence 3 homolog OS=Mus musculus GN=Bcas3 PE=1 SV=2	5.38793	3	20	3	1	928	100.957	6.7	High	High	High	High		1400000	9800000	2600000	16000000	0.278	High	0	0	234.483	3
G3X9K3	Brefeldin A-inhibited guanine nucleotide-exchange protein 1 OS=Mus musculus GN=Arfgef1 PE=1 SV=1	0.541712	2	4	2	1	1846	208.368	5.86	High	Not Found	Not Found	Medium					2400000	0.044	High	16	0.00839454	35.0306	2
Q3UGY8	Brefeldin A-inhibited guanine nucleotide-exchange protein 3 OS=Mus musculus GN=Arfgef3 PE=1 SV=1	1.70507	3	17	3	1	2170	239.938	5.88	High	High	High	High		1600000	3100000	6700000	13000000	0.082	High	1	0.000896861	98.8609	3
Q61361	Brevican core protein OS=Mus musculus GN=Bcan PE=1 SV=2	5.88901	3	13	3	1	883	95.755	4.93	High	High	Not Found	Medium		150000000			170000000	0.155	High	2	0.00162075	93.65	3
Q8BXV2	BRI3-binding protein OS=Mus musculus GN=Bri3bp PE=1 SV=1	5.5336	1	1	1	1	253	28.245	9.52	Not Found	Not Found	Not Found	Not Found						0.212	Medium	94	0.0296343	0	1
D3Z6Q9	Bridging integrator 2 OS=Mus musculus GN=Bin2 PE=1 SV=1	6.13497	3	6	2	1	489	52.522	5.34	Not Found	Not Found	Not Found	Not Found						0.334	High	8	0.00467836	47.9338	3
Q91YE5	Bromodomain adjacent to zinc finger domain protein 2A OS=Mus musculus GN=Baz2a PE=1 SV=2	0.423504	1	1	1	1	1889	209.487	6.51	Not Found	Not Found	Not Found	Not Found						0.031	Medium	61	0.0262818	21.39	1
Q921C3	Bromodomain and WD repeat-containing protein 1 OS=Mus musculus GN=Brwd1 PE=1 SV=2	0.607639	1	4	1	1	2304	259.066	8.4	Medium	High	Not Found	Not Found			1900000			0.035	High	6	0.00381437	52.0033	1
Q8K2F0	Bromodomain-containing protein 3 OS=Mus musculus GN=Brd3 PE=1 SV=2	1.51515	1	3	1	1	726	79.712	9.36	High	Not Found	Not Found	Not Found						0.07	High	16	0.00839454	34.97	1
Q9ESU6	Bromodomain-containing protein 4 OS=Mus musculus GN=Brd4 PE=1 SV=2	1	1	3	1	1	1400	155.798	9.19	Not Found	High	Not Found	Not Found			1800000			0.045	Medium	94	0.0296343	0	1
Q6WVG3	BTB/POZ domain-containing protein KCTD12 OS=Mus musculus GN=Kctd12 PE=1 SV=1	17.737	3	105	3	1	327	35.87	5.81	High	High	High	High		1000000	44000000	40000000	62000000	1.239	High	0	0	994.197	3
Q5DTY9	BTB/POZ domain-containing protein KCTD16 OS=Mus musculus GN=Kctd16 PE=1 SV=2	10.3044	4	35	4	1	427	48.941	8.19	High	High	High	High		7600000	7200000	11000000	16000000	0.532	High	0	0	218.671	4
Q8BFX3	BTB/POZ domain-containing protein KCTD3 OS=Mus musculus GN=Kctd3 PE=2 SV=1	0.981595	2	7	2	1	815	88.807	7.15	High	High	Not Found	Not Found		1700000	17000000			0.099	High	19	0.00949525	31.3175	2
Q9D7X1	BTB/POZ domain-containing protein KCTD4 OS=Mus musculus GN=Kctd4 PE=1 SV=1	4.2471	1	19	1	1	259	29.959	7.06	High	High	High	High		160000000	88000000	8500000	180000000	0.129	High	0	0	387.765	1
P51682	C-C chemokine receptor type 5 OS=Mus musculus GN=Ccr5 PE=2 SV=3	1.9774	1	3	1	1	354	40.758	9.07	Not Found	Not Found	Not Found	High					7400000	0.166	Medium	94	0.0296343	0	1
Q9WVI9	C-Jun-amino-terminal kinase-interacting protein 1 OS=Mus musculus GN=Mapk8ip1 PE=1 SV=2	2.40453	1	2	1	1	707	77.234	4.96	Medium	Not Found	Not Found	Not Found		7700000				0.062	Medium	94	0.0296343	0	1
Q9ESN9	C-Jun-amino-terminal kinase-interacting protein 3 OS=Mus musculus GN=Mapk8ip3 PE=1 SV=1	6.88108	8	98	8	1	1337	147.469	5.45	High	High	High	High		97000000	87000000	3500000	59000000	0.292	High	0	0	936.127	8
Q58A65	C-Jun-amino-terminal kinase-interacting protein 4 OS=Mus musculus GN=Spag9 PE=1 SV=2	2.95231	3	12	3	1	1321	146.129	5.15	High	Not Found	High	High		700000		590000	1800000	0.091	High	1	0.000896861	100.845	3
Q9D486	C-Maf-inducing protein OS=Mus musculus GN=Cmip PE=1 SV=3	0.905563	1	5	1	1	773	86.203	6.81	Not Found	High	Medium	Not Found			28000000	62000000		0.059	Medium	28	0.0132827	27.88	1
P0C7M9	C-type lectin domain family 2 member L OS=Mus musculus GN=Clec2l PE=1 SV=1	9.47867	2	17	2	1	211	23.638	7.2	Not Found	Not Found	High	High				71000000	42000000	0.638	High	0	0	225.19	2
Q64449	C-type mannose receptor 2 OS=Mus musculus GN=Mrc2 PE=1 SV=3	0.811359	1	4	1	1	1479	166.968	5.99	Not Found	Not Found	High	Not Found				12000000		0.034	High	16	0.00839454	34.8	1
Q80X80	C2 domain-containing protein 2-like OS=Mus musculus GN=C2cd2l PE=1 SV=3	16.289	8	152	8	1	706	76.282	7.21	High	High	High	High		68000000	130000000	62000000	110000000	2.162	High	0	0	1320.78	8
Q52KB6	C2 domain-containing protein 3 OS=Mus musculus GN=C2cd3 PE=1 SV=3	0.817908	1	1	1	1	2323	255.186	6.95	Not Found	Not Found	Not Found	Not Found						0.02	Medium	88	0.0296343	14.94	1
Q7TPS5	C2 domain-containing protein 5 OS=Mus musculus GN=C2cd5 PE=1 SV=2	6.29921	5	58	5	1	1016	111.593	5.78	High	High	Not Found	High		630000	4100000		7500000	0.458	High	0	0	979.995	5
Q80W54	CAAX prenyl protease 1 homolog OS=Mus musculus GN=Zmpste24 PE=1 SV=2	4.63158	2	6	2	1	475	54.699	6.95	Not Found	Not Found	High	Not Found				2200000		0.35	High	18	0.0091047	31.7	2
P70408	Cadherin-10 OS=Mus musculus GN=Cdh10 PE=1 SV=3	3.93401	3	26	2	1	788	88.257	4.94	High	High	Not Found	High		48000000	5100000		75000000	0.307	High	2	0.00162075	81.1977	3
P55288	Cadherin-11 OS=Mus musculus GN=Cdh11 PE=1 SV=1	1.00503	1	5	1	1	796	88.058	4.89	Medium	High	Not Found	High			2100000		74000000	0.056	High	8	0.00467836	46.98	1
Q5RJH3	Cadherin-12 OS=Mus musculus GN=Cdh12 PE=2 SV=1	0.881612	1	1	1	1	794	88.413	4.83	Medium	Not Found	Not Found	Not Found		14000000				0.058	Medium	71	0.0291342	18.69	1
Q9WTR5	Cadherin-13 OS=Mus musculus GN=Cdh13 PE=1 SV=2	0.840336	1	3	1	1	714	78.137	5.12	Not Found	Not Found	Not Found	Not Found						0.07	Medium	94	0.0296343	0	1
Q9WTP5	Cadherin-22 OS=Mus musculus GN=Cdh22 PE=2 SV=2	2.46002	1	1	1	1	813	87.899	4.78	Not Found	Not Found	Not Found	Not Found						0.07	High	8	0.00467836	45.48	1
P97326	Cadherin-6 OS=Mus musculus GN=Cdh6 PE=1 SV=2	2.40506	2	14	1	1	790	88.3	5	High	Not Found	Not Found	High		410000			4300000	0.179	High	9	0.00515759	42.8159	2
P97291	Cadherin-8 OS=Mus musculus GN=Cdh8 PE=1 SV=2	1.50188	1	3	1	1	799	88.161	4.74	High	Not Found	Not Found	High		5000000			33000000	0.066	High	4	0.00259067	53.9033	1
Q63810	Calcineurin subunit B type 1 OS=Mus musculus GN=Ppp3r1 PE=1 SV=3	5.88235	1	5	1	1	170	19.288	4.81	Not Found	Not Found	High	High				7100000		0.259	High	4	0.00259067	58.09	1
Q9JKK0	Calcipressin-3 OS=Mus musculus GN=Rcan3 PE=2 SV=1	6.27615	1	2	1	1	239	27.136	4.74	Not Found	Not Found	Not Found	High					1400000	0.585	Medium	65	0.0273684	20.36	1
Q8CBX0	Calcium permeable stress-gated cation channel 1 OS=Mus musculus GN=Tmem63c PE=1 SV=1	1.49626	1	7	1	1	802	92.951	7.77	Not Found	Not Found	High	High				8900000	9600000	0.122	High	3	0.00212465	65.98	1
P49070	Calcium signal-modulating cyclophilin ligand OS=Mus musculus GN=Camlg PE=1 SV=2	15.9864	2	4	2	1	294	32.522	7.74	Not Found	Not Found	High	High	Acetyl [N-Term]				2300000	0.438	High	2	0.00162075	94.22	2
Q3UMR5	Calcium uniporter protein, mitochondrial OS=Mus musculus GN=Mcu PE=1 SV=2	13.7143	4	9	4	1	350	39.657	8.56	High	High	Not Found	Not Found			7200000			0.833	High	0	0	112.966	4
Q8VCX5	Calcium uptake protein 1, mitochondrial OS=Mus musculus GN=Micu1 PE=1 SV=1	2.72537	1	1	1	1	477	54.318	8.59	Not Found	High	Not Found	Not Found			1200000			0.072	Medium	34	0.0156178	25.49	1
Q08460	Calcium-activated potassium channel subunit alpha-1 OS=Mus musculus GN=Kcnma1 PE=1 SV=2	3.14309	4	131	4	1	1209	134.31	7.15	High	High	High	High		110000000	88000000	16000000	27000000	0.559	High	0	0	852.982	4
Q8CGU1	Calcium-binding and coiled-coil domain-containing protein 1 OS=Mus musculus GN=Calcoco1 PE=1 SV=2	2.89436	1	16	1	1	691	77.232	4.82	High	High	Not Found	High		170000	11000000		2800000	0.116	High	2	0.00162075	96.47	1
Q8BH59	Calcium-binding mitochondrial carrier protein Aralar1 OS=Mus musculus GN=Slc25a12 PE=1 SV=1	9.8966	7	19	7	1	677	74.523	8.25	High	High	High	High		7800000	8000000	4000000	12000000	0.567	High	0	0	179.343	7
Q80TJ1	Calcium-dependent secretion activator 1 OS=Mus musculus GN=Cadps PE=1 SV=3	6.19926	6	60	6	1	1355	153.016	5.74	High	High	High	High		4000000	1300000	1700000	61000000	0.378	High	0	0	516.376	6
Q9CR86	Calcium-regulated heat stable protein 1 OS=Mus musculus GN=Carhsp1 PE=1 SV=1	17.5676	3	7	3	1	148	16.052	8.21	Not Found	Not Found	Medium	High				51000000	52000000	1.154	Medium	61	0.0262818	21.43	3
Q61481	Calcium/calmodulin-dependent 3',5'-cyclic nucleotide phosphodiesterase 1A OS=Mus musculus GN=Pde1a PE=1 SV=2	3.89381	2	3	2	1	565	64.487	5.97	Not Found	Not Found	High	Not Found				770000		0.166	Medium	32	0.0147943	26.5224	2
Q01065	Calcium/calmodulin-dependent 3',5'-cyclic nucleotide phosphodiesterase 1B OS=Mus musculus GN=Pde1b PE=1 SV=2	3.17757	1	10	1	1	535	61.187	5.72	High	Not Found	High	High		5300000		20000000	34000000	0.15	High	0	0	273.17	1
Q64338	Calcium/calmodulin-dependent 3',5'-cyclic nucleotide phosphodiesterase 1C OS=Mus musculus GN=Pde1c PE=1 SV=2	1.84136	1	2	1	1	706	80.24	9.06	Not Found	Not Found	High	Not Found				2800000		0.056	Medium	58	0.0251845	21.75	1
Q8VBY2	Calcium/calmodulin-dependent protein kinase kinase 1 OS=Mus musculus GN=Camkk1 PE=1 SV=1	2.17822	1	4	1	1	505	55.802	5.99	Not Found	Not Found	High	Medium				2000000		0.155	High	17	0.0086779	33.4567	1
Q8C078	Calcium/calmodulin-dependent protein kinase kinase 2 OS=Mus musculus GN=Camkk2 PE=1 SV=2	3.06122	1	2	1	1	588	64.576	5.9	Not Found	Not Found	Not Found	Not Found						0.066	Medium	27	0.013012	28.35	1
Q9QYK9	Calcium/calmodulin-dependent protein kinase type 1B OS=Mus musculus GN=Pnck PE=1 SV=1	3.49854	1	7	1	1	343	38.495	6.47	High	Not Found	High	High		1700000		1300000	5200000	0.145	High	3	0.00212465	67.09	1
P11798	Calcium/calmodulin-dependent protein kinase type II subunit alpha OS=Mus musculus GN=Camk2a PE=1 SV=2	34.9372	18	594	11	1	478	54.081	7.08	High	High	High	High	Acetyl [N-Term]	1600000000	2300000000	5000000	240000000	23.709	High	0	0	8733.35	18
P28652	Calcium/calmodulin-dependent protein kinase type II subunit beta OS=Mus musculus GN=Camk2b PE=1 SV=2	27.1218	13	349	6	1	542	60.423	7.28	High	High	High	High	Acetyl [N-Term]	2300000000	3300000000	12000000	84000000	6.43	High	0	0	5661.14	13
Q6PHZ2	Calcium/calmodulin-dependent protein kinase type II subunit delta OS=Mus musculus GN=Camk2d PE=1 SV=1	20.4409	10	95	2	1	499	56.334	7.25	High	High	Not Found	High		15000000	47000000		15000000	2.687	High	0	0	782.015	10
Q923T9	Calcium/calmodulin-dependent protein kinase type II subunit gamma OS=Mus musculus GN=Camk2g PE=1 SV=1	28.9225	14	126	7	1	529	59.569	7.58	High	High	Not Found	High		21000000	95000000		29000000	6.356	High	0	0	1202.37	14
P08414	Calcium/calmodulin-dependent protein kinase type IV OS=Mus musculus GN=Camk4 PE=1 SV=2	5.75693	2	8	2	1	469	52.594	4.93	Not Found	Not Found	High	High					9200000	0.179	High	0	0	143.48	2
P52194	Calmegin OS=Mus musculus GN=Clgn PE=1 SV=2	2.29133	1	5	1	1	611	69.387	4.68	High	Not Found	High	High		2700000		8100000	10000000	0.072	High	0	0	168.97	1
Q8C5W0	Calmin OS=Mus musculus GN=Clmn PE=1 SV=2	4.37262	3	20	3	1	1052	117.155	5.03	High	High	Medium	High		13000000	10000000	1700000	11000000	0.175	High	9	0.00515759	43.52	3
P62204	Calmodulin OS=Mus musculus GN=Calm1 PE=1 SV=2	41.6107	7	42	7	1	149	16.827	4.22	High	High	High	High	Acetyl [N-Term]	35000000	61000000	66000000	100000000	5.31	High	0	0	748.613	7
A2AHC3	Calmodulin-regulated spectrin-associated protein 1 OS=Mus musculus GN=Camsap1 PE=1 SV=1	1.51803	2	13	2	1	1581	175.778	6.95	High	Medium	Not Found	High		1300000	1200000		2100000	0.071	High	0	0	168.906	2
Q8C1B1	Calmodulin-regulated spectrin-associated protein 2 OS=Mus musculus GN=Camsap2 PE=1 SV=3	4.72279	6	30	6	1	1461	164.23	6.86	High	High	Not Found	High		9300000	18000000		5500000	0.179	High	0	0	369.939	6
Q80VC9	Calmodulin-regulated spectrin-associated protein 3 OS=Mus musculus GN=Camsap3 PE=1 SV=1	6.38978	5	46	5	1	1252	135.091	8.43	High	High	High	High		30000000	54000000	1300000	13000000	0.215	High	0	0	254.375	5
P35564	Calnexin OS=Mus musculus GN=Canx PE=1 SV=1	11.8443	8	113	8	1	591	67.236	4.64	High	High	High	High		17000000	2100000	67000000	47000000	2.162	High	0	0	1484.61	8
O08688	Calpain-5 OS=Mus musculus GN=Capn5 PE=1 SV=1	3.28125	2	7	2	1	640	72.909	7.36	High	Medium	High	High		44000000	21000000	22000000	2000000	0.108	High	11	0.00607735	39.82	2
P51125	Calpastatin OS=Mus musculus GN=Cast PE=1 SV=2	1.90355	1	2	1	1	788	84.871	5.52	Not Found	Not Found	Not Found	Not Found						0.054	Medium	92	0.0296343	13.77	1
P14211	Calreticulin OS=Mus musculus GN=Calr PE=1 SV=1	8.89423	3	52	3	1	416	47.965	4.49	High	Not Found	High	High		3100000		100000000	100000000	0.509	High	0	0	865.074	3
Q3UHL1	CaM kinase-like vesicle-associated protein OS=Mus musculus GN=Camkv PE=1 SV=2	24.4141	7	96	7	1	512	54.785	5.54	High	High	High	High		21000000	5800000	32000000	67000000	1.154	High	0	0	852.983	7
P05132	cAMP-dependent protein kinase catalytic subunit alpha OS=Mus musculus GN=Prkaca PE=1 SV=3	11.9658	3	8	2	1	351	40.545	8.79	High	Not Found	Not Found	Medium		14000000			22000000	0.389	High	0	0	146.88	3
P68181	cAMP-dependent protein kinase catalytic subunit beta OS=Mus musculus GN=Prkacb PE=1 SV=2	14.245	3	4	2	1	351	40.682	8.56	Not Found	Not Found	Not Found	Not Found						0.389	High	0	0	163.723	3
Q9DBC7	cAMP-dependent protein kinase type I-alpha regulatory subunit OS=Mus musculus GN=Prkar1a PE=1 SV=3	4.72441	2	149	2	1	381	43.158	5.35	High	High	High	High		62000	9100000	4700000	52000000	0.778	High	0	0	807.295	2
P12849	cAMP-dependent protein kinase type I-beta regulatory subunit OS=Mus musculus GN=Prkar1b PE=1 SV=2	9.71129	2	30	2	1	381	43.197	5.96	High	High	Not Found	High	Acetyl [N-Term]	4900000	3900000		16000000	0.438	High	0	0	130.28	2
P12367	cAMP-dependent protein kinase type II-alpha regulatory subunit OS=Mus musculus GN=Prkar2a PE=1 SV=2	10.4738	3	14	3	1	401	45.361	4.89	Not Found	Not Found	High	High				9500000	7800000	0.492	High	1	0.000896861	99.1399	3
P31324	cAMP-dependent protein kinase type II-beta regulatory subunit OS=Mus musculus GN=Prkar2b PE=1 SV=3	5.04808	2	9	2	1	416	46.138	4.98	Not Found	Not Found	Not Found	High					1400000	0.292	High	0	0	234.885	2
Q9DCB4	cAMP-regulated phosphoprotein 21 OS=Mus musculus GN=Arpp21 PE=1 SV=2	5.82404	4	20	4	1	807	88.512	7.39	High	High	High	High		10000000	3000000	45000000	36000000	0.374	High	0	0	357.497	4
O89084	cAMP-specific 3',5'-cyclic phosphodiesterase 4A OS=Mus musculus GN=Pde4a PE=1 SV=2	9.24171	6	22	5	1	844	93.499	5.26	High	High	Not Found	Not Found		2900000	3800000			0.585	High	0	0	162.673	6
Q01063	cAMP-specific 3',5'-cyclic phosphodiesterase 4D OS=Mus musculus GN=Pde4d PE=1 SV=2	7.09505	4	35	3	1	747	84.509	4.91	High	High	Not Found	High		9800000	6600000		34000000	0.413	High	0	0	689.171	4
P47746	Cannabinoid receptor 1 OS=Mus musculus GN=Cnr1 PE=1 SV=1	11.2051	4	44	4	1	473	52.796	8.27	High	High	High	High		99000000	35000000	1400000000	1800000000	0.778	High	0	0	645.644	4
Q922J3	CAP-Gly domain-containing linker protein 1 OS=Mus musculus GN=Clip1 PE=1 SV=1	0.862689	1	1	1	1	1391	155.718	5.24	Not Found	Not Found	Not Found	High					1000000	0.023	Medium	62	0.0266094	21.14	1
Q9Z0H8	CAP-Gly domain-containing linker protein 2 OS=Mus musculus GN=Clip2 PE=1 SV=2	3.15186	3	28	3	1	1047	115.84	6.48	High	High	Not Found	High		6500000	18000000		6500000	0.131	High	0	0	286.775	3
B9EHT4	CAP-Gly domain-containing linker protein 3 OS=Mus musculus GN=Clip3 PE=1 SV=1	6.58135	2	16	2	1	547	59.549	7.94	High	High	Not Found	High		15000000	30000000		13000000	0.218	High	0	0	193.825	2
Q3UZA1	CapZ-interacting protein OS=Mus musculus GN=Rcsd1 PE=1 SV=1	8.73786	3	4	3	1	412	44.087	5.16	Not Found	Not Found	Not Found	Not Found						0.445	High	4	0.00259067	54.1632	3
Q9WVT6	Carbonic anhydrase 14 OS=Mus musculus GN=Ca14 PE=1 SV=1	2.37389	1	2	1	1	337	37.482	6.35	Not Found	Not Found	High	Not Found				20000000		0.259	Medium	92	0.0296343	13.52	1
Q66K08	Cartilage intermediate layer protein 1 OS=Mus musculus GN=Cilp PE=2 SV=1	0.675676	1	1	1	1	1184	132.249	8.21	Not Found	Not Found	Not Found	Not Found						0.035	Medium	25	0.0121359	28.5	1
Q9JMK2	Casein kinase I isoform epsilon OS=Mus musculus GN=Csnk1e PE=1 SV=2	2.40385	1	11	1	1	416	47.292	9.66	High	High	Not Found	High		72000000	110000000		19000000	0.11	High	1	0.000896861	102.07	1
Q8C4X2	Casein kinase I isoform gamma-3 OS=Mus musculus GN=Csnk1g3 PE=1 SV=2	4.48113	1	1	1	1	424	48.907	9.11	Not Found	High	Not Found	Not Found						0.093	Medium	94	0.0296343	0	1
Q60649	Caseinolytic peptidase B protein homolog OS=Mus musculus GN=Clpb PE=1 SV=1	1.03397	1	1	1	1	677	75.956	8.51	Not Found	Not Found	Not Found	Not Found						0.055	Medium	71	0.0291342	18.83	1
Q6P9K8	Caskin-1 OS=Mus musculus GN=Caskin1 PE=1 SV=2	12.1593	12	76	12	1	1431	150.403	9.17	High	High	High	High		15000000	300000000	16000000	39000000	0.614	High	0	0	699.328	12
Q9WUF3	CASP8-associated protein 2 OS=Mus musculus GN=Casp8ap2 PE=1 SV=2	0.560652	1	7	1	1	1962	218.955	6.67	Medium	Medium	Not Found	Medium		1300000	68000000		11000000	0.019	Medium	94	0.0296343	0	1
Q99MX7	Cat eye syndrome critical region protein 6 homolog OS=Mus musculus GN=Cecr6 PE=1 SV=1	10.1399	5	58	5	1	572	58.121	9.01	High	High	High	High		3300000	27000000	7700000	6800000	1.154	High	0	0	382.717	5
O88587	Catechol O-methyltransferase OS=Mus musculus GN=Comt PE=1 SV=2	4.5283	1	12	1	1	265	29.467	5.83	Not Found	Not Found	High	High				450000000	510000000	0.166	High	8	0.00467836	46.97	1
P26231	Catenin alpha-1 OS=Mus musculus GN=Ctnna1 PE=1 SV=1	4.08389	3	109	1	1	906	100.044	6.23	Not Found	Not Found	Not Found	High					4600000	0.327	High	0	0	947.314	3
Q61301	Catenin alpha-2 OS=Mus musculus GN=Ctnna2 PE=1 SV=3	12.6967	9	175	7	1	953	105.22	5.71	High	High	High	High	Acetyl [N-Term]	51000000	100000000	7600000	94000000	0.867	High	0	0	1707.25	9
Q65CL1	Catenin alpha-3 OS=Mus musculus GN=Ctnna3 PE=1 SV=2	3.12849	2	4	2	1	895	99.74	6.52	High	High	Not Found	High			2500000		1600000	0.093	High	8	0.00467836	45.7211	2
Q02248	Catenin beta-1 OS=Mus musculus GN=Ctnnb1 PE=1 SV=1	8.70679	7	121	7	1	781	85.416	5.86	High	High	High	High		2600000	96000000	17000000	160000000	0.945	High	0	0	1295.08	7
P30999	Catenin delta-1 OS=Mus musculus GN=Ctnnd1 PE=1 SV=2	1.17271	1	1	1	1	938	104.86	6.87	Not Found	Not Found	Not Found	Not Found						0.041	High	17	0.0086779	33.69	1
O35927	Catenin delta-2 OS=Mus musculus GN=Ctnnd2 PE=1 SV=1	11.3071	12	162	11	1	1247	134.916	7.65	High	High	High	High		120000000	180000000	21000000	190000000	0.749	High	0	0	1122.75	12
P24668	Cation-dependent mannose-6-phosphate receptor OS=Mus musculus GN=M6pr PE=1 SV=1	5.03597	1	1	1	1	278	31.152	5.39	Not Found	Not Found	Medium	Not Found						0.136	Medium	94	0.0296343	0	1
Q07113	Cation-independent mannose-6-phosphate receptor OS=Mus musculus GN=Igf2r PE=1 SV=1	1.00685	1	3	1	1	2483	273.639	5.71	Not Found	Not Found	High	High				2600000	2900000	0.017	Medium	22	0.0108321	29.89	1
P18581	Cationic amino acid transporter 2 OS=Mus musculus GN=Slc7a2 PE=1 SV=3	1.67428	1	5	1	1	657	71.809	7.15	High	Not Found	High	High		1500000		22000000	38000000	0.15	High	3	0.00212465	67.35	1
Q8BLQ7	Cationic amino acid transporter 4 OS=Mus musculus GN=Slc7a4 PE=1 SV=1	2.67717	1	17	1	1	635	68.306	7.08	Not Found	Not Found	High	High				5800000	5700000	0.54	High	4	0.00259067	54.25	1
Q8BHE3	Caytaxin OS=Mus musculus GN=Atcay PE=1 SV=1	5.91398	1	24	1	1	372	42.152	4.68	High	Not Found	High	High		350000			29000000	0.334	High	0	0	471.853	1
Q6PEE2	CBP80/20-dependent translation initiation factor OS=Mus musculus GN=Ctif PE=1 SV=2	1.5	1	4	1	1	600	67.788	6.65	Not Found	High	Not Found	Not Found			13000000			0.064	Medium	42	0.0188764	24.24	1
Q8C5L3	CCR4-NOT transcription complex subunit 2 OS=Mus musculus GN=Cnot2 PE=1 SV=2	1.66667	1	3	1	1	540	59.673	7.66	Not Found	Not Found	Not Found	Not Found						0.086	Medium	94	0.0296343	0	1
Q8K0V4	CCR4-NOT transcription complex subunit 3 OS=Mus musculus GN=Cnot3 PE=1 SV=1	1.59787	1	11	1	1	751	81.896	6.2	High	High	High	High		17000000	13000000	3100000	9200000	0.093	High	0	0	133.952	1
Q61490	CD166 antigen OS=Mus musculus GN=Alcam PE=1 SV=3	1.54374	1	1	1	1	583	65.051	6.15	Not Found	Not Found	High	Not Found				2800000		0.075	Medium	94	0.0296343	0	1
P15379	CD44 antigen OS=Mus musculus GN=Cd44 PE=1 SV=3	1.28535	1	6	1	1	778	85.565	4.96	Not Found	Not Found	High	High				7500000	690000	0.186	High	3	0.00212465	65.24	1
P35762	CD81 antigen OS=Mus musculus GN=Cd81 PE=1 SV=2	8.47458	1	2	1	1	236	25.797	5.83	Not Found	Not Found	Not Found	Not Found						0.931	High	5	0.00321543	52.85	1
Q91W92	Cdc42 effector protein 1 OS=Mus musculus GN=Cdc42ep1 PE=1 SV=1	4.15648	1	2	1	1	409	43.069	7.21	Not Found	Not Found	High	Not Found	Acetyl [N-Term]			100000000		0.129	Medium	94	0.0296343	13.05	1
Q9JM96	Cdc42 effector protein 4 OS=Mus musculus GN=Cdc42ep4 PE=1 SV=1	6.59026	2	6	2	1	349	37.846	5.36	High	Medium	Not Found	High		69000000	40000000		1800000	0.245	High	0	0	131.137	2
Q91WS0	CDGSH iron-sulfur domain-containing protein 1 OS=Mus musculus GN=Cisd1 PE=1 SV=1	13.8889	1	5	1	1	108	12.089	9.06	Not Found	High	High	Not Found			2000000	1400000		1.154	High	14	0.00754717	36.8867	1
Q9ESJ1	CDK5 and ABL1 enzyme substrate 1 OS=Mus musculus GN=Cables1 PE=1 SV=2	2.8169	1	2	1	1	568	61.39	9.23	High	Not Found	Not Found	Not Found		1200000				0.116	High	8	0.00467836	44.98	1
Q8R5M8	Cell adhesion molecule 1 OS=Mus musculus GN=Cadm1 PE=1 SV=2	13.5965	3	31	3	1	456	49.757	5.03	High	Not Found	High	High		1100000		29000000	34000000	0.931	High	0	0	878.832	3
Q8BLQ9	Cell adhesion molecule 2 OS=Mus musculus GN=Cadm2 PE=1 SV=2	8.04598	2	19	2	1	435	47.529	5.41	Medium	Not Found	High	High				140000000	80000000	0.668	High	0	0	307.192	2
Q99N28	Cell adhesion molecule 3 OS=Mus musculus GN=Cadm3 PE=1 SV=1	13.3838	3	41	3	1	396	42.938	5.8	Not Found	Not Found	High	High				94000000	210000000	1.738	High	0	0	1069	3
Q8R464	Cell adhesion molecule 4 OS=Mus musculus GN=Cadm4 PE=1 SV=1	10.0515	2	10	2	1	388	42.697	6.3	Not Found	Not Found	High	High				6900000	6000000	0.501	High	0	0	147.116	2
Q8VDP4	Cell cycle and apoptosis regulator protein 2 OS=Mus musculus GN=Ccar2 PE=1 SV=2	5.20607	3	15	3	1	922	102.938	5.25	High	High	Not Found	High		3900000			3200000	0.129	High	0	0	145.42	3
Q8VEK0	Cell cycle control protein 50A OS=Mus musculus GN=Tmem30a PE=1 SV=1	9.06593	2	3	2	1	364	41.035	8.37	Not Found	Not Found	High	Not Found				1800000		0.274	Medium	75	0.0296343	17.47	2
Q9JKC6	Cell cycle exit and neuronal differentiation protein 1 OS=Mus musculus GN=Cend1 PE=1 SV=1	32.8859	5	101	5	1	149	14.978	8.97	High	High	High	High			37000000	490000000	41000000	11.915	High	0	0	1919.11	5
Q9DB75	Cell death-inducing p53-target protein 1 OS=Mus musculus GN=Cdip1 PE=2 SV=1	13.9423	2	9	2	1	208	21.82	5.66	Not Found	Not Found	High	High	Acetyl [N-Term]			8000000	14000000	2.981	High	1	0.000896861	110.43	2
P60766	Cell division control protein 42 homolog OS=Mus musculus GN=Cdc42 PE=1 SV=2	9.94764	2	8	1	1	191	21.245	6.55	Not Found	High	High	High			8000000	31000000	19000000	0.585	Medium	22	0.0108321	29.4667	2
Q14B71	Cell division cycle-associated protein 2 OS=Mus musculus GN=Cdca2 PE=1 SV=2	0.916497	1	1	1	1	982	106.3	8.65	Not Found	Not Found	Not Found	Not Found						0.043	Medium	94	0.0296343	0	1
Q9R1K9	Centrin-2 OS=Mus musculus GN=Cetn2 PE=1 SV=1	7.55814	1	6	1	1	172	19.784	5	Not Found	Not Found	Not Found	High					2000000	0.995	Medium	71	0.0291342	18.57	1
Q8QZT2	Centriole, cilia and spindle-associated protein OS=Mus musculus GN=Ccsap PE=1 SV=1	11.5079	3	16	3	1	252	28.361	9.22	High	High	High	High		100000000	140000000		37000000	0.638	High	0	0	136.393	3
Q9CXS4	Centromere protein V OS=Mus musculus GN=Cenpv PE=1 SV=2	5.15873	1	1	1	1	252	27.524	9.79	Not Found	High	Not Found	Not Found			5900000			0.166	High	14	0.00754717	37.5	1
Q6A065	Centrosomal protein of 170 kDa OS=Mus musculus GN=Cep170 PE=1 SV=2	7.30479	9	42	9	1	1588	174.943	7.17	High	High	Medium	High		9700000	11000000	3600000	44000000	0.279	High	0	0	267.837	9
Q80U49	Centrosomal protein of 170 kDa protein B OS=Mus musculus GN=Cep170b PE=1 SV=2	10.6734	11	86	11	1	1574	170.718	6.87	High	High	Not Found	High		15000000	18000000		10000000	0.42	High	0	0	660.155	11
Q99NF3	Centrosomal protein of 41 kDa OS=Mus musculus GN=Cep41 PE=1 SV=1	6.43432	1	1	1	1	373	41.416	8.12	Not Found	Not Found	High	Not Found						0.116	Medium	71	0.0291342	18.37	1
Q8C0D9	Centrosomal protein of 68 kDa OS=Mus musculus GN=Cep68 PE=1 SV=2	2.18281	1	4	1	1	733	78.7	5.48	High	High	Not Found	Not Found	Acetyl [N-Term]	1900000	4400000			0.064	High	0	0	165.42	1
Q60952	Centrosome-associated protein CEP250 OS=Mus musculus GN=Cep250 PE=1 SV=4	0.538525	1	2	1	1	2414	276.647	5.07	High	Not Found	Not Found	Not Found		510000				0.014	High	8	0.00467836	46.58	1
Q922S4	cGMP-dependent 3',5'-cyclic phosphodiesterase OS=Mus musculus GN=Pde2a PE=1 SV=3	3.49345	2	29	2	1	916	103.183	5.38	High	High	High	High		1200000		5000000	67000000	0.134	High	0	0	243.22	2
Q61410	cGMP-dependent protein kinase 2 OS=Mus musculus GN=Prkg2 PE=1 SV=1	3.80577	2	17	2	1	762	87.03	8.22	High	High	Not Found	High		8200000	5800000		1600000	0.186	High	0	0	152.194	2
Q8BJF9	Charged multivesicular body protein 2b OS=Mus musculus GN=Chmp2b PE=1 SV=1	4.69484	1	6	1	1	213	23.919	8.78	Not Found	High	High	Not Found			5400000	9500000		0.179	High	2	0.00162075	80.6	1
Q9CQ10	Charged multivesicular body protein 3 OS=Mus musculus GN=Chmp3 PE=1 SV=3	3.125	1	6	1	1	224	25.203	5.06	Not Found	Not Found	Not Found	High					2300000	0.194	Medium	94	0.0296343	0	1
P0C0A3	Charged multivesicular body protein 6 OS=Mus musculus GN=Chmp6 PE=1 SV=2	6	1	4	1	1	200	23.401	5.44	Not Found	Not Found	Not Found	High					2500000	0.778	Medium	79	0.0296343	16.6367	1
P97468	Chemokine-like receptor 1 OS=Mus musculus GN=Cmklr1 PE=1 SV=1	1.88679	1	2	1	1	371	41.787	8.31	Not Found	Not Found	Not Found	Not Found						0.179	Medium	94	0.0296343	0	1
Q99LI2	Chloride channel CLIC-like protein 1 OS=Mus musculus GN=Clcc1 PE=1 SV=1	3.33952	1	1	1	1	539	60.582	5.68	Not Found	Not Found	Not Found	High						0.068	Medium	94	0.0296343	0	1
Q9R0A1	Chloride channel protein 2 OS=Mus musculus GN=Clcn2 PE=1 SV=2	4.07489	2	7	2	1	908	99.384	8.56	High	High	Not Found	High		1400000	470000		3200000	0.116	High	2	0.00162075	82.44	2
O35454	Chloride transport protein 6 OS=Mus musculus GN=Clcn6 PE=1 SV=1	3.33333	2	13	2	1	870	96.917	7.02	High	Medium	Medium	High		1800000	2700000	3300000	31000000	0.162	High	2	0.00162075	85.72	2
Q03059	Choline O-acetyltransferase OS=Mus musculus GN=Chat PE=2 SV=2	2.4961	1	2	1	1	641	71.806	7.74	Not Found	Not Found	High	High					1600000	0.062	Medium	94	0.0296343	0	1
P49586	Choline-phosphate cytidylyltransferase A OS=Mus musculus GN=Pcyt1a PE=1 SV=1	5.17711	2	11	1	1	367	41.641	7.03	High	Not Found	High	High		1200000		3100000	2600000	0.292	High	8	0.00467836	49.39	2
Q811Q9	Choline-phosphate cytidylyltransferase B OS=Mus musculus GN=Pcyt1b PE=1 SV=2	14.6341	5	8	4	1	369	41.874	6.4	Not Found	Not Found	High	High				2900000	4400000	0.585	High	1	0.000896861	97.4	5
Q71M36	Chondroitin sulfate proteoglycan 5 OS=Mus musculus GN=Cspg5 PE=1 SV=2	6.5371	3	13	3	1	566	60.368	4.54	Not Found	Not Found	High	High				25000000	8000000	0.585	High	3	0.00212465	66.84	3
Q9CXM0	Chondrolectin OS=Mus musculus GN=Chodl PE=2 SV=3	4.3956	1	6	1	1	273	30.311	6.21	Not Found	Not Found	High	High						0.194	Medium	71	0.0291342	18.43	1
P23198	Chromobox protein homolog 3 OS=Mus musculus GN=Cbx3 PE=1 SV=2	6.01093	1	7	1	1	183	20.842	5.22	High	High	High	High		17000000	24000000	11000000	10000000	0.259	High	0	0	116.378	1
Q61686	Chromobox protein homolog 5 OS=Mus musculus GN=Cbx5 PE=1 SV=1	5.75916	1	8	1	1	191	22.172	5.86	High	High	Not Found	High			1500000		1600000	0.212	Medium	29	0.0136728	26.98	1
Q9QXV1	Chromobox protein homolog 8 OS=Mus musculus GN=Cbx8 PE=1 SV=1	3.59116	1	3	1	1	362	39.836	9.94	High	High	Not Found	Not Found			1600000			0.11	Medium	32	0.0147943	26.58	1
E9PZM4	Chromodomain-helicase-DNA-binding protein 2 OS=Mus musculus GN=Chd2 PE=1 SV=1	0.985222	2	7	2	1	1827	210.674	8.06	High	High	Not Found	Not Found		6800000	23000000			0.064	High	4	0.00259067	54.7015	2
Q6PDQ2	Chromodomain-helicase-DNA-binding protein 4 OS=Mus musculus GN=Chd4 PE=1 SV=1	2.55875	4	19	4	1	1915	217.614	5.81	High	High	Not Found	Not Found		6000000	12000000			0.141	High	0	0	134.108	4
A2A8L1	Chromodomain-helicase-DNA-binding protein 5 OS=Mus musculus GN=Chd5 PE=1 SV=1	1.49024	2	2	2	1	1946	222.375	6.24	Not Found	High	Not Found	Not Found			31000000			0.042	High	16	0.00839454	34.14	2
P26339	Chromogranin-A OS=Mus musculus GN=Chga PE=1 SV=1	3.23974	1	9	1	1	463	51.758	4.72	Not Found	Not Found	High	High				1400000	710000	0.194	High	0	0	157.626	1
Q8K327	Chromosome alignment-maintaining phosphoprotein 1 OS=Mus musculus GN=Champ1 PE=1 SV=1	5.48628	4	9	4	1	802	87.506	7.85	High	High	Not Found	Not Found		1100000	2900000			0.166	High	2	0.00162075	91.2976	4
Q8C6S9	Cilia- and flagella-associated protein 54 OS=Mus musculus GN=Cfap54 PE=2 SV=4	0.22537	1	1	1	1	3106	353.533	8.29	Not Found	Not Found	Not Found	Not Found						0.012	Medium	94	0.0296343	0	1
P51642	Ciliary neurotrophic factor OS=Mus musculus GN=Cntf PE=2 SV=1	6.06061	1	1	1	1	198	22.572	6.52	Not Found	Not Found	High	Not Found	Acetyl [N-Term]			850000		0.179	Medium	94	0.0296343	0	1
Q6AW69	Cingulin-like protein 1 OS=Mus musculus GN=Cgnl1 PE=1 SV=2	0.847458	1	3	1	1	1298	148.14	5.77	Medium	Not Found	Not Found	Medium		1900000			14000000	0.05	Medium	94	0.0296343	0	1
Q9CZU6	Citrate synthase, mitochondrial OS=Mus musculus GN=Cs PE=1 SV=1	9.26724	4	19	4	1	464	51.703	8.57	High	High	High	High			18000000	19000000	13000000	0.65	High	0	0	266.007	4
P49025	Citron Rho-interacting kinase OS=Mus musculus GN=Cit PE=1 SV=3	1.0219	2	6	2	1	2055	235.242	6.54	High	High	Not Found	Not Found		5400000	13000000			0.048	High	10	0.00559597	40.4039	2
Q8CJ61	CKLF-like MARVEL transmembrane domain-containing protein 4 OS=Mus musculus GN=Cmtm4 PE=1 SV=1	4.80769	1	2	1	1	208	22.907	5.59	Not Found	Not Found	High	Not Found				15000000		0.389	Medium	28	0.0132827	27.99	1
Q61548	Clathrin coat assembly protein AP180 OS=Mus musculus GN=Snap91 PE=1 SV=1	8.2131	4	221	4	1	901	91.794	4.88	High	High	High	High		10000000	13000000	390000000	300000000	1.754	High	0	0	2494.79	4
Q68FD5	Clathrin heavy chain 1 OS=Mus musculus GN=Cltc PE=1 SV=3	6.20896	10	36	10	1	1675	191.435	5.69	High	High	High	High		1000000	21000000	890000	3000000	0.274	High	0	0	495.909	10
O08585	Clathrin light chain A OS=Mus musculus GN=Clta PE=1 SV=2	3.82979	1	3	1	1	235	25.588	4.58	Not Found	Not Found	Not Found	High					37000000	0.212	High	18	0.0091047	31.89	1
Q60771	Claudin-11 OS=Mus musculus GN=Cldn11 PE=1 SV=1	14.4928	3	90	3	1	207	22.099	7.91	High	High	High	High		1800000	19000000	40000000	13000000	4.623	High	0	0	566.733	3
Q9ET43	Claudin-12 OS=Mus musculus GN=Cldn12 PE=1 SV=2	6.14754	1	8	1	1	244	26.977	8.47	Not Found	High	High	Not Found			6300000	670000		0.259	High	0	0	125.95	1
Q9D4C9	Clavesin-1 OS=Mus musculus GN=Clvs1 PE=1 SV=1	5.36723	2	10	2	1	354	40.588	6.73	Not Found	Not Found	High	High				57000000	110000000	0.233	High	0	0	161.043	2
Q8BG92	Clavesin-2 OS=Mus musculus GN=Clvs2 PE=1 SV=1	3.36391	1	4	1	1	327	37.93	6.2	Not Found	Not Found	High	Not Found				17000000		0.129	High	8	0.00467836	48.5133	1
Q80TV8	CLIP-associating protein 1 OS=Mus musculus GN=Clasp1 PE=1 SV=2	7.42671	10	50	9	1	1535	169.123	9.03	High	High	Not Found	High		56000000	130000000		6600000	0.304	High	0	0	640.5	10
Q8BRT1	CLIP-associating protein 2 OS=Mus musculus GN=Clasp2 PE=1 SV=1	8.47589	9	71	8	1	1286	140.652	8.63	High	High	High	High		3900000	29000000	4200000	4300000	0.395	High	0	0	474.633	9
Q5SW19	Clustered mitochondria protein homolog OS=Mus musculus GN=Cluh PE=1 SV=2	0.912548	1	3	1	1	1315	147.975	6.02	Not Found	Not Found	Not Found	Not Found						0.06	High	6	0.00381437	51.55	1
Q8CIE6	Coatomer subunit alpha OS=Mus musculus GN=Copa PE=1 SV=2	0.980392	1	4	1	1	1224	138.344	7.65	High	Not Found	Not Found	High		700000			3300000	0.03	High	17	0.0086779	33	1
O89079	Coatomer subunit epsilon OS=Mus musculus GN=Cope PE=1 SV=3	7.14286	1	9	1	1	308	34.545	5.06	High	Not Found	Not Found	High		2100000			8000000	0.274	High	0	0	342.045	1
P56388	Cocaine- and amphetamine-regulated transcript protein OS=Mus musculus GN=Cartpt PE=1 SV=2	11.6279	1	1	1	1	129	14.276	8.87	Not Found	Not Found	Not Found	Not Found						0.334	Medium	94	0.0296343	0	1
P45591	Cofilin-2 OS=Mus musculus GN=Cfl2 PE=1 SV=1	12.0482	2	3	2	1	166	18.698	7.88	Not Found	High	High	Not Found	Acetyl [N-Term]		1900000	19000000		0.425	High	4	0.00259067	53.56	2
Q8K1A6	Coiled-coil and C2 domain-containing protein 1A OS=Mus musculus GN=Cc2d1a PE=1 SV=2	1.80276	1	17	1	1	943	103.634	7.84	High	High	Not Found	High		2900000	2900000		700000	0.089	High	0	0	182.351	1
Q8C5T8	Coiled-coil domain-containing protein 113 OS=Mus musculus GN=Ccdc113 PE=2 SV=1	2.38727	1	1	1	1	377	44.187	8.46	Not Found	Not Found	Not Found	Not Found						0.096	Medium	94	0.0296343	0	1
Q3TVA9	Coiled-coil domain-containing protein 136 OS=Mus musculus GN=Ccdc136 PE=1 SV=2	1.14437	1	7	1	1	1136	131.847	4.84	High	Not Found	High	High		50000000		1100000	57000000	0.032	High	0	0	250.42	1
Q8C963	Coiled-coil domain-containing protein 159 OS=Mus musculus GN=Ccdc159 PE=2 SV=1	1.94647	1	2	1	1	411	46.313	6.01	Medium	Not Found	Not Found	Not Found		770000				0.089	Medium	94	0.0296343	0	1
Q3UHB8	Coiled-coil domain-containing protein 177 OS=Mus musculus GN=Ccdc177 PE=1 SV=1	14.8725	6	47	6	1	706	79.809	10.8	High	High	Not Found	Medium		5800000	200000000		180000000	0.468	High	1	0.000896861	108.424	6
Q9CR29	Coiled-coil domain-containing protein 43 OS=Mus musculus GN=Ccdc43 PE=1 SV=1	8.55856	1	2	1	1	222	25.034	4.97	Not Found	Not Found	High	High				790000		0.259	Medium	67	0.027905	19.4	1
D3YZP9	Coiled-coil domain-containing protein 6 OS=Mus musculus GN=Ccdc6 PE=1 SV=1	5.75693	2	20	2	1	469	52.906	7.34	High	Not Found	Not Found	High		2600000			9300000	0.445	High	0	0	201.47	2
Q5SP85	Coiled-coil domain-containing protein 85A OS=Mus musculus GN=Ccdc85a PE=2 SV=1	5.8	2	7	2	1	500	54.45	8	High	High	Not Found	Not Found		62000000	850000			0.141	Medium	28	0.0132827	27.8777	2
Q8VDN4	Coiled-coil domain-containing protein 92 OS=Mus musculus GN=Ccdc92 PE=1 SV=1	3.18471	1	2	1	1	314	35.186	9.38	Not Found	Not Found	Not Found	Not Found						0.101	High	17	0.0086779	33.4303	1
Q7TQK5	Coiled-coil domain-containing protein 93 OS=Mus musculus GN=Ccdc93 PE=1 SV=1	1.90779	1	3	1	1	629	72.558	8.29	Not Found	Not Found	Not Found	High					6500000	0.058	Medium	65	0.0273684	20.34	1
Q9D1L0	Coiled-coil-helix-coiled-coil-helix domain-containing protein 2 OS=Mus musculus GN=Chchd2 PE=2 SV=1	15.6863	1	3	1	1	153	15.651	9.66	Not Found	Not Found	High	High					2800000	0.585	Medium	28	0.0132827	27.4467	1
Q5SU73	Coilin OS=Mus musculus GN=Coil PE=1 SV=1	4.5614	2	6	2	1	570	61.879	9	High	High	Not Found	Not Found		9400000	17000000			0.15	High	1	0.000896861	106.557	2
Q91W50	Cold shock domain-containing protein E1 OS=Mus musculus GN=Csde1 PE=1 SV=1	1.62907	1	3	1	1	798	88.735	6.37	Not Found	Not Found	Not Found	Not Found						0.042	Medium	94	0.0296343	0	1
P39061	Collagen alpha-1(XVIII) chain OS=Mus musculus GN=Col18a1 PE=1 SV=4	0.507328	1	1	1	1	1774	182.059	5.62	Not Found	Not Found	Not Found	Not Found						0.029	Medium	94	0.0296343	0	1
P63040	Complexin-1 OS=Mus musculus GN=Cplx1 PE=1 SV=1	20.8955	2	14	2	1	134	15.112	4.97	Not Found	Not Found	High	High				4600000	8800000	3.217	High	0	0	168.065	2
P84086	Complexin-2 OS=Mus musculus GN=Cplx2 PE=1 SV=1	17.1642	2	24	2	1	134	15.385	5.08	Not Found	Not Found	High	High					29000000	1.371	High	0	0	201.689	2
Q8R1B5	Complexin-3 OS=Mus musculus GN=Cplx3 PE=1 SV=1	7.59494	1	4	1	1	158	17.575	4.89	Not Found	Not Found	High	Not Found				4000000		0.52	High	3	0.00212465	71.44	1
Q80YA9	Connector enhancer of kinase suppressor of ras 2 OS=Mus musculus GN=Cnksr2 PE=1 SV=1	8.23643	10	91	10	1	1032	117.323	6.79	High	High	Not Found	High		26000000	87000000		7700000	0.711	High	0	0	1136.28	10
Q8CBC4	Consortin OS=Mus musculus GN=Cnst PE=1 SV=1	5.62588	2	5	2	1	711	76.818	4.59	Not Found	Not Found	High	High				5600000	3900000	0.15	High	4	0.00259067	54.76	2
Q6RI63	Constitutive coactivator of peroxisome proliferator-activated receptor gamma OS=Mus musculus GN=Fam120b PE=1 SV=1	0.890585	1	1	1	1	786	89.255	6.52	High	Not Found	Not Found	Not Found						0.059	Medium	32	0.0147943	26	1
P12960	Contactin-1 OS=Mus musculus GN=Cntn1 PE=1 SV=1	17.549	15	34	15	1	1020	113.317	6.16	High	High	Not Found	High		1800000	27000000		1100000	0.9	High	0	0	248.17	15
O54991	Contactin-associated protein 1 OS=Mus musculus GN=Cntnap1 PE=1 SV=2	3.03249	5	27	5	1	1385	156.212	7.06	High	High	High	High		740000	140000000		85000000	0.263	High	0	0	325.724	5
Q9CPW0	Contactin-associated protein-like 2 OS=Mus musculus GN=Cntnap2 PE=1 SV=2	2.02703	1	11	1	1	1332	148.103	6.77	High	High	High	High		2100000	4400000		14000000	0.067	High	10	0.00559597	40.82	1
Q99LD4	COP9 signalosome complex subunit 1 OS=Mus musculus GN=Gps1 PE=1 SV=1	4.03397	2	18	2	1	471	53.408	6.84	High	Not Found	High	High		8400000		48000000	32000000	0.179	High	0	0	149.147	2
Q8C166	Copine-1 OS=Mus musculus GN=Cpne1 PE=1 SV=1	1.6791	1	1	1	1	536	58.849	5.66	Not Found	Not Found	Not Found	High					2400000	0.086	Medium	94	0.0296343	0	1
Q8JZW4	Copine-5 OS=Mus musculus GN=Cpne5 PE=1 SV=1	1.0118	1	2	1	1	593	65.551	5.77	Not Found	Not Found	Not Found	Not Found						0.077	Medium	94	0.0296343	0	1
Q9Z140	Copine-6 OS=Mus musculus GN=Cpne6 PE=1 SV=1	3.59066	2	26	2	1	557	61.742	5.59	High	High	High	High		7600000	1400000	260000000	280000000	0.233	High	0	0	252.852	2
Q9QZQ8	Core histone macro-H2A.1 OS=Mus musculus GN=H2afy PE=1 SV=3	8.33333	2	2	2	1	372	39.71	9.8	Not Found	High	Not Found	Not Found			4800000			0.274	Medium	94	0.0296343	0	2
O89053	Coronin-1A OS=Mus musculus GN=Coro1a PE=1 SV=5	8.67679	4	8	4	1	461	50.957	6.48	Not Found	High	Not Found	Not Found			3100000			0.468	Medium	79	0.0296343	16.72	4
B9EJA2	Cortactin-binding protein 2 OS=Mus musculus GN=Cttnbp2 PE=1 SV=2	1.27427	2	6	2	1	1648	178.662	8.19	High	High	Not Found	Medium		2700000	85000000		24000000	0.047	Medium	28	0.0132827	28.04	2
P35347	Corticotropin-releasing factor receptor 1 OS=Mus musculus GN=Crhr1 PE=1 SV=1	2.40964	1	12	1	1	415	47.738	9.57	Not Found	Not Found	High	High				5800000	7700000	0.668	High	14	0.00754717	37.16	1
P97792	Coxsackievirus and adenovirus receptor homolog OS=Mus musculus GN=Cxadr PE=1 SV=1	3.0137	1	4	1	1	365	39.922	6.96	Not Found	Not Found	Not Found	High					170000000	0.11	High	2	0.00162075	83.3067	1
Q04447	Creatine kinase B-type OS=Mus musculus GN=Ckb PE=1 SV=1	21.5223	7	16	6	1	381	42.686	5.67	Not Found	Not Found	High	High				1800000	650000	1.462	High	0	0	268.463	7
P30275	Creatine kinase U-type, mitochondrial OS=Mus musculus GN=Ckmt1 PE=1 SV=1	22.2488	9	51	8	1	418	46.974	8.16	High	High	Not Found	High		11000000	110000000		2000000	2.03	High	0	0	1116.31	9
P45481	CREB-binding protein OS=Mus musculus GN=Crebbp PE=1 SV=3	1.84351	1	2	1	1	2441	265.325	8.54	Not Found	Not Found	Not Found	High					2800000	0.025	Medium	94	0.0296343	0	1
Q91X84	CREB-regulated transcription coactivator 3 OS=Mus musculus GN=Crtc3 PE=1 SV=2	2.10016	1	2	1	1	619	66.985	6.83	Not Found	Not Found	Not Found	Not Found						0.105	Medium	58	0.0251845	21.81	1
P47941	Crk-like protein OS=Mus musculus GN=Crkl PE=1 SV=2	5.94059	1	3	1	1	303	33.809	6.74	Not Found	Not Found	Not Found	High					610000	0.129	High	2	0.00162075	90.44	1
Q9R194	Cryptochrome-2 OS=Mus musculus GN=Cry2 PE=1 SV=1	1.68919	1	2	1	1	592	66.808	8.35	Not Found	High	Not Found	Not Found			1200000			0.07	Medium	94	0.0296343	0	1
Q3TWI9	CSC1-like protein 2 OS=Mus musculus GN=Tmem63b PE=1 SV=1	1.5625	1	3	1	1	832	94.713	7.49	Not Found	Not Found	High	Not Found				3600000		0.066	High	4	0.00259067	55.24	1
Q8R311	cTAGE family member 5 OS=Mus musculus GN=Ctage5 PE=1 SV=1	7.06033	4	10	4	1	779	87.664	5.11	High	High	Not Found	High		5400000	4100000		2200000	0.212	High	0	0	126.269	4
P70698	CTP synthase 1 OS=Mus musculus GN=Ctps1 PE=1 SV=2	2.36887	1	1	1	1	591	66.64	6.58	Not Found	Not Found	Not Found	Not Found						0.066	Medium	65	0.0273684	20.63	1
Q9JLV5	Cullin-3 OS=Mus musculus GN=Cul3 PE=1 SV=1	1.17188	1	1	1	1	768	88.891	8.46	Not Found	Not Found	Not Found	High					2200000	0.046	Medium	94	0.0296343	0	1
Q80TT8	Cullin-9 OS=Mus musculus GN=Cul9 PE=1 SV=2	0.589812	1	3	1	1	1865	209.027	5.63	Medium	Not Found	Not Found	Not Found		13000000				0.024	Medium	29	0.0136728	27.09	1
Q14AX6	Cyclin-dependent kinase 12 OS=Mus musculus GN=Cdk12 PE=1 SV=2	0.876011	1	2	1	1	1484	163.581	9.47	Not Found	Not Found	Not Found	Not Found						0.032	Medium	57	0.0248042	22.02	1
Q69ZA1	Cyclin-dependent kinase 13 OS=Mus musculus GN=Cdk13 PE=1 SV=3	0.529451	1	1	1	1	1511	164.452	9.69	Not Found	High	Not Found	Not Found			2600000			0.03	Medium	94	0.0296343	0	1
O35495	Cyclin-dependent kinase 14 OS=Mus musculus GN=Cdk14 PE=1 SV=2	2.55864	2	29	2	1	469	52.962	8.92	High	High	High	High		14000000	7800000	2000000	4600000	0.468	High	0	0	122.29	2
Q04735	Cyclin-dependent kinase 16 OS=Mus musculus GN=Cdk16 PE=1 SV=1	1.6129	1	1	1	1	496	55.879	7.87	Not Found	Not Found	Not Found	Not Found						0.072	Medium	94	0.0296343	0	1
Q8K0D0	Cyclin-dependent kinase 17 OS=Mus musculus GN=Cdk17 PE=1 SV=2	5.16252	1	2	1	1	523	59.469	9.03	High	High	Not Found	Not Found			2000000			0.15	Medium	72	0.0293279	17.73	1
Q04899	Cyclin-dependent kinase 18 OS=Mus musculus GN=Cdk18 PE=1 SV=1	2.43902	1	1	1	1	451	51.815	8.51	Not Found	Not Found	Not Found	Not Found						0.093	Medium	65	0.0273684	20.6	1
Q3UTQ8	Cyclin-dependent kinase-like 5 OS=Mus musculus GN=Cdkl5 PE=1 SV=1	3.62473	3	10	3	1	938	105.425	9.58	High	Medium	Not Found	Not Found			6100000			0.163	High	18	0.0091047	31.8586	3
Q99KY4	Cyclin-G-associated kinase OS=Mus musculus GN=Gak PE=1 SV=2	0.91954	1	11	1	1	1305	143.55	5.73	Not Found	High	High	Not Found			170000000	14000000		0.032	High	3	0.00212465	64.67	1
O88874	Cyclin-K OS=Mus musculus GN=Ccnk PE=1 SV=3	1.80505	1	3	1	1	554	61.324	8.41	Not Found	Medium	Not Found	Not Found						0.11	Medium	94	0.0296343	0	1
Q8BGU5	Cyclin-Y OS=Mus musculus GN=Ccny PE=1 SV=1	22.8739	7	131	7	1	341	39.37	7.2	High	High	High	High		1000000	150000000	16000000	610000000	1.721	High	0	0	1823.95	7
P97315	Cysteine and glycine-rich protein 1 OS=Mus musculus GN=Csrp1 PE=1 SV=3	7.77202	1	2	1	1	193	20.57	8.57	Not Found	Not Found	Not Found	Not Found						0.179	High	15	0.0080171	35.97	1
Q8CBW7	Cysteine-rich hydrophobic domain-containing protein 1 OS=Mus musculus GN=Chic1 PE=2 SV=2	3.52423	1	4	1	1	227	25.774	4.58	Medium	Not Found	Not Found	High		2100000			13000000	0.212	High	19	0.00949525	30.7514	1
Q8R4T1	Cystin-1 OS=Mus musculus GN=Cys1 PE=1 SV=1	17.931	2	12	2	1	145	15.497	5.25	High	High	High	High		32000000	11000000	11000000	8900000	0.931	High	0	0	384.533	2
Q9WTR6	Cystine/glutamate transporter OS=Mus musculus GN=Slc7a11 PE=1 SV=1	2.78884	1	9	1	1	502	55.42	9.23	Not Found	Not Found	High	High				21000000	26000000	0.233	High	0	0	146.631	1
Q9CZ13	Cytochrome b-c1 complex subunit 1, mitochondrial OS=Mus musculus GN=Uqcrc1 PE=1 SV=2	19.1667	7	16	7	1	480	52.819	6.21	High	High	High	High		1300000	1800000	10000000	880000	0.957	High	0	0	198.04	7
Q9DB77	Cytochrome b-c1 complex subunit 2, mitochondrial OS=Mus musculus GN=Uqcrc2 PE=1 SV=1	17.2185	6	18	6	1	453	48.205	9.25	High	High	Medium	Not Found		1900000		3000000		1.089	High	0	0	193.873	6
P99028	Cytochrome b-c1 complex subunit 6, mitochondrial OS=Mus musculus GN=Uqcrh PE=1 SV=2	25.8427	2	3	2	1	89	10.428	4.87	High	Not Found	Not Found	Not Found		1400000				0.931	High	19	0.00949525	30.84	2
Q9D855	Cytochrome b-c1 complex subunit 7 OS=Mus musculus GN=Uqcrb PE=1 SV=3	9.90991	1	10	1	1	111	13.519	9.11	Not Found	Not Found	High	High				27000000	32000000	0.778	High	0	0	121.673	1
Q9CQ69	Cytochrome b-c1 complex subunit 8 OS=Mus musculus GN=Uqcrq PE=1 SV=3	19.5122	2	2	2	1	82	9.762	10.26	Not Found	Not Found	High	Not Found				3400000		1.154	Medium	23	0.011269	29.16	2
Q9CR68	Cytochrome b-c1 complex subunit Rieske, mitochondrial OS=Mus musculus GN=Uqcrfs1 PE=1 SV=1	16.0584	5	10	5	1	274	29.349	8.7	Medium	High	High	High		2800000	4600000	7800000	2700000	0.968	High	0	0	111.959	5
P56395	Cytochrome b5 OS=Mus musculus GN=Cyb5a PE=1 SV=2	15.6716	1	1	1	1	134	15.232	5.07	Not Found	Not Found	Not Found	Not Found						0.292	High	19	0.00949525	31.24	1
Q9CQX2	Cytochrome b5 type B OS=Mus musculus GN=Cyb5b PE=1 SV=1	15.7534	2	19	2	1	146	16.308	4.89	High	High	High	Medium	Acetyl [N-Term]	56000000	180000000	190000000	160000000	1.154	High	3	0.00212465	71.5245	2
Q60720	Cytochrome b561 OS=Mus musculus GN=Cyb561 PE=1 SV=2	4.4	1	4	1	1	250	27.804	8.78	Not Found	Not Found	Medium	Medium						0.292	Medium	64	0.0273684	21.05	1
P00405	Cytochrome c oxidase subunit 2 OS=Mus musculus GN=Mtco2 PE=1 SV=1	17.6211	4	7	4	1	227	25.959	4.73	Not Found	High	Not Found	Not Found			12000000			2.594	High	18	0.0091047	31.37	4
P19783	Cytochrome c oxidase subunit 4 isoform 1, mitochondrial OS=Mus musculus GN=Cox4i1 PE=1 SV=2	31.9527	5	10	5	1	169	19.518	9.23	Not Found	High	High	Not Found			3700000			3.642	High	4	0.00259067	55.88	5
P12787	Cytochrome c oxidase subunit 5A, mitochondrial OS=Mus musculus GN=Cox5a PE=1 SV=2	21.2329	3	8	3	1	146	16.091	6.54	Not Found	High	Not Found	Not Found			2500000			1.512	High	0	0	117.46	3
P19536	Cytochrome c oxidase subunit 5B, mitochondrial OS=Mus musculus GN=Cox5b PE=1 SV=1	17.9688	2	7	2	1	128	13.804	8.38	Not Found	High	Not Found	Not Found			2300000			0.585	High	10	0.00559597	42.2503	2
P56391	Cytochrome c oxidase subunit 6B1 OS=Mus musculus GN=Cox6b1 PE=1 SV=2	27.907	3	10	3	1	86	10.065	8.72	Medium	High	Not Found	Not Found		5000000	19000000			1.683	High	0	0	124.978	3
Q9CPQ1	Cytochrome c oxidase subunit 6C OS=Mus musculus GN=Cox6c PE=1 SV=3	19.7368	2	7	2	1	76	8.464	10.14	Not Found	High	Not Found	Not Found			2900000			0.931	High	10	0.00559597	41.6203	2
P48771	Cytochrome c oxidase subunit 7A2, mitochondrial OS=Mus musculus GN=Cox7a2 PE=1 SV=2	12.0482	1	2	1	1	83	9.285	10.27	Not Found	High	Not Found	Not Found			1500000			0.585	High	4	0.00259067	60.01	1
P17665	Cytochrome c oxidase subunit 7C, mitochondrial OS=Mus musculus GN=Cox7c PE=1 SV=1	28.5714	2	4	2	1	63	7.328	11	High	Not Found	Medium	Not Found		1200000		1300000		1.512	High	16	0.00839454	34.87	2
Q62425	Cytochrome c oxidase subunit NDUFA4 OS=Mus musculus GN=Ndufa4 PE=1 SV=2	31.7073	3	14	3	1	82	9.321	9.52	High	High	Not Found	Not Found			5700000			2.162	High	9	0.00515759	43.9667	3
P62897	Cytochrome c, somatic OS=Mus musculus GN=Cycs PE=1 SV=2	20.9524	2	8	2	1	105	11.598	9.58	Not Found	High	High	Not Found			1100000	2400000		1.371	High	8	0.00467836	47.7158	2
Q9D0M3	Cytochrome c1, heme protein, mitochondrial OS=Mus musculus GN=Cyc1 PE=1 SV=1	2.15385	1	2	1	1	325	35.305	9.16	Not Found	Medium	Not Found	Not Found			2600000			0.136	Medium	94	0.0296343	0	1
Q9QX11	Cytohesin-1 OS=Mus musculus GN=Cyth1 PE=1 SV=2	5.02513	2	5	2	1	398	46.244	5.63	High	High	Not Found	High		2800000	8100000			0.172	High	1	0.000896861	107.94	2
Q9JHU4	Cytoplasmic dynein 1 heavy chain 1 OS=Mus musculus GN=Dync1h1 PE=1 SV=2	1.50732	5	13	5	1	4644	531.71	6.42	High	High	Not Found	High		8900000	5400000		3000000	0.041	High	2	0.00162075	92.5467	5
O88485	Cytoplasmic dynein 1 intermediate chain 1 OS=Mus musculus GN=Dync1i1 PE=1 SV=2	9.87261	4	42	4	1	628	70.681	5.12	High	High	Not Found	High		230000	930000		45000000	0.778	High	0	0	336.632	4
O88487	Cytoplasmic dynein 1 intermediate chain 2 OS=Mus musculus GN=Dync1i2 PE=1 SV=1	3.43137	1	9	1	1	612	68.352	5.29	High	Not Found	Not Found	Not Found						0.186	High	0	0	266.113	1
Q8R1Q8	Cytoplasmic dynein 1 light intermediate chain 1 OS=Mus musculus GN=Dync1li1 PE=1 SV=1	3.44168	1	3	1	1	523	56.579	6.42	High	High	Not Found	Not Found		3100000	2900000			0.077	High	2	0.00162075	84.6567	1
Q6PDL0	Cytoplasmic dynein 1 light intermediate chain 2 OS=Mus musculus GN=Dync1li2 PE=1 SV=2	10.3659	3	14	3	1	492	54.185	6.28	Medium	Not Found	High	High		350000		3300000	2400000	0.346	High	0	0	123.366	3
Q7TMB8	Cytoplasmic FMR1-interacting protein 1 OS=Mus musculus GN=Cyfip1 PE=1 SV=1	2.7933	3	20	1	1	1253	145.148	6.9	High	High	High	Not Found		2100000	3200000	11000000		0.164	High	2	0.00162075	86.127	3
Q5SQX6	Cytoplasmic FMR1-interacting protein 2 OS=Mus musculus GN=Cyfip2 PE=1 SV=2	4.22985	5	10	3	1	1253	145.565	7.05	Not Found	High	Not Found	Not Found			2300000			0.194	High	4	0.00259067	60.7058	5
Q8K4R4	Cytoplasmic phosphatidylinositol transfer protein 1 OS=Mus musculus GN=Pitpnc1 PE=1 SV=1	14.4578	3	28	3	1	332	38.359	6.32	Not Found	Not Found	High	High				12000000	24000000	0.52	High	0	0	300.346	3
Q7TN99	Cytoplasmic polyadenylation element-binding protein 3 OS=Mus musculus GN=Cpeb3 PE=1 SV=1	1.81564	1	5	1	1	716	78.285	7.42	High	High	Not Found	Not Found		320000	2600000			0.08	High	1	0.000896861	98.68	1
Q7TN98	Cytoplasmic polyadenylation element-binding protein 4 OS=Mus musculus GN=Cpeb4 PE=1 SV=1	2.60631	1	2	1	1	729	80.072	7.18	Not Found	Not Found	Not Found	Not Found						0.077	High	7	0.00443319	50.76	1
Q8BMK4	Cytoskeleton-associated protein 4 OS=Mus musculus GN=Ckap4 PE=1 SV=2	5.91304	3	6	3	1	575	63.654	5.64	High	High	Not Found	Not Found			3800000			0.179	High	20	0.00992063	30.325	3
A2AGT5	Cytoskeleton-associated protein 5 OS=Mus musculus GN=Ckap5 PE=1 SV=1	0.935039	2	7	2	1	2032	225.492	7.96	High	High	Not Found	Not Found		930000	2300000			0.056	High	3	0.00212465	67.9763	2
Q641K1	Cytosolic carboxypeptidase 1 OS=Mus musculus GN=Agtpbp1 PE=1 SV=2	1.23153	1	1	1	1	1218	137.11	6.52	Not Found	Not Found	Not Found	High						0.032	High	4	0.00259067	55.87	1
Q2KN98	Cytospin-A OS=Mus musculus GN=Specc1l PE=1 SV=1	2.05725	4	17	4	1	1118	124.412	5.76	High	High	Not Found	High			11000000		2400000	0.143	High	4	0.00259067	59.3544	4
Q5SXY1	Cytospin-B OS=Mus musculus GN=Specc1 PE=1 SV=2	3.93627	3	25	3	1	1067	118.029	6.64	High	High	Not Found	High		36000000	7200000		8600000	0.11	High	0	0	242.887	3
Q60925	D site-binding protein OS=Mus musculus GN=Dbp PE=1 SV=2	2.76923	1	2	1	1	325	34.359	9.42	High	Not Found	Not Found	Not Found						0.116	Medium	94	0.0296343	0	1
Q9DD18	D-tyrosyl-tRNA(Tyr) deacylase 1 OS=Mus musculus GN=Dtd1 PE=1 SV=2	7.6555	2	30	2	1	209	23.37	7.87	High	Not Found	High	High		620000			4300000	1.512	High	0	0	477.998	2
Q61616	D(1A) dopamine receptor OS=Mus musculus GN=Drd1 PE=1 SV=2	2.69058	1	19	1	1	446	49.58	6.89	Not Found	Not Found	High	High				6100000	10000000	0.501	Medium	94	0.0296343	0	1
Q8R4A3	Dapper homolog 1 OS=Mus musculus GN=Dact1 PE=1 SV=1	1.15681	1	6	1	1	778	84.254	9.2	Medium	Not Found	Not Found	High		33000000			28000000	0.055	High	16	0.00839454	34.5667	1
Q0PHV7	Dapper homolog 3 OS=Mus musculus GN=Dact3 PE=1 SV=1	9.34426	6	30	6	1	610	63.248	10.42	High	High	High	High		7700000	66000000		3400000	0.682	High	0	0	302.3	6
Q8K3G9	DCC-interacting protein 13-beta OS=Mus musculus GN=Appl2 PE=1 SV=1	2.87009	1	1	1	1	662	73.807	5.03	Not Found	Not Found	Not Found	Not Found						0.053	Medium	94	0.0296343	0	1
A2AKB9	DDB1- and CUL4-associated factor 10 OS=Mus musculus GN=Dcaf10 PE=1 SV=1	4.0636	2	8	2	1	566	61.52	8.16	Medium	High	Not Found	Not Found		12000000	28000000			0.136	Medium	36	0.0164309	25.2341	2
Q9DC22	DDB1- and CUL4-associated factor 6 OS=Mus musculus GN=Dcaf6 PE=1 SV=1	1.48402	1	1	1	1	876	97.527	5.22	Not Found	Not Found	Not Found	Not Found						0.051	Medium	94	0.0296343	0	1
Q8N7N5	DDB1- and CUL4-associated factor 8 OS=Mus musculus GN=Dcaf8 PE=1 SV=1	2.36887	1	2	1	1	591	65.991	5.87	Not Found	Not Found	High	Not Found				1400000		0.07	High	8	0.00467836	46.84	1
Q8BZN6	Dedicator of cytokinesis protein 10 OS=Mus musculus GN=Dock10 PE=1 SV=3	2.18605	4	15	4	1	2150	245.602	7.05	High	High	High	Medium		16000000	22000000	5400000	1400000	0.094	High	3	0.00212465	64.8633	4
A2AF47	Dedicator of cytokinesis protein 11 OS=Mus musculus GN=Dock11 PE=1 SV=1	0.530632	1	5	1	1	2073	237.619	7.78	High	High	Not Found	Not Found		6800000	11000000			0.018	High	17	0.0086779	33.1767	1
Q8CIQ7	Dedicator of cytokinesis protein 3 OS=Mus musculus GN=Dock3 PE=1 SV=1	0.98668	2	6	2	1	2027	232.76	6.99	High	Not Found	Not Found	Not Found		15000000				0.038	High	14	0.00754717	37.78	2
P59764	Dedicator of cytokinesis protein 4 OS=Mus musculus GN=Dock4 PE=1 SV=1	1.56724	3	12	3	1	1978	226.406	7.65	High	High	Not Found	High		4100000	21000000		7900000	0.079	High	0	0	124.744	3
Q8R1A4	Dedicator of cytokinesis protein 7 OS=Mus musculus GN=Dock7 PE=1 SV=3	1.40845	2	15	2	1	2130	241.286	6.71	High	High	Not Found	Not Found		680000	18000000			0.038	High	0	0	265.115	2
Q8BIK4	Dedicator of cytokinesis protein 9 OS=Mus musculus GN=Dock9 PE=1 SV=2	1.70316	3	25	3	1	2055	235.162	7.25	High	High	High	High		47000000	44000000	1800000	30000000	0.079	High	0	0	168.51	3
Q5SS80	Dehydrogenase/reductase SDR family member 13 OS=Mus musculus GN=Dhrs13 PE=1 SV=1	3.19149	1	5	1	1	376	40.719	7.93	Not Found	Not Found	High	Medium				1100000	1200000	0.105	High	8	0.00467836	50.3	1
P10518	Delta-aminolevulinic acid dehydratase OS=Mus musculus GN=Alad PE=1 SV=1	3.93939	2	9	2	1	330	36	6.79	Medium	Not Found	Not Found	High		480000			23000000	0.311	High	3	0.00212465	63.35	2
Q9WV69	Dematin OS=Mus musculus GN=Dmtn PE=1 SV=1	24.9383	9	129	9	1	405	45.44	8.41	High	High	High	High		330000000	550000000	130000000	230000000	2.311	High	0	0	1630.81	9
Q80TS7	Dendrin OS=Mus musculus GN=Ddn PE=1 SV=3	5.35211	3	17	3	1	710	76.361	9.98	High	High	Not Found	High		390000	5000000		2500000	0.227	High	2	0.00162075	86.8129	3
Q8K382	DENN domain-containing protein 1A OS=Mus musculus GN=Dennd1a PE=1 SV=2	5.90551	6	42	5	1	1016	111.468	6.79	High	High	Not Found	High		6700000	8700000		15000000	0.442	High	0	0	274.212	6
Q3U1Y4	DENN domain-containing protein 4B OS=Mus musculus GN=Dennd4b PE=1 SV=2	1.13409	2	21	2	1	1499	164.635	7.71	High	High	Not Found	High		14000000	11000000		4700000	0.109	High	10	0.00559597	41.755	2
Q6PAL8	DENN domain-containing protein 5A OS=Mus musculus GN=Dennd5a PE=1 SV=1	0.621601	1	1	1	1	1287	146.56	6.7	Not Found	Not Found	Not Found	Not Found						0.033	Medium	94	0.0296343	0	1
A2RSQ0	DENN domain-containing protein 5B OS=Mus musculus GN=Dennd5b PE=1 SV=2	0.863422	1	2	1	1	1274	144.537	6.68	Not Found	Not Found	Not Found	Not Found						0.033	Medium	94	0.0296343	0	1
Q9CQJ6	Density-regulated protein OS=Mus musculus GN=Denr PE=1 SV=1	4.0404	1	9	1	1	198	22.152	5.3	Not Found	High	High	High			5400000	22000000	25000000	0.292	High	11	0.00607735	39.7464	1
Q8CDG3	Deubiquitinating protein VCIP135 OS=Mus musculus GN=Vcpip1 PE=1 SV=1	3.93443	3	7	3	1	1220	134.418	7.17	High	Not Found	Not Found	High		8600000			11000000	0.094	High	6	0.00381437	52.1746	3
Q6NS52	Diacylglycerol kinase beta OS=Mus musculus GN=Dgkb PE=1 SV=2	1.99501	2	18	2	1	802	90.213	7.93	High	High	Not Found	High		1200000	5700000		7200000	0.113	High	3	0.00212465	71.2641	2
Q91WG7	Diacylglycerol kinase gamma OS=Mus musculus GN=Dgkg PE=1 SV=1	2.53807	1	12	1	1	788	88.466	6.76	High	Not Found	Not Found	High		210000			20000000	0.054	High	0	0	183.489	1
Q6P5E8	Diacylglycerol kinase theta OS=Mus musculus GN=Dgkq PE=1 SV=1	1.606	1	2	1	1	934	102.189	7.52	Not Found	Not Found	Not Found	High						0.045	Medium	74	0.0296343	17.53	1
Q80UP3	Diacylglycerol kinase zeta OS=Mus musculus GN=Dgkz PE=1 SV=2	0.753498	1	2	1	1	929	103.965	8.09	Not Found	Not Found	Not Found	Not Found						0.048	Medium	83	0.0296343	15.74	1
O08749	Dihydrolipoyl dehydrogenase, mitochondrial OS=Mus musculus GN=Dld PE=1 SV=2	9.23379	5	15	5	1	509	54.238	7.9	High	High	High	High		650000	12000000	4600000	6600000	0.61	High	0	0	312.785	5
Q8BMF4	Dihydrolipoyllysine-residue acetyltransferase component of pyruvate dehydrogenase complex, mitochondrial OS=Mus musculus GN=Dlat PE=1 SV=2	11.3707	6	17	6	1	642	67.899	8.57	High	High	Not Found	High		47000000	36000000		23000000	0.63	High	0	0	167.96	6
Q9D2G2	Dihydrolipoyllysine-residue succinyltransferase component of 2-oxoglutarate dehydrogenase complex, mitochondrial OS=Mus musculus GN=Dlst PE=1 SV=1	11.8943	5	5	5	1	454	48.963	8.95	Not Found	High	Not Found	Not Found						0.65	Medium	60	0.0258956	21.54	5
P97427	Dihydropyrimidinase-related protein 1 OS=Mus musculus GN=Crmp1 PE=1 SV=1	13.1119	7	39	4	1	572	62.129	7.12	High	Not Found	High	High		1500000		24000000	31000000	0.808	High	0	0	260.709	7
O08553	Dihydropyrimidinase-related protein 2 OS=Mus musculus GN=Dpysl2 PE=1 SV=2	28.1469	12	91	9	1	572	62.239	6.38	High	High	High	High		150000000	25000000	580000000	170000000	2.162	High	0	0	1298.15	12
Q62188	Dihydropyrimidinase-related protein 3 OS=Mus musculus GN=Dpysl3 PE=1 SV=1	8.77193	4	68	2	1	570	61.897	6.49	High	Medium	High	High		14000000	5700000	160000000	220000000	0.501	High	0	0	527.211	4
Q9Z218	Dipeptidyl aminopeptidase-like protein 6 OS=Mus musculus GN=Dpp6 PE=1 SV=1	1.1194	1	2	1	1	804	91.203	6.68	Not Found	Not Found	High	Medium				9300000	4500000	0.046	High	8	0.00467836	47.51	1
Q9JI46	Diphosphoinositol polyphosphate phosphohydrolase 1 OS=Mus musculus GN=Nudt3 PE=1 SV=1	8.33333	1	3	1	1	168	19.018	6.34	Not Found	Not Found	High	Not Found				500000		0.259	High	0	0	131.657	1
Q3UHC7	Disabled homolog 2-interacting protein OS=Mus musculus GN=Dab2ip PE=1 SV=1	1.34567	2	7	1	1	1189	131.644	8.72	High	Not Found	Medium	Medium		38000000		3200000	17000000	0.061	High	17	0.0086779	32.0304	2
Q8BWT5	Disco-interacting protein 2 homolog A OS=Mus musculus GN=Dip2a PE=1 SV=3	0.853578	1	2	1	1	1523	165.149	7.61	Not Found	Not Found	Not Found	Not Found						0.031	Medium	94	0.0296343	0	1
Q91ZV3	Discoidin, CUB and LCCL domain-containing protein 2 OS=Mus musculus GN=Dcbld2 PE=1 SV=1	1.30039	1	3	1	1	769	83.721	7.64	Not Found	Not Found	High	High				8600000	10000000	0.064	High	11	0.00607735	39.3898	1
Q80U19	Disheveled-associated activator of morphogenesis 2 OS=Mus musculus GN=Daam2 PE=1 SV=4	1.16592	1	11	1	1	1115	128.289	6.92	High	High	High	High		1300000	19000000	1000000	34000000	0.032	High	0	0	346.64	1
O88839	Disintegrin and metalloproteinase domain-containing protein 15 OS=Mus musculus GN=Adam15 PE=1 SV=2	1.27315	1	2	1	1	864	92.604	6.54	Medium	Not Found	Not Found	Medium		820000			13000000	0.059	Medium	94	0.0296343	0	1
O35674	Disintegrin and metalloproteinase domain-containing protein 19 OS=Mus musculus GN=Adam19 PE=2 SV=2	1.63043	1	3	1	1	920	100.795	8.13	Not Found	Not Found	Medium	Medium					7200000	0.048	Medium	94	0.0296343	0	1
Q9R1V6	Disintegrin and metalloproteinase domain-containing protein 22 OS=Mus musculus GN=Adam22 PE=1 SV=2	4.75664	4	129	4	1	904	99.651	7.83	High	High	High	High		180000000	140000000	40000000	140000000	0.49	High	0	0	1075.81	4
Q9R1V7	Disintegrin and metalloproteinase domain-containing protein 23 OS=Mus musculus GN=Adam23 PE=1 SV=1	1.44753	1	3	1	1	829	91.488	7.68	High	High	Not Found	Not Found			1800000			0.049	High	3	0.00212465	69.645	1
Q811D0	Disks large homolog 1 OS=Mus musculus GN=Dlg1 PE=1 SV=1	3.9779	4	12	3	1	905	100.058	5.8	High	High	Not Found	Not Found		38000000	39000000			0.284	High	1	0.000896861	98.3198	4
Q91XM9	Disks large homolog 2 OS=Mus musculus GN=Dlg2 PE=1 SV=2	17.1362	16	167	15	1	852	94.821	6.24	High	High	High	High		490000000	1100000000	51000000	53000000	1.649	High	0	0	1252.75	16
P70175	Disks large homolog 3 OS=Mus musculus GN=Dlg3 PE=1 SV=1	4.82921	4	15	4	1	849	93.424	6.79	High	High	High	High		12000000	11000000	410000	3000000	0.207	High	0	0	249.778	4
Q62108	Disks large homolog 4 OS=Mus musculus GN=Dlg4 PE=1 SV=1	19.0608	13	96	12	1	724	80.423	5.87	High	High	High	Medium		24000000	3000000000	30000000	230000000	2.065	High	0	0	716.88	13
Q9D415	Disks large-associated protein 1 OS=Mus musculus GN=Dlgap1 PE=1 SV=3	20.5645	19	272	16	1	992	110.305	7.09	High	High	Medium	High		340000000	670000000	5700000	8200000	3.458	High	0	0	1912.17	19
Q8BJ42	Disks large-associated protein 2 OS=Mus musculus GN=Dlgap2 PE=1 SV=2	14.4476	16	187	12	1	1059	118.998	6.81	High	High	Not Found	High		600000000	830000000		20000000	1.712	High	0	0	1375.84	16
Q6PFD5	Disks large-associated protein 3 OS=Mus musculus GN=Dlgap3 PE=1 SV=1	19.5496	15	135	13	1	977	105.808	8.76	High	High	Not Found	High		190000000	340000000		24000000	1.336	High	0	0	904.977	15
B1AZP2	Disks large-associated protein 4 OS=Mus musculus GN=Dlgap4 PE=1 SV=1	22.6815	17	148	13	1	992	107.97	7.08	High	High	High	High		110000000	160000000	2000000	7000000	2.375	High	0	0	1597.98	17
Q811T9	Disrupted in schizophrenia 1 homolog OS=Mus musculus GN=Disc1 PE=1 SV=2	1.76056	1	1	1	1	852	92.467	6.39	Not Found	Medium	Not Found	Not Found						0.049	Medium	94	0.0296343	0	1
Q80Y83	Dixin OS=Mus musculus GN=Dixdc1 PE=1 SV=1	2.95359	2	9	2	1	711	80.166	6.18	High	High	Not Found	High		2600000	2100000		12000000	0.105	High	8	0.00467836	50.43	2
Q6PNC0	DmX-like protein 1 OS=Mus musculus GN=Dmxl1 PE=1 SV=1	1.16163	3	16	3	1	3013	335.796	6.42	High	High	High	High		12000000	17000000	1300000	23000000	0.044	High	0	0	379.663	3
Q8BPN8	DmX-like protein 2 OS=Mus musculus GN=Dmxl2 PE=1 SV=3	6.36544	16	178	16	1	3032	337.995	6.42	High	High	Not Found	High		79000000	180000000		110000000	0.392	High	0	0	2480.15	16
P13864	DNA (cytosine-5)-methyltransferase 1 OS=Mus musculus GN=Dnmt1 PE=1 SV=5	1.17284	1	2	1	1	1620	183.074	7.74	Not Found	Not Found	Not Found	Not Found						0.048	Medium	41	0.0184935	24.36	1
Q9JI44	DNA methyltransferase 1-associated protein 1 OS=Mus musculus GN=Dmap1 PE=1 SV=1	3.4188	1	1	1	1	468	53.097	9.5	Not Found	High	Not Found	Not Found			4600000			0.075	Medium	55	0.0240175	22.1	1
P43247	DNA mismatch repair protein Msh2 OS=Mus musculus GN=Msh2 PE=1 SV=1	1.81818	1	3	1	1	935	104.085	5.96	Not Found	Not Found	High	Not Found				4000000		0.044	Medium	94	0.0296343	0	1
Q61493	DNA polymerase zeta catalytic subunit OS=Mus musculus GN=Rev3l PE=1 SV=3	0.544523	1	1	1	1	3122	350.491	8.32	Not Found	Not Found	Not Found	Not Found						0.013	Medium	94	0.0296343	0	1
Q60596	DNA repair protein XRCC1 OS=Mus musculus GN=Xrcc1 PE=1 SV=2	2.53566	1	1	1	1	631	68.929	6.33	Medium	Not Found	Not Found	Not Found						0.07	Medium	94	0.0296343	0	1
Q64511	DNA topoisomerase 2-beta OS=Mus musculus GN=Top2b PE=1 SV=2	4.21836	4	20	4	1	1612	181.795	8.29	High	High	Not Found	Not Found		1400000	15000000			0.119	High	0	0	582.853	4
P28352	DNA-(apurinic or apyrimidinic site) lyase OS=Mus musculus GN=Apex1 PE=1 SV=2	5.04732	1	2	1	1	317	35.468	7.91	Not Found	Not Found	Not Found	Not Found						0.136	High	6	0.00381437	51.24	1
Q8VI24	DNA-binding protein SATB2 OS=Mus musculus GN=Satb2 PE=1 SV=1	3.00136	1	8	1	1	733	82.508	6.9	Not Found	High	Not Found	Not Found			4300000			0.053	Medium	67	0.027905	19.45	1
P97313	DNA-dependent protein kinase catalytic subunit OS=Mus musculus GN=Prkdc PE=1 SV=3	0.339147	1	2	1	1	4128	471.168	7.12	Not Found	Not Found	Not Found	Not Found						0.009	Medium	94	0.0296343	0	1
P63037	DnaJ homolog subfamily A member 1 OS=Mus musculus GN=Dnaja1 PE=1 SV=1	3.27456	1	3	1	1	397	44.839	7.08	Not Found	Not Found	Not Found	Medium						0.11	Medium	36	0.0164309	25.29	1
Q9QYJ3	DnaJ homolog subfamily B member 1 OS=Mus musculus GN=Dnajb1 PE=1 SV=3	2.35294	1	5	1	1	340	38.143	8.63	High	Not Found	Not Found	Not Found						0.105	Medium	46	0.020336	23.22	1
Q9QYI5	DnaJ homolog subfamily B member 2 OS=Mus musculus GN=Dnajb2 PE=1 SV=2	2.88809	1	3	1	1	277	30.596	4.98	Not Found	Not Found	Not Found	Not Found						0.194	Medium	89	0.0296343	14.58	1
O54946	DnaJ homolog subfamily B member 6 OS=Mus musculus GN=Dnajb6 PE=1 SV=4	2.19178	1	7	1	1	365	39.783	9.36	High	High	Not Found	High		21000000	26000000		4400000	0.166	Medium	33	0.0152074	25.82	1
Q5U458	DnaJ homolog subfamily C member 11 OS=Mus musculus GN=Dnajc11 PE=1 SV=2	4.29338	3	4	3	1	559	63.194	8.32	Not Found	High	Not Found	Not Found			4100000			0.25	Medium	32	0.0147943	26.2123	3
P54103	DnaJ homolog subfamily C member 2 OS=Mus musculus GN=Dnajc2 PE=1 SV=2	1.93237	1	1	1	1	621	71.677	8.7	Not Found	Not Found	Not Found	Not Found						0.07	Medium	94	0.0296343	0	1
P60904	DnaJ homolog subfamily C member 5 OS=Mus musculus GN=Dnajc5 PE=1 SV=1	30.303	4	94	4	1	198	22.086	5.07	High	High	High	High		29000000	22000000	300000000	410000000	9	High	0	0	1634.13	4
Q6NZB0	DnaJ homolog subfamily C member 8 OS=Mus musculus GN=Dnajc8 PE=1 SV=2	3.16206	1	3	1	1	253	29.794	9.06	Not Found	Not Found	High	Not Found				6600000		0.166	Medium	94	0.0296343	0	1
Q91YQ5	Dolichyl-diphosphooligosaccharide--protein glycosyltransferase subunit 1 OS=Mus musculus GN=Rpn1 PE=1 SV=1	6.25	4	5	4	1	608	68.486	6.46	Not Found	High	High	Not Found			1200000	850000		0.252	High	16	0.00839454	35.44	4
Q3TDQ1	Dolichyl-diphosphooligosaccharide--protein glycosyltransferase subunit STT3B OS=Mus musculus GN=Stt3b PE=1 SV=2	1.8226	1	80	1	1	823	93.185	8.95	High	High	High	High		27000000	54000000	10000000	11000000	0.266	High	0	0	1841.19	1
Q8C008	Double zinc ribbon and ankyrin repeat-containing protein 1 OS=Mus musculus GN=Dzank1 PE=1 SV=2	1.92802	1	7	1	1	778	84.971	8.18	High	High	Not Found	High		170000	7200000		1400000	0.05	High	0	0	179.581	1
Q9QXS6	Drebrin OS=Mus musculus GN=Dbn1 PE=1 SV=4	22.9462	10	105	10	1	706	77.239	4.49	High	High	High	High		150000000	97000000	4500000	53000000	1.593	High	0	0	1894.6	10
Q62418	Drebrin-like protein OS=Mus musculus GN=Dbnl PE=1 SV=2	8.02752	3	16	3	1	436	48.67	4.92	High	Not Found	High	High		2800000		840000	2600000	0.468	High	0	0	243.011	3
P31938	Dual specificity mitogen-activated protein kinase kinase 1 OS=Mus musculus GN=Map2k1 PE=1 SV=2	1.52672	1	2	1	1	393	43.446	6.7	Not Found	Not Found	Not Found	Not Found						0.116	Medium	80	0.0296343	16.48	1
Q63932	Dual specificity mitogen-activated protein kinase kinase 2 OS=Mus musculus GN=Map2k2 PE=1 SV=2	1.49626	1	1	1	1	401	44.374	7.05	Not Found	Not Found	Not Found	Not Found						0.116	Medium	94	0.0296343	0	1
P47809	Dual specificity mitogen-activated protein kinase kinase 4 OS=Mus musculus GN=Map2k4 PE=1 SV=2	10.3275	3	8	3	1	397	44.085	8.07	Not Found	Not Found	High	High				1600000	4000000	0.292	High	8	0.00467836	44.56	3
Q61214	Dual specificity tyrosine-phosphorylation-regulated kinase 1A OS=Mus musculus GN=Dyrk1a PE=1 SV=1	1.04849	1	8	1	1	763	85.44	8.75	High	High	Not Found	Not Found		19000000	5200000			0.145	High	10	0.00559597	39.9569	1
Q8BI55	Dual specificity tyrosine-phosphorylation-regulated kinase 4 OS=Mus musculus GN=Dyrk4 PE=2 SV=1	1.26582	1	4	1	1	632	72.515	9.42	High	High	Not Found	Not Found			4100000			0.054	Medium	62	0.0266094	21.25	1
O08788	Dynactin subunit 1 OS=Mus musculus GN=Dctn1 PE=1 SV=3	1.9516	1	7	1	1	1281	141.588	5.9	High	Not Found	Not Found	Not Found		1000000				0.065	Medium	64	0.0273684	20.98	1
Q99KJ8	Dynactin subunit 2 OS=Mus musculus GN=Dctn2 PE=1 SV=3	2.73632	1	6	1	1	402	44.09	5.26	Not Found	Not Found	High	Not Found				960000		0.186	High	0	0	129.013	1
P39053	Dynamin-1 OS=Mus musculus GN=Dnm1 PE=1 SV=2	23.2987	23	113	17	1	867	97.741	7.74	High	High	High	High		9400000	63000000	5800000	10000000	2.29	High	0	0	1301.54	23
Q8K1M6	Dynamin-1-like protein OS=Mus musculus GN=Dnm1l PE=1 SV=2	2.83019	2	10	2	1	742	82.606	7.05	Not Found	Not Found	High	High				5200000	8600000	0.139	High	2	0.00162075	86.9133	2
Q8BZ98	Dynamin-3 OS=Mus musculus GN=Dnm3 PE=1 SV=1	6.83662	8	74	2	1	863	97.13	8.35	High	High	Medium	High		33000000	12000000	1200000	4100000	0.585	High	0	0	620.466	8
P58281	Dynamin-like 120 kDa protein, mitochondrial OS=Mus musculus GN=Opa1 PE=1 SV=1	5.9375	5	9	5	1	960	111.27	7.55	Not Found	High	Not Found	Not Found			3100000			0.191	Medium	32	0.0147943	26.74	5
Q8VHE6	Dynein heavy chain 5, axonemal OS=Mus musculus GN=Dnah5 PE=1 SV=2	0.129842	1	1	1	1	4621	527.221	6.15	Not Found	Not Found	Not Found	Not Found						0.008	Medium	94	0.0296343	0	1
Q91XQ0	Dynein heavy chain 8, axonemal OS=Mus musculus GN=Dnah8 PE=1 SV=2	0.232509	1	4	1	1	4731	540.892	6.18	Not Found	Not Found	Not Found	Medium					6700000	0.008	Medium	94	0.0296343	0	1
Q05A62	Dynein light chain 1, axonemal OS=Mus musculus GN=Dnal1 PE=1 SV=2	5.26316	1	5	1	1	190	21.451	5.76	Not Found	Not Found	High	Not Found				25000000		0.179	High	9	0.00515759	43.82	1
P63168	Dynein light chain 1, cytoplasmic OS=Mus musculus GN=Dynll1 PE=1 SV=1	24.7191	1	1	1	1	89	10.359	7.4	Not Found	High	Not Found	Not Found			1400000			0.585	High	10	0.00559597	42.3	1
Q9D0M5	Dynein light chain 2, cytoplasmic OS=Mus musculus GN=Dynll2 PE=1 SV=1	24.7191	1	1	1	1	89	10.343	7.37	Not Found	High	Not Found	Not Found			7600000			0.585	Medium	94	0.0296343	0	1
Q8K135	Dyslexia-associated protein KIAA0319-like protein OS=Mus musculus GN=Kiaa0319l PE=1 SV=1	1.71756	1	1	1	1	1048	115.24	6.16	Not Found	Not Found	Not Found	Not Found						0.049	Medium	94	0.0296343	0	1
Q91ZU6	Dystonin OS=Mus musculus GN=Dst PE=1 SV=2	0.960368	6	47	5	1	7393	833.701	5.31	High	High	High	High		2500000	20000000	680000	19000000	0.035	High	0	0	324.53	6
Q9D2N4	Dystrobrevin alpha OS=Mus musculus GN=Dtna PE=1 SV=2	1.07239	1	2	1	1	746	84.014	6.76	Not Found	Not Found	Not Found	High					1200000	0.053	Medium	94	0.0296343	0	1
Q62165	Dystroglycan OS=Mus musculus GN=Dag1 PE=1 SV=4	1.2318	1	2	1	1	893	96.844	8.44	Not Found	Not Found	High	High				2300000	11000000	0.048	Medium	32	0.0147943	26.12	1
Q08274	Dystrophia myotonica WD repeat-containing protein OS=Mus musculus GN=Dmwd PE=1 SV=3	13.5338	4	48	4	1	665	69.773	7.24	High	High	High	High		2100000	750000	15000000	40000000	0.322	High	0	0	152.1	4
Q05AA6	Dystrophin-related protein 2 OS=Mus musculus GN=Drp2 PE=1 SV=1	2.50784	2	17	2	1	957	107.982	6.25	High	High	High	Not Found		9800000	1400000	2200000		0.089	High	0	0	138.309	2
Q9ERU9	E3 SUMO-protein ligase RanBP2 OS=Mus musculus GN=Ranbp2 PE=1 SV=2	2.55486	6	13	6	1	3053	340.907	6.18	High	High	Not Found	Not Found		12000000	35000000			0.071	High	8	0.00467836	48.121	6
Q9R049	E3 ubiquitin-protein ligase AMFR OS=Mus musculus GN=Amfr PE=1 SV=2	1.24417	1	3	1	1	643	73.058	6.46	High	Not Found	Not Found	Not Found		470000				0.08	Medium	55	0.0240175	22.21	1
Q3UIR3	E3 ubiquitin-protein ligase DTX3L OS=Mus musculus GN=Dtx3l PE=1 SV=1	1.73797	1	1	1	1	748	82.991	8.09	Not Found	High	Not Found	Not Found	Acetyl [N-Term]					0.054	Medium	80	0.0296343	15.97	1
Q7TPV2	E3 ubiquitin-protein ligase DZIP3 OS=Mus musculus GN=Dzip3 PE=1 SV=2	3.2392	2	10	2	1	1204	137.932	5.36	High	High	Not Found	Not Found		3800000	2500000			0.064	High	0	0	166.84	2
Q69ZR2	E3 ubiquitin-protein ligase HECTD1 OS=Mus musculus GN=Hectd1 PE=1 SV=2	0.763942	2	10	2	1	2618	289.905	5.41	High	High	Not Found	High		3700000	760000		6900000	0.031	High	0	0	122.664	2
Q8K4P8	E3 ubiquitin-protein ligase HECW1 OS=Mus musculus GN=Hecw1 PE=1 SV=3	3.30424	4	27	4	1	1604	179.356	5.39	High	High	Not Found	High		8000000	2100000		5400000	0.114	High	0	0	571.339	4
Q6I6G8	E3 ubiquitin-protein ligase HECW2 OS=Mus musculus GN=Hecw2 PE=1 SV=1	2.09125	3	19	3	1	1578	176.126	5.41	High	High	Not Found	High		1700000	3300000		4900000	0.117	High	0	0	307.98	3
Q4U2R1	E3 ubiquitin-protein ligase HERC2 OS=Mus musculus GN=Herc2 PE=1 SV=3	0.785773	3	15	3	1	4836	527.123	6.27	Medium	High	Not Found	High		1200000	11000000		4100000	0.035	High	1	0.000896861	98.875	3
Q7TMY8	E3 ubiquitin-protein ligase HUWE1 OS=Mus musculus GN=Huwe1 PE=1 SV=5	1.32511	4	19	4	1	4377	482.332	5.22	High	Not Found	High	High		750000		11000000	27000000	0.042	High	0	0	338.193	4
Q6NZQ8	E3 ubiquitin-protein ligase MARCH1 OS=Mus musculus GN=March1 PE=1 SV=2	3.80623	1	6	1	1	289	32.326	8.28	Not Found	Not Found	High	High				15000000	21000000	0.122	High	1	0.000896861	109.454	1
Q9WV66	E3 ubiquitin-protein ligase MARCH7 OS=Mus musculus GN=March7 PE=2 SV=1	1.443	1	1	1	1	693	76.552	7.81	Not Found	High	Not Found	Not Found			1900000			0.058	Medium	94	0.0296343	0	1
Q9DBD2	E3 ubiquitin-protein ligase MARCH8 OS=Mus musculus GN=March8 PE=2 SV=1	4.1958	1	2	1	1	286	32.222	7.99	Not Found	Not Found	High	Not Found				1500000		0.155	High	4	0.00259067	53.51	1
Q9D074	E3 ubiquitin-protein ligase MGRN1 OS=Mus musculus GN=Mgrn1 PE=1 SV=2	4.88722	2	16	2	1	532	58.441	4.88	High	Not Found	High	High		42000000		36000000	41000000	0.179	High	0	0	148.139	2
Q80SY4	E3 ubiquitin-protein ligase MIB1 OS=Mus musculus GN=Mib1 PE=1 SV=1	1.09344	1	1	1	1	1006	110.018	6.92	Medium	Not Found	Not Found	Not Found		5600000				0.04	Medium	94	0.0296343	0	1
Q7TPH6	E3 ubiquitin-protein ligase MYCBP2 OS=Mus musculus GN=Mycbp2 PE=1 SV=2	0.849077	3	14	3	1	4711	517.408	7.12	High	High	Not Found	High		3500000	5200000		2900000	0.025	High	4	0.00259067	55.2433	3
P46935	E3 ubiquitin-protein ligase NEDD4 OS=Mus musculus GN=Nedd4 PE=1 SV=3	1.35287	1	2	1	1	887	102.642	5.26	Not Found	Not Found	Not Found	Not Found						0.048	Medium	92	0.0296343	13.37	1
Q8CFI0	E3 ubiquitin-protein ligase NEDD4-like OS=Mus musculus GN=Nedd4l PE=1 SV=2	2.88845	2	15	2	1	1004	115.347	6.15	High	High	High	High		7800000	9600000	2900000	78000000	0.084	High	0	0	146.375	2
O55176	E3 ubiquitin-protein ligase Praja-1 OS=Mus musculus GN=Pja1 PE=1 SV=3	4.67128	3	8	3	1	578	63.866	4.97	Medium	High	Not Found	Medium			1500000			0.269	High	8	0.00467836	48.15	3
Q9CZW6	E3 ubiquitin-protein ligase RNF146 OS=Mus musculus GN=Rnf146 PE=1 SV=2	3.89972	1	2	1	1	359	38.91	5.2	Not Found	Not Found	High	Not Found				1100000		0.166	High	2	0.00162075	82.09	1
Q69ZI1	E3 ubiquitin-protein ligase SH3RF1 OS=Mus musculus GN=Sh3rf1 PE=1 SV=2	1.68161	1	10	1	1	892	93.388	8.48	High	High	Not Found	High		1200000	3400000		4500000	0.054	High	4	0.00259067	56.21	1
Q8CH72	E3 ubiquitin-protein ligase TRIM32 OS=Mus musculus GN=Trim32 PE=1 SV=2	2.1374	1	20	1	1	655	72.011	6.9	High	High	Not Found	High		5900000	1200000		7300000	0.184	High	0	0	289.033	1
Q1PSW8	E3 ubiquitin-protein ligase TRIM71 OS=Mus musculus GN=Trim71 PE=1 SV=1	4.5614	1	2	1	1	855	91.996	7.53	Not Found	Not Found	Not Found	Not Found						0.05	Medium	94	0.0296343	0	1
Q8C7M3	E3 ubiquitin-protein ligase TRIM9 OS=Mus musculus GN=Trim9 PE=1 SV=2	1.83599	1	14	1	1	817	90.812	7.24	High	High	Not Found	Not Found		4000000	11000000			0.046	High	0	0	227.595	1
G5E870	E3 ubiquitin-protein ligase TRIP12 OS=Mus musculus GN=Trip12 PE=1 SV=1	0.444444	1	1	1	1	2025	223.988	8.35	High	Not Found	Not Found	Not Found						0.019	Medium	94	0.0296343	0	1
O88196	E3 ubiquitin-protein ligase TTC3 OS=Mus musculus GN=Ttc3 PE=1 SV=2	0.85902	1	9	1	1	1979	223.789	6.25	Not Found	Not Found	Not Found	Not Found						0.042	High	0	0	175.471	1
A2AN08	E3 ubiquitin-protein ligase UBR4 OS=Mus musculus GN=Ubr4 PE=1 SV=1	1.46718	5	37	5	1	5180	571.927	6.06	High	High	Not Found	High		6200000	4000000		20000000	0.059	High	0	0	229.404	5
Q7TMI3	E3 ubiquitin-protein ligase UHRF2 OS=Mus musculus GN=Uhrf2 PE=1 SV=1	1.61893	1	5	1	1	803	90.049	8.03	High	High	Not Found	Not Found		9900000	22000000			0.048	High	0	0	149.48	1
Q71FD5	E3 ubiquitin-protein ligase ZNRF2 OS=Mus musculus GN=Znrf2 PE=1 SV=1	14.7059	2	6	2	1	238	23.69	6.76	High	Not Found	High	High		850000		2500000	5100000	0.389	High	0	0	131.7	2
Q05BC3	Echinoderm microtubule-associated protein-like 1 OS=Mus musculus GN=Eml1 PE=1 SV=1	1.4742	1	2	1	1	814	89.624	7.02	Not Found	Not Found	Not Found	Not Found						0.047	Medium	94	0.0296343	0	1
Q8VC03	Echinoderm microtubule-associated protein-like 3 OS=Mus musculus GN=Eml3 PE=1 SV=1	2.45262	1	1	1	1	897	95.636	7.05	Not Found	Not Found	Not Found	High						0.05	Medium	94	0.0296343	0	1
Q3UMY5	Echinoderm microtubule-associated protein-like 4 OS=Mus musculus GN=Eml4 PE=1 SV=1	3.23887	1	9	1	1	988	109.958	6.54	Medium	Not Found	Not Found	Not Found		430000				0.039	Medium	33	0.0152074	25.73	1
P97366	Ecotropic viral integration site 5 protein OS=Mus musculus GN=Evi5 PE=1 SV=2	0.988875	1	1	1	1	809	92.884	6.16	Not Found	Not Found	Not Found	Not Found						0.048	Medium	83	0.0296343	15.63	1
Q80TA9	Ectopic P granules protein 5 homolog OS=Mus musculus GN=Epg5 PE=1 SV=2	0.699844	1	1	1	1	2572	290.615	6.37	Not Found	Not Found	Not Found	Not Found						0.017	Medium	94	0.0296343	0	1
Q8BGQ6	EF-hand calcium-binding domain-containing protein 14 OS=Mus musculus GN=Efcab14 PE=2 SV=1	3.30579	1	1	1	1	484	53.66	6.34	Not Found	Not Found	Not Found	Not Found						0.083	Medium	94	0.0296343	0	1
Q9CQ46	EF-hand calcium-binding domain-containing protein 2 OS=Mus musculus GN=Efcab2 PE=1 SV=1	4.26829	1	2	1	1	164	18.917	4.45	Not Found	High	Not Found	Not Found			7800000			0.292	Medium	30	0.014111	26.8632	1
Q9D8Y0	EF-hand domain-containing protein D2 OS=Mus musculus GN=Efhd2 PE=1 SV=1	6.25	1	6	1	1	240	26.775	5.06	Not Found	Not Found	High	High					8300000	0.145	High	2	0.00162075	89.32	1
Q69ZW3	EH domain-binding protein 1 OS=Mus musculus GN=Ehbp1 PE=1 SV=3	1.13729	2	5	2	1	1231	139.019	5.38	High	Not Found	Not Found	High		40000000			3400000	0.063	Medium	94	0.0296343	0	2
Q8BH64	EH domain-containing protein 2 OS=Mus musculus GN=Ehd2 PE=1 SV=1	1.10497	1	1	1	1	543	61.136	6.51	Not Found	High	Not Found	Not Found						0.064	Medium	94	0.0296343	0	1
Q9EQP2	EH domain-containing protein 4 OS=Mus musculus GN=Ehd4 PE=1 SV=1	1.47874	1	5	1	1	541	61.441	6.76	Not Found	Not Found	Medium	Not Found				5400000		0.07	Medium	41	0.0184935	24.42	1
Q61701	ELAV-like protein 4 OS=Mus musculus GN=Elavl4 PE=1 SV=1	4.15584	1	15	1	1	385	42.341	9.38	High	High	Not Found	High		27000000	77000000		4000000	0.233	High	0	0	527.204	1
O88343	Electrogenic sodium bicarbonate cotransporter 1 OS=Mus musculus GN=Slc4a4 PE=1 SV=2	5.18999	6	97	6	1	1079	121.406	6.84	High	High	High	High		260000000	190000000	44000000	300000000	0.65	High	0	0	1218.71	6
Q99LC5	Electron transfer flavoprotein subunit alpha, mitochondrial OS=Mus musculus GN=Etfa PE=1 SV=2	2.1021	1	2	1	1	333	34.988	8.38	Not Found	Not Found	Medium	Not Found						0.105	Medium	94	0.0296343	0	1
Q8JZR6	Electroneutral sodium bicarbonate exchanger 1 OS=Mus musculus GN=Slc4a8 PE=2 SV=1	1.46924	1	7	1	1	1089	122.342	6.6	Medium	High	Not Found	Not Found		26000000	15000000			0.044	High	2	0.00162075	86.87	1
Q99MI1	ELKS/Rab6-interacting/CAST family member 1 OS=Mus musculus GN=Erc1 PE=1 SV=1	4.375	4	10	2	1	1120	128.252	5.87	High	Medium	Not Found	Not Found		1800000	12000000			0.125	High	0	0	124.543	4
P10126	Elongation factor 1-alpha 1 OS=Mus musculus GN=Eef1a1 PE=1 SV=3	13.6364	5	7	1	1	462	50.082	9.01	Not Found	Not Found	Not Found	Not Found						0.585	High	9	0.00515759	42.72	5
P62631	Elongation factor 1-alpha 2 OS=Mus musculus GN=Eef1a2 PE=1 SV=1	15.1188	6	9	2	1	463	50.422	9.03	Not Found	High	Not Found	Not Found						0.738	High	9	0.00515759	43.2074	6
O70251	Elongation factor 1-beta OS=Mus musculus GN=Eef1b PE=1 SV=5	8	1	9	1	1	225	24.678	4.69	High	High	Not Found	High		18000000	1600000		6200000	0.166	High	0	0	253.75	1
P57776	Elongation factor 1-delta OS=Mus musculus GN=Eef1d PE=1 SV=3	17.7936	4	106	4	1	281	31.274	5.02	High	High	High	High		9400000	9700000	1800000	35000000	1.512	High	0	0	693.736	4
Q8BFR5	Elongation factor Tu, mitochondrial OS=Mus musculus GN=Tufm PE=1 SV=1	8.62832	3	3	3	1	452	49.477	7.56	Not Found	Not Found	Not Found	Not Found						0.25	High	4	0.00259067	58.85	3
Q8C0D5	Elongation factor-like GTPase 1 OS=Mus musculus GN=Efl1 PE=1 SV=1	0.621118	1	1	1	1	1127	125.697	6.16	Not Found	Not Found	Not Found	Not Found						0.038	Medium	43	0.0191111	23.8	1
P21995	Embigin OS=Mus musculus GN=Emb PE=1 SV=2	3.93939	1	1	1	1	330	37.041	6.02	Not Found	Not Found	Not Found	High					13000000	0.116	High	4	0.00259067	59.06	1
O08579	Emerin OS=Mus musculus GN=Emd PE=1 SV=1	4.6332	1	3	1	1	259	29.417	5.01	High	Not Found	High	High				1400000	22000000	0.179	Medium	44	0.0195122	23.42	1
P70429	Ena/VASP-like protein OS=Mus musculus GN=Evl PE=1 SV=2	13.7681	4	27	4	1	414	44.31	8.85	High	High	High	High		9800000	17000000	9100000	1100000	0.492	High	1	0.000896861	104.235	4
Q8C522	Endonuclease domain-containing 1 protein OS=Mus musculus GN=Endod1 PE=1 SV=2	2.19561	1	2	1	1	501	55.227	6.16	Not Found	Not Found	Not Found	Not Found						0.194	Medium	83	0.0296343	15.62	1
Q3TGW2	Endonuclease/exonuclease/phosphatase family domain-containing protein 1 OS=Mus musculus GN=Eepd1 PE=1 SV=1	3.33919	2	11	2	1	569	62.914	8.35	High	High	Not Found	High		3400000	3400000		6100000	0.212	High	19	0.00949525	31.28	2
Q8R3V5	Endophilin-B2 OS=Mus musculus GN=Sh3glb2 PE=1 SV=2	2.5	1	3	1	1	400	44.476	5.82	Not Found	Not Found	High	High				58000000	78000000	0.101	High	14	0.00754717	38.02	1
A2AJ15	Endoplasmic reticulum mannosyl-oligosaccharide 1,2-alpha-mannosidase OS=Mus musculus GN=Man1b1 PE=1 SV=1	2.27964	1	4	1	1	658	75.103	8.48	High	Not Found	High	High				1000000	4700000	0.061	High	3	0.00212465	68.75	1
P08113	Endoplasmin OS=Mus musculus GN=Hsp90b1 PE=1 SV=2	2.99252	2	10	2	1	802	92.418	4.82	High	Not Found	High	High		1800000		9700000	45000000	0.155	High	0	0	261.89	2
Q8R418	Endoribonuclease Dicer OS=Mus musculus GN=Dicer1 PE=1 SV=3	0.365344	1	2	1	1	1916	216.683	5.82	Medium	High	Not Found	Not Found		600000	1700000			0.02	Medium	94	0.0296343	0	1
Q3UJB9	Enhancer of mRNA-decapping protein 4 OS=Mus musculus GN=Edc4 PE=1 SV=2	1.13798	1	3	1	1	1406	152.389	5.78	Not Found	Not Found	Not Found	Not Found	Acetyl [N-Term]					0.036	High	4	0.00259067	61.1933	1
Q8BH95	Enoyl-CoA hydratase, mitochondrial OS=Mus musculus GN=Echs1 PE=1 SV=1	3.7931	1	1	1	1	290	31.454	8.48	Not Found	Not Found	Not Found	Not Found						0.129	Medium	94	0.0296343	0	1
Q9D952	Envoplakin OS=Mus musculus GN=Evpl PE=1 SV=3	0.34398	1	4	1	1	2035	231.871	6.6	High	Medium	Not Found	Not Found		9500000	58000000			0.018	Medium	94	0.0296343	0	1
Q8CHT1	Ephexin-1 OS=Mus musculus GN=Ngef PE=1 SV=1	2.39437	2	13	2	1	710	82.148	5.99	High	High	Medium	High		16000000	5400000	9600000	80000000	0.174	High	3	0.00212465	63.8402	2
P54763	Ephrin type-B receptor 2 OS=Mus musculus GN=Ephb2 PE=1 SV=3	1.41988	2	2	2	1	986	109.828	5.71	Not Found	Not Found	Medium	High				34000000	14000000	0.091	Medium	79	0.0296343	16.8	2
P54754	Ephrin type-B receptor 3 OS=Mus musculus GN=Ephb3 PE=1 SV=2	1.81269	1	2	1	1	993	109.592	6.28	Not Found	Not Found	High	High					1200000	0.042	Medium	90	0.0296343	14.28	1
P52795	Ephrin-B1 OS=Mus musculus GN=Efnb1 PE=1 SV=1	8.98551	2	6	2	1	345	37.835	9.03	Not Found	Not Found	High	High				4500000	4300000	0.233	High	0	0	137.78	2
P52800	Ephrin-B2 OS=Mus musculus GN=Efnb2 PE=1 SV=1	5.35714	1	7	1	1	336	37.179	8.97	Not Found	Not Found	High	High					3400000	0.334	High	1	0.000896861	106.54	1
O35393	Ephrin-B3 OS=Mus musculus GN=Efnb3 PE=1 SV=1	4.41176	1	6	1	1	340	35.862	8.25	High	Not Found	High	High		2500000		19000000	20000000	0.245	High	8	0.00467836	49.8933	1
Q08509	Epidermal growth factor receptor kinase substrate 8 OS=Mus musculus GN=Eps8 PE=1 SV=2	5.72473	2	17	2	1	821	91.68	7.65	High	High	Not Found	Not Found		1500000	1300000			0.099	High	0	0	158.56	2
Q99K30	Epidermal growth factor receptor kinase substrate 8-like protein 2 OS=Mus musculus GN=Eps8l2 PE=1 SV=1	2.33196	1	2	1	1	729	82.178	7.18	Not Found	Not Found	Medium	High				1100000		0.116	Medium	94	0.0296343	0	1
P42567	Epidermal growth factor receptor substrate 15 OS=Mus musculus GN=Eps15 PE=1 SV=1	6.02007	3	21	3	1	897	98.41	4.6	High	High	Not Found	High		970000			6400000	0.216	High	0	0	242.802	3
Q60902	Epidermal growth factor receptor substrate 15-like 1 OS=Mus musculus GN=Eps15l1 PE=1 SV=3	6.94598	4	32	4	1	907	99.248	5.02	High	High	High	High		42000000	140000000	5000000	67000000	0.355	High	0	0	530.47	4
Q80VP1	Epsin-1 OS=Mus musculus GN=Epn1 PE=1 SV=3	9.91304	2	30	2	1	575	60.175	4.81	High	Not Found	High	High		4000000		1900000	19000000	0.668	High	0	0	521.981	2
Q8CHU3	Epsin-2 OS=Mus musculus GN=Epn2 PE=1 SV=1	5.54622	2	36	2	1	595	63.433	8.16	High	High	High	High			3000000	18000000	8600000	0.369	High	0	0	380.57	2
Q9JIM1	Equilibrative nucleoside transporter 1 OS=Mus musculus GN=Slc29a1 PE=1 SV=3	3.26087	1	3	1	1	460	50.159	8.31	Not Found	Not Found	Medium	Medium				3800000	760000	0.122	Medium	72	0.0293279	17.94	1
Q61672	Equilibrative nucleoside transporter 2 OS=Mus musculus GN=Slc29a2 PE=1 SV=2	4.38596	1	2	1	1	456	50.222	6.51	Not Found	Not Found	High	Not Found				2300000		0.166	High	3	0.00212465	61.78	1
Q9CRD2	ER membrane protein complex subunit 2 OS=Mus musculus GN=Emc2 PE=1 SV=1	4.0404	1	5	1	1	297	34.912	6.81	High	High	Not Found	Not Found		1400000	910000			0.145	Medium	94	0.0296343	0	1
O70378	ER membrane protein complex subunit 8 OS=Mus musculus GN=Emc8 PE=1 SV=1	4.83092	1	2	1	1	207	23.333	6.15	High	Not Found	Not Found	Not Found		1100000				0.425	High	12	0.00660066	38.62	1
Q6PH08	ERC protein 2 OS=Mus musculus GN=Erc2 PE=1 SV=2	13.8976	14	39	12	1	957	110.571	7.03	High	High	Not Found	Not Found		25000000	53000000			0.719	High	0	0	183.453	14
Q8BFZ9	Erlin-2 OS=Mus musculus GN=Erlin2 PE=1 SV=1	4.41176	1	1	1	1	340	37.849	5.5	Not Found	Not Found	Not Found	Not Found						0.101	Medium	38	0.0172492	24.85	1
Q5EBJ4	Ermin OS=Mus musculus GN=Ermn PE=1 SV=1	12.8114	3	28	3	1	281	32.128	4.59	High	Not Found	High	High		22000000		4000000	75000000	0.624	High	0	0	263.844	3
Q9D172	ES1 protein homolog, mitochondrial OS=Mus musculus GN=D10Jhu81e PE=1 SV=1	3.7594	1	2	1	1	266	28.073	8.78	Not Found	Not Found	High	Not Found				1800000		0.155	Medium	31	0.0145677	26.8116	1
P50171	Estradiol 17-beta-dehydrogenase 8 OS=Mus musculus GN=Hsd17b8 PE=1 SV=2	5.01931	1	3	1	1	259	26.572	6.54	Not Found	Not Found	High	High					7300000	0.179	High	9	0.00515759	42.5267	1
Q61070	Etoposide-induced protein 2.4 OS=Mus musculus GN=Ei24 PE=1 SV=3	5	2	24	2	1	340	38.908	9.72	High	Not Found	High	High		11000000		46000000	47000000	0.468	High	0	0	176.677	2
Q99L45	Eukaryotic translation initiation factor 2 subunit 2 OS=Mus musculus GN=Eif2s2 PE=1 SV=1	7.25076	3	10	3	1	331	38.068	5.8	High	High	Not Found	Not Found	Acetyl [N-Term]	7300000	8200000			0.369	High	4	0.00259067	61.0748	3
Q8JZQ9	Eukaryotic translation initiation factor 3 subunit B OS=Mus musculus GN=Eif3b PE=1 SV=1	2.86426	1	12	1	1	803	91.313	5.02	High	Not Found	High	High		4900000			28000000	0.174	High	0	0	341.185	1
Q8R1B4	Eukaryotic translation initiation factor 3 subunit C OS=Mus musculus GN=Eif3c PE=1 SV=1	2.85401	2	9	2	1	911	105.465	5.78	High	Not Found	Not Found	High		38000000			4500000	0.105	High	0	0	120.719	2
Q9Z1D1	Eukaryotic translation initiation factor 3 subunit G OS=Mus musculus GN=Eif3g PE=1 SV=2	7.8125	1	23	1	1	320	35.616	5.9	High	High	Not Found	High		40000000			30000000	0.259	High	1	0.000896861	107.208	1
Q6NZJ6	Eukaryotic translation initiation factor 4 gamma 1 OS=Mus musculus GN=Eif4g1 PE=1 SV=1	0.5	1	7	1	1	1600	175.967	5.4	High	High	High	High		51000000	31000000	12000000	42000000	0.03	High	1	0.000896861	98.2586	1
Q80XI3	Eukaryotic translation initiation factor 4 gamma 3 OS=Mus musculus GN=Eif4g3 PE=1 SV=2	3.41989	3	20	3	1	1579	174.781	5.53	High	High	High	High		680000	33000000	10000000	36000000	0.072	High	2	0.00162075	89.625	3
Q8BGD9	Eukaryotic translation initiation factor 4B OS=Mus musculus GN=Eif4b PE=1 SV=1	13.0933	5	75	5	1	611	68.799	5.67	High	High	High	High		36000000	4800000	11000000	33000000	0.874	High	0	0	1331.15	5
Q9EST3	Eukaryotic translation initiation factor 4E transporter OS=Mus musculus GN=Eif4enif1 PE=1 SV=2	2.84842	3	6	3	1	983	107.919	7.74	High	High	Not Found	Not Found		2800000	39000000			0.222	Medium	94	0.0296343	0	3
P59325	Eukaryotic translation initiation factor 5 OS=Mus musculus GN=Eif5 PE=1 SV=1	5.59441	1	3	1	1	429	48.938	5.52	Not Found	Not Found	Not Found	Not Found						0.089	High	16	0.00839454	35.18	1
Q05D44	Eukaryotic translation initiation factor 5B OS=Mus musculus GN=Eif5b PE=1 SV=2	3.125	2	16	2	1	1216	137.532	5.59	High	High	Not Found	High		33000000			12000000	0.122	High	0	0	383.139	2
Q9QZH6	Evolutionarily conserved signaling intermediate in Toll pathway, mitochondrial OS=Mus musculus GN=Ecsit PE=1 SV=2	4.13793	1	1	1	1	435	49.767	6.6	Not Found	Not Found	Not Found	Not Found						0.083	Medium	94	0.0296343	0	1
P56564	Excitatory amino acid transporter 1 OS=Mus musculus GN=Slc1a3 PE=1 SV=2	7.36648	5	107	4	1	543	59.584	8.4	High	High	High	High		5900000	30000000	160000000	200000000	5.31	High	0	0	1312.77	5
P43006	Excitatory amino acid transporter 2 OS=Mus musculus GN=Slc1a2 PE=1 SV=1	18.1818	10	337	10	1	572	61.99	6.68	High	High	High	High	Acetyl [N-Term]	110000000	64000000	1400000000	1800000000	25.49	High	0	0	2774.04	10
P51906	Excitatory amino acid transporter 3 OS=Mus musculus GN=Slc1a1 PE=1 SV=2	2.29446	1	2	1	1	523	56.657	6.11	Not Found	Not Found	Not Found	Not Found						0.122	Medium	71	0.0291342	18.4	1
Q9D4H1	Exocyst complex component 2 OS=Mus musculus GN=Exoc2 PE=1 SV=1	0.865801	1	2	1	1	924	103.894	7.18	High	Not Found	Not Found	Not Found		750000				0.045	Medium	65	0.0273684	20.75	1
Q6KAR6	Exocyst complex component 3 OS=Mus musculus GN=Exoc3 PE=1 SV=2	1.19205	1	1	1	1	755	86.4	6.2	Not Found	High	Not Found	Not Found			810000			0.056	Medium	94	0.0296343	0	1
O35382	Exocyst complex component 4 OS=Mus musculus GN=Exoc4 PE=1 SV=2	3.07692	2	3	2	1	975	110.475	6.49	Not Found	High	Not Found	Not Found						0.072	Medium	57	0.0248042	22.03	2
A6H5Z3	Exocyst complex component 6B OS=Mus musculus GN=Exoc6b PE=1 SV=1	1.97531	1	6	1	1	810	94.07	6.39	Not Found	High	High	Not Found			2400000	1200000		0.089	High	2	0.00162075	82.54	1
Q6PGF7	Exocyst complex component 8 OS=Mus musculus GN=Exoc8 PE=1 SV=1	3.07263	1	12	1	1	716	80.984	5.4	High	High	High	High		890000	500000	4300000	27000000	0.096	High	0	0	166.48	1
Q0VAV2	Exophilin-5 OS=Mus musculus GN=Exph5 PE=1 SV=1	1.22449	2	3	2	1	1960	217.509	7.5	Not Found	Not Found	Not Found	Not Found						0.04	High	12	0.00660066	38.4367	2
P56960	Exosome component 10 OS=Mus musculus GN=Exosc10 PE=1 SV=2	0.901917	1	1	1	1	887	100.879	8.29	Not Found	Not Found	Not Found	Not Found						0.037	Medium	94	0.0296343	0	1
Q3U7R1	Extended synaptotagmin-1 OS=Mus musculus GN=Esyt1 PE=1 SV=2	1.73993	1	2	1	1	1092	121.478	5.95	Not Found	Not Found	Not Found	Not Found						0.039	Medium	94	0.0296343	0	1
Q3TZZ7	Extended synaptotagmin-2 OS=Mus musculus GN=Esyt2 PE=1 SV=1	2.48521	2	6	2	1	845	94.081	7.75	Not Found	High	Not Found	Medium					45000000	0.101	Medium	57	0.0248042	22.01	2
Q9Z191	Eyes absent homolog 4 OS=Mus musculus GN=Eya4 PE=2 SV=2	2.11039	1	4	1	1	616	66.833	5.14	Medium	Not Found	Not Found	High					1000000	0.122	Medium	87	0.0296343	15.15	1
P26040	Ezrin OS=Mus musculus GN=Ezr PE=1 SV=3	1.19454	1	1	1	1	586	69.364	6.1	Not Found	High	Not Found	Not Found			3000000			0.061	Medium	94	0.0296343	0	1
P47754	F-actin-capping protein subunit alpha-2 OS=Mus musculus GN=Capza2 PE=1 SV=3	12.9371	3	10	3	1	286	32.947	5.85	Medium	High	Not Found	High	Acetyl [N-Term]	2300000	7800000		1900000	0.848	High	0	0	114.377	3
P47757	F-actin-capping protein subunit beta OS=Mus musculus GN=Capzb PE=1 SV=3	11.1913	3	5	3	1	277	31.326	5.74	Not Found	High	Not Found	Not Found	Acetyl [N-Term]		11000000			0.413	Medium	28	0.0132827	28.06	3
Q3V3V9	F-actin-uncapping protein RLTPR OS=Mus musculus GN=Rltpr PE=1 SV=2	2.31481	2	21	2	1	1296	141.284	7.18	High	High	High	High		8000000	680000	7400000	15000000	0.116	High	0	0	425.173	2
Q3UQN2	F-BAR domain only protein 2 OS=Mus musculus GN=Fcho2 PE=1 SV=1	1.11248	1	2	1	1	809	88.679	6.89	High	Not Found	High	Not Found				2500000		0.055	Medium	52	0.022777	22.3986	1
Q7TQF2	F-box only protein 10 OS=Mus musculus GN=Fbxo10 PE=1 SV=2	1.05263	1	1	1	1	950	104.412	7.85	Not Found	Not Found	Not Found	Not Found						0.04	Medium	72	0.0293279	18.17	1
Q80UW2	F-box only protein 2 OS=Mus musculus GN=Fbxo2 PE=1 SV=1	12.4579	1	4	1	1	297	33.655	4.28	High	Not Found	Not Found	Not Found	Acetyl [N-Term]	480000				0.155	Medium	74	0.0296343	17.63	1
Q3TQF0	F-box only protein 31 OS=Mus musculus GN=Fbxo31 PE=1 SV=1	4.14201	2	4	2	1	507	57.155	6.98	High	Not Found	Not Found	High		1100000				0.233	Medium	27	0.013012	28.35	2
Q8CHQ0	F-box only protein 4 OS=Mus musculus GN=Fbxo4 PE=1 SV=2	3.37662	1	2	1	1	385	43.749	6.11	Not Found	Not Found	Not Found	Medium					2600000	0.11	Medium	32	0.0147943	26.7	1
Q6NS60	F-box only protein 41 OS=Mus musculus GN=Fbxo41 PE=1 SV=3	13.173	11	46	11	1	873	94.272	8.24	High	High	Not Found	Medium	Acetyl [N-Term]	22000000	39000000		13000000	0.798	High	0	0	542.868	11
Q8BK06	F-box only protein 9 OS=Mus musculus GN=Fbxo9 PE=1 SV=1	2.746	1	2	1	1	437	50.727	6.84	Not Found	Not Found	Not Found	Not Found						0.083	High	14	0.00754717	37.57	1
Q8BH70	F-box/LRR-repeat protein 4 OS=Mus musculus GN=Fbxl4 PE=1 SV=1	2.0934	1	5	1	1	621	70.223	6.37	Not Found	High	High	Not Found			3500000	7600000		0.064	High	4	0.00259067	60.1233	1
Q8VBV4	F-box/WD repeat-containing protein 7 OS=Mus musculus GN=Fbxw7 PE=1 SV=1	2.06677	1	1	1	1	629	70.502	8.41	High	Not Found	Not Found	Not Found		1500000				0.058	Medium	94	0.0296343	0	1
P56213	FAD-linked sulfhydryl oxidase ALR OS=Mus musculus GN=Gfer PE=1 SV=2	6.06061	1	1	1	1	198	22.862	7.93	Not Found	Not Found	Not Found	High	Acetyl [N-Term]				470000	0.212	Medium	94	0.0296343	0	1
Q920E5	Farnesyl pyrophosphate synthase OS=Mus musculus GN=Fdps PE=1 SV=1	2.54958	1	2	1	1	353	40.556	5.66	Not Found	Not Found	Not Found	Not Found						0.122	Medium	57	0.0248042	22	1
Q3TDN2	FAS-associated factor 2 OS=Mus musculus GN=Faf2 PE=1 SV=2	3.82022	1	10	1	1	445	52.438	5.47	High	Not Found	High	High		840000		460000	7400000	0.093	High	8	0.00467836	47.7	1
Q8K0X8	Fasciculation and elongation protein zeta-1 OS=Mus musculus GN=Fez1 PE=1 SV=2	5.10204	2	5	2	1	392	45.187	4.36	High	Not Found	Not Found	High		1000000			2500000	0.438	High	9	0.00515759	42.65	2
Q61553	Fascin OS=Mus musculus GN=Fscn1 PE=1 SV=4	3.44828	2	3	2	1	493	54.474	6.89	Not Found	Not Found	High	Not Found				2300000		0.172	Medium	36	0.0164309	25.26	2
P19096	Fatty acid synthase OS=Mus musculus GN=Fasn PE=1 SV=2	0.678914	2	7	2	1	2504	272.257	6.58	High	Not Found	Not Found	Medium		1600000			11000000	0.034	Medium	94	0.0296343	0	2
P47740	Fatty aldehyde dehydrogenase OS=Mus musculus GN=Aldh3a2 PE=1 SV=2	1.44628	1	3	1	1	484	53.936	8.35	Medium	Not Found	High	Not Found		3200000		7300000		0.105	High	9	0.00515759	42.56	1
Q68SN8	Fc receptor-like protein 5 OS=Mus musculus GN=Fcrl5 PE=1 SV=3	2.51678	1	1	1	1	596	66.736	8.66	Not Found	High	Not Found	Not Found						0.083	Medium	94	0.0296343	0	1
Q8BIE6	FERM domain-containing protein 4A OS=Mus musculus GN=Frmd4a PE=1 SV=2	3.52941	3	20	3	1	1020	113.809	8.92	High	High	Not Found	High		6600000	11000000		7500000	0.16	High	0	0	190.945	3
Q6P5H6	FERM domain-containing protein 5 OS=Mus musculus GN=Frmd5 PE=1 SV=1	5.80271	2	2	2	1	517	58.546	8.69	Not Found	Not Found	Not Found	Not Found						0.133	Medium	22	0.0108321	29.76	2
Q3UFK8	FERM domain-containing protein 8 OS=Mus musculus GN=Frmd8 PE=1 SV=2	1.93133	1	5	1	1	466	51.795	6.44	High	Not Found	Not Found	High		2700000				0.093	Medium	94	0.0296343	0	1
F8VPU2	FERM, RhoGEF and pleckstrin domain-containing protein 1 OS=Mus musculus GN=Farp1 PE=1 SV=1	7.82443	5	73	5	1	1048	118.801	7.88	High	High	High	High		24000000	30000000	2100000	58000000	0.292	High	0	0	1449.66	5
P09528	Ferritin heavy chain OS=Mus musculus GN=Fth1 PE=1 SV=2	4.94505	1	7	1	1	182	21.053	5.88	High	High	Medium	Not Found	Acetyl [N-Term]	35000000	25000000	590000000		0.212	Medium	28	0.0132827	27.25	1
P61329	Fibroblast growth factor 12 OS=Mus musculus GN=Fgf12 PE=1 SV=1	8.64198	2	28	2	1	243	27.382	9.96	High	High	High	High			12000000			0.54	High	2	0.00162075	95.4403	2
P70377	Fibroblast growth factor 13 OS=Mus musculus GN=Fgf13 PE=1 SV=2	4.89796	1	2	1	1	245	27.57	9.91	Not Found	Not Found	Medium	High						0.145	Medium	94	0.0296343	0	1
P15655	Fibroblast growth factor 2 OS=Mus musculus GN=Fgf2 PE=1 SV=1	18.8312	2	3	2	1	154	17.142	9.52	High	Not Found	Not Found	Not Found	Acetyl [N-Term]					0.468	Medium	94	0.0296343	0	2
Q61851	Fibroblast growth factor receptor 3 OS=Mus musculus GN=Fgfr3 PE=1 SV=1	3.87016	2	10	2	1	801	87.702	6.32	High	Medium	Not Found	High		13000000	4200000		45000000	0.133	High	0	0	158.92	2
Q8C180	Fibroblast growth factor receptor substrate 2 OS=Mus musculus GN=Frs2 PE=1 SV=3	2.3622	1	2	1	1	508	56.759	6.16	Not Found	Not Found	Not Found	High					1400000	0.072	Medium	94	0.0296343	0	1
Q7TPM6	Fibronectin type III and SPRY domain-containing protein 1 OS=Mus musculus GN=Fsd1 PE=1 SV=1	4.6371	2	5	2	1	496	55.49	6.67	Not Found	High	Not Found	Not Found			41000000			0.172	High	4	0.00259067	58.03	2
Q3TR08	Fibronectin type III domain-containing protein 4 OS=Mus musculus GN=Fndc4 PE=2 SV=1	6.49351	1	3	1	1	231	24.918	7.87	Not Found	Not Found	High	High				57000000	23000000	0.468	Medium	74	0.0296343	17.6	1
Q8K4Z2	Fibronectin type III domain-containing protein 5 OS=Mus musculus GN=Fndc5 PE=1 SV=1	8.13397	1	1	1	1	209	23.306	6.77	Not Found	Not Found	Not Found	High						0.259	High	17	0.0086779	33.34	1
Q8BX90	Fibronectin type-III domain-containing protein 3A OS=Mus musculus GN=Fndc3a PE=1 SV=3	0.834725	1	7	1	1	1198	131.874	6.64	High	High	Not Found	Not Found		2600000	3100000			0.122	High	8	0.00467836	46.853	1
P11088	Filaggrin (Fragment) OS=Mus musculus GN=Flg PE=2 SV=1	7.14286	1	2	1	1	336	35.658	10.64	Not Found	Medium	Not Found	Not Found			31000000			0.222	Medium	94	0.0296343	0	1
Q6P9Q6	FK506-binding protein 15 OS=Mus musculus GN=Fkbp15 PE=1 SV=2	0.822368	1	3	1	1	1216	132.878	5.07	Medium	Not Found	Not Found	Not Found						0.04	Medium	94	0.0296343	0	1
O08917	Flotillin-1 OS=Mus musculus GN=Flot1 PE=1 SV=1	10.7477	4	11	4	1	428	47.484	7.15	High	High	Not Found	High		810000	2600000		3600000	0.45	High	8	0.00467836	48.9	4
Q60634	Flotillin-2 OS=Mus musculus GN=Flot2 PE=1 SV=2	7.71028	3	4	3	1	428	47.009	5.2	Not Found	High	High	Not Found				460000		0.233	Medium	60	0.0258956	21.49	3
Q9CQE9	FLYWCH family member 2 OS=Mus musculus GN=Flywch2 PE=1 SV=1	10.7914	1	1	1	1	139	14.449	8.13	Not Found	Not Found	Not Found	Not Found						0.389	Medium	94	0.0296343	0	1
P34152	Focal adhesion kinase 1 OS=Mus musculus GN=Ptk2 PE=1 SV=3	2.38532	2	10	2	1	1090	123.458	6.68	High	High	High	High		800000	1300000	1900000	1400000	0.071	High	4	0.00259067	56.765	2
Q8QZS3	Folliculin OS=Mus musculus GN=Flcn PE=1 SV=1	3.10881	1	1	1	1	579	64.286	6.38	Not Found	Not Found	Not Found	Not Found						0.068	Medium	24	0.0116675	28.69	1
Q922I5	Forkhead box protein I1 OS=Mus musculus GN=Foxi1 PE=2 SV=2	3.22581	1	1	1	1	372	40.773	6.15	High	Not Found	Not Found	Not Found						0.194	Medium	80	0.0296343	16.32	1
P42128	Forkhead box protein K1 OS=Mus musculus GN=Foxk1 PE=1 SV=2	2.22531	1	3	1	1	719	74.873	9.17	Not Found	High	High	Not Found				2200000		0.062	High	8	0.00467836	46.46	1
Q3UCQ1	Forkhead box protein K2 OS=Mus musculus GN=Foxk2 PE=1 SV=3	7.52688	2	4	2	1	651	68.404	9.51	Not Found	Not Found	High	High				4100000	3200000	0.16	Medium	80	0.0296343	16.49	2
Q05860	Formin-1 OS=Mus musculus GN=Fmn1 PE=1 SV=2	0.818554	1	1	1	1	1466	163.479	8.59	Not Found	Not Found	Not Found	Not Found						0.025	Medium	52	0.022777	22.56	1
Q9JL04	Formin-2 OS=Mus musculus GN=Fmn2 PE=1 SV=2	7.35108	9	73	9	1	1578	167.282	5.48	High	High	Not Found	High		45000000	190000000		79000000	0.451	High	0	0	512.887	9
Q80TY0	Formin-binding protein 1 OS=Mus musculus GN=Fnbp1 PE=1 SV=2	1.94805	2	12	2	1	616	71.299	5.67	High	High	High	Medium		24000000	18000000	7100000	34000000	0.259	High	0	0	126.765	2
Q8K012	Formin-binding protein 1-like OS=Mus musculus GN=Fnbp1l PE=1 SV=2	4.46281	2	17	2	1	605	69.842	6.64	Not Found	Medium	Not Found	High			790000		6600000	0.129	High	0	0	236.714	2
Q9JL26	Formin-like protein 1 OS=Mus musculus GN=Fmnl1 PE=1 SV=1	2.46801	1	13	1	1	1094	121.983	5.82	High	High	High	High		13000000	11000000	17000000	35000000	0.071	High	0	0	488.034	1
A2APV2	Formin-like protein 2 OS=Mus musculus GN=Fmnl2 PE=1 SV=2	0.644567	1	18	1	1	1086	123.024	7.53	High	High	High	High		25000000		9100000	75000000	0.033	High	0	0	123.77	1
O35188	Fractalkine OS=Mus musculus GN=Cx3cl1 PE=1 SV=3	4.55696	1	4	1	1	395	42.072	5.54	Not Found	Not Found	Not Found	High					5700000	0.274	High	9	0.00515759	43.91	1
Q9WVR4	Fragile X mental retardation syndrome-related protein 2 OS=Mus musculus GN=Fxr2 PE=1 SV=1	4.60624	2	2	2	1	673	73.698	6.23	Not Found	High	Not Found	Not Found			7100000			0.113	Medium	78	0.0296343	17.19	2
Q6NVD0	FRAS1-related extracellular matrix protein 2 OS=Mus musculus GN=Frem2 PE=1 SV=2	0.221519	1	2	1	1	3160	350.421	5.12	Not Found	Medium	Not Found	Not Found						0.014	Medium	65	0.0273684	20.31	1
P05064	Fructose-bisphosphate aldolase A OS=Mus musculus GN=Aldoa PE=1 SV=2	21.4286	8	64	6	1	364	39.331	8.09	High	High	High	High		11000000	3900000	170000000	88000000	2.008	High	0	0	566.019	8
P05063	Fructose-bisphosphate aldolase C OS=Mus musculus GN=Aldoc PE=1 SV=4	17.0799	6	23	4	1	363	39.37	7.12	Not Found	Not Found	High	High				41000000	28000000	1.228	High	0	0	315.368	6
Q3TC72	Fumarylacetoacetate hydrolase domain-containing protein 2A OS=Mus musculus GN=Fahd2 PE=1 SV=1	2.23642	1	2	1	1	313	34.668	8.16	Not Found	Not Found	Not Found	High						0.129	Medium	65	0.0273684	20.73	1
Q9DB70	FUN14 domain-containing protein 1 OS=Mus musculus GN=Fundc1 PE=1 SV=1	15.4839	1	2	1	1	155	17.148	8.63	Not Found	Not Found	High	Not Found				1700000		0.389	High	8	0.00467836	50.45	1
P97808	FXYD domain-containing ion transport regulator 5 OS=Mus musculus GN=Fxyd5 PE=1 SV=3	4.49438	1	1	1	1	178	19.442	8.95	Not Found	Medium	Not Found	Not Found			470000			0.233	Medium	94	0.0296343	0	1
P59648	FXYD domain-containing ion transport regulator 7 OS=Mus musculus GN=Fxyd7 PE=3 SV=1	30	2	30	2	1	80	8.481	7.84	Medium	Not Found	High	High		4200000		260000000	310000000	315.228	High	1	0.000896861	103.99	2
O35601	FYN-binding protein OS=Mus musculus GN=Fyb PE=1 SV=2	1.5873	1	3	1	1	819	90.001	6.98	Not Found	High	Not Found	Not Found			830000			0.054	High	14	0.00754717	36.6933	1
Q8VDC1	FYVE and coiled-coil domain-containing protein 1 OS=Mus musculus GN=Fyco1 PE=1 SV=1	1.3222	1	3	1	1	1437	162.235	4.98	High	Not Found	Not Found	High		3500000			1600000	0.026	Medium	89	0.0296343	14.62	1
Q69ZL1	FYVE, RhoGEF and PH domain-containing protein 6 OS=Mus musculus GN=Fgd6 PE=1 SV=2	1.57255	2	5	2	1	1399	155.072	7.87	Not Found	Not Found	Not Found	High					1900000	0.047	Medium	42	0.0188764	24.18	2
P63250	G protein-activated inward rectifier potassium channel 1 OS=Mus musculus GN=Kcnj3 PE=1 SV=1	5.78842	3	9	3	1	501	56.537	8.37	Not Found	Not Found	High	High				11000000	4200000	0.492	High	11	0.00607735	39.5433	3
P48543	G protein-activated inward rectifier potassium channel 3 OS=Mus musculus GN=Kcnj9 PE=1 SV=2	4.07125	1	1	1	1	393	43.946	5	Not Found	Not Found	Not Found	Not Found	Acetyl [N-Term]					0.129	Medium	41	0.0184935	24.39	1
Q8VEB1	G protein-coupled receptor kinase 5 OS=Mus musculus GN=Grk5 PE=1 SV=2	2.0339	1	6	1	1	590	67.689	8.19	High	Medium	Not Found	Not Found		11000000	13000000			0.068	High	14	0.00754717	36.9	1
Q3UNH4	G protein-regulated inducer of neurite outgrowth 1 OS=Mus musculus GN=Gprin1 PE=1 SV=2	25.8584	21	270	21	1	932	95.437	7.93	High	High	High	High		79000000	53000000	520000000	870000000	1.792	High	0	0	3140.09	21
Q8BWS5	G protein-regulated inducer of neurite outgrowth 3 OS=Mus musculus GN=Gprin3 PE=1 SV=1	1.83486	1	19	1	1	763	80.435	7.02	High	High	High	High		27000000	15000000	17000000	52000000	0.11	High	0	0	325.454	1
Q923Z0	G-protein coupled receptor family C group 5 member B OS=Mus musculus GN=Gprc5b PE=1 SV=1	2.92683	1	1	1	1	410	45.869	8.38	Not Found	Not Found	Medium	Not Found				220000000		0.166	Medium	94	0.0296343	0	1
Q5U4C1	G-protein coupled receptor-associated sorting protein 1 OS=Mus musculus GN=Gprasp1 PE=1 SV=1	4.89978	6	18	6	1	1347	151.65	5.08	High	High	Not Found	Not Found		1600000	2900000			0.217	High	0	0	191	6
Q6IR34	G-protein-signaling modulator 1 OS=Mus musculus GN=Gpsm1 PE=1 SV=3	6.09212	2	16	2	1	673	74.316	6.23	High	High	Not Found	High		12000000	2200000		9800000	0.194	High	0	0	358.19	2
Q3U1Z5	G-protein-signaling modulator 3 OS=Mus musculus GN=Gpsm3 PE=1 SV=2	7.54717	1	1	1	1	159	17.608	5.2	Not Found	Not Found	Not Found	High						0.292	Medium	94	0.0296343	0	1
P47212	Galanin peptides OS=Mus musculus GN=Gal PE=2 SV=1	17.7419	1	4	1	1	124	13.462	6.54	Not Found	Not Found	High	High				2800000	4100000	0.389	Medium	80	0.0296343	16.44	1
Q8VED9	Galectin-related protein OS=Mus musculus GN=Lgalsl PE=1 SV=1	6.97674	1	5	1	1	172	18.944	5.35	Not Found	Not Found	High	High	Acetyl [N-Term]			20000000	15000000	0.212	High	8	0.00467836	46.19	1
Q9QYB5	Gamma-adducin OS=Mus musculus GN=Add3 PE=1 SV=2	19.4051	9	175	8	1	706	78.728	5.95	High	High	High	High	Acetyl [N-Term]	93000000	210000000	32000000	72000000	2.511	High	0	0	1766.32	9
P26048	Gamma-aminobutyric acid receptor subunit alpha-2 OS=Mus musculus GN=Gabra2 PE=1 SV=1	1.99557	1	6	1	1	451	51.106	9.06	Medium	Not Found	Medium	Medium		18000000		3300000	9100000	0.089	Medium	88	0.0296343	14.8	1
P26049	Gamma-aminobutyric acid receptor subunit alpha-3 OS=Mus musculus GN=Gabra3 PE=1 SV=1	6.09756	2	35	2	1	492	55.363	8.94	High	High	High	High		320000	3500000	1700000	20000000	0.233	High	0	0	232.012	2
Q9D6F4	Gamma-aminobutyric acid receptor subunit alpha-4 OS=Mus musculus GN=Gabra4 PE=2 SV=1	2.35507	1	2	1	1	552	60.839	9.32	High	Not Found	Not Found	Not Found						0.072	Medium	80	0.0296343	16.53	1
Q8BHJ7	Gamma-aminobutyric acid receptor subunit alpha-5 OS=Mus musculus GN=Gabra5 PE=1 SV=1	2.15983	1	2	1	1	463	52.241	9.01	Not Found	High	Not Found	Not Found			3500000			0.093	Medium	29	0.0136728	27.09	1
P50571	Gamma-aminobutyric acid receptor subunit beta-1 OS=Mus musculus GN=Gabrb1 PE=1 SV=1	3.37553	1	1	1	1	474	54.066	8.78	Not Found	Not Found	Not Found	High						0.101	High	18	0.0091047	31.4	1
P63137	Gamma-aminobutyric acid receptor subunit beta-2 OS=Mus musculus GN=Gabrb2 PE=1 SV=2	2.14844	1	2	1	1	512	59.158	9.31	High	High	Not Found	Not Found		720000	3600000			0.105	Medium	58	0.0251845	21.82	1
P63080	Gamma-aminobutyric acid receptor subunit beta-3 OS=Mus musculus GN=Gabrb3 PE=2 SV=1	2.537	1	1	1	1	473	54.131	9.1	Not Found	Not Found	Not Found	Not Found						0.122	Medium	94	0.0296343	0	1
P60521	Gamma-aminobutyric acid receptor-associated protein-like 2 OS=Mus musculus GN=Gabarapl2 PE=1 SV=1	6.83761	1	1	1	1	117	13.658	8.1	Not Found	Not Found	High	Not Found				540000		0.292	Medium	64	0.0273684	20.97	1
Q9WV18	Gamma-aminobutyric acid type B receptor subunit 1 OS=Mus musculus GN=Gabbr1 PE=1 SV=1	2.5	3	27	3	1	960	108.147	8.21	High	High	Not Found	High		530000	6800000		550000	0.19	High	0	0	229.873	3
Q80T41	Gamma-aminobutyric acid type B receptor subunit 2 OS=Mus musculus GN=Gabbr2 PE=1 SV=2	6.80851	5	123	5	1	940	105.599	8.72	High	High	High	High		30000000	160000000	6100000	95000000	0.585	High	0	0	1900.43	5
P17183	Gamma-enolase OS=Mus musculus GN=Eno2 PE=1 SV=2	16.129	5	9	3	1	434	47.267	5.11	Not Found	Not Found	High	Not Found				910000		0.638	High	0	0	219.418	5
Q99JP7	Gamma-glutamyltransferase 7 OS=Mus musculus GN=Ggt7 PE=1 SV=2	2.56798	1	21	1	1	662	70.208	5.06	High	Not Found	High	High		590000		26000000	11000000	0.407	High	0	0	348.803	1
Q9CWZ7	Gamma-soluble NSF attachment protein OS=Mus musculus GN=Napg PE=1 SV=1	2.5641	1	1	1	1	312	34.71	5.41	Not Found	Not Found	Not Found	High					2700000	0.122	Medium	49	0.0216049	22.92	1
P23242	Gap junction alpha-1 protein OS=Mus musculus GN=Gja1 PE=1 SV=2	30.8901	8	156	8	1	382	42.977	8.76	High	High	High	Not Found		2700000	900000000	9200000		5.579	High	0	0	955.884	8
P28230	Gap junction beta-1 protein OS=Mus musculus GN=Gjb1 PE=1 SV=3	6.36042	2	8	2	1	283	31.983	8.95	High	High	High	Not Found		5900000	11000000	4600000		0.311	High	0	0	141.154	2
Q8BQU6	Gap junction gamma-2 protein OS=Mus musculus GN=Gjc2 PE=1 SV=2	5.68182	1	6	1	1	440	46.979	7.12	High	High	Not Found	Not Found			410000			0.116	Medium	65	0.0273684	20.84	1
Q921C1	Gap junction gamma-3 protein OS=Mus musculus GN=Gjc3 PE=1 SV=2	8.17844	3	21	3	1	269	30.273	8.37	Not Found	Not Found	High	High				15000000	14000000	0.585	High	2	0.00162075	88.16	3
Q8JZP9	GAS2-like protein 1 OS=Mus musculus GN=Gas2l1 PE=1 SV=1	2.65487	1	2	1	1	678	72.367	10.01	Not Found	Medium	Not Found	Not Found						0.105	Medium	94	0.0296343	0	1
Q5SSG4	GAS2-like protein 2 OS=Mus musculus GN=Gas2l2 PE=2 SV=1	3.95349	1	1	1	1	860	94.259	9.74	Not Found	Medium	Not Found	Not Found						0.038	Medium	94	0.0296343	0	1
P56481	Gastrin/cholecystokinin type B receptor OS=Mus musculus GN=Cckbr PE=2 SV=1	2.64901	1	2	1	1	453	49.14	9.79	Not Found	Not Found	Not Found	Not Found						0.116	High	2	0.00162075	80.09	1
Q8BX17	Gem-associated protein 5 OS=Mus musculus GN=Gemin5 PE=1 SV=2	1.66445	2	6	2	1	1502	166.487	6.71	Not Found	High	Not Found	Not Found			2200000			0.074	High	3	0.00212465	75.48	2
Q6PGG2	GEM-interacting protein OS=Mus musculus GN=Gmip PE=1 SV=1	1.44181	1	3	1	1	971	107.478	5.77	Not Found	Not Found	Not Found	Not Found						0.091	Medium	74	0.0296343	17.56	1
Q9JJA9	General receptor for phosphoinositides 1-associated scaffold protein OS=Mus musculus GN=Grasp PE=1 SV=2	5.35714	2	5	2	1	392	42.311	9.1	Not Found	High	Not Found	High			14000000		1400000	0.212	Medium	41	0.0184935	24.64	2
Q8BMQ2	General transcription factor 3C polypeptide 4 OS=Mus musculus GN=Gtf3c4 PE=1 SV=2	1.34639	1	2	1	1	817	91.554	6.73	Not Found	Not Found	Not Found	Not Found						0.039	Medium	94	0.0296343	0	1
Q9ESZ8	General transcription factor II-I OS=Mus musculus GN=Gtf2i PE=1 SV=3	1.30261	1	1	1	1	998	112.195	6.55	Not Found	Not Found	Not Found	High					5600000	0.038	Medium	32	0.0147943	25.89	1
Q9Z1Z0	General vesicular transport factor p115 OS=Mus musculus GN=Uso1 PE=1 SV=2	2.81543	1	5	1	1	959	106.917	4.93	High	Not Found	High	Not Found		2000000		1200000		0.045	High	0	0	129.59	1
Q8BUV3	Gephyrin OS=Mus musculus GN=Gphn PE=1 SV=2	9.36281	5	83	5	1	769	83.23	5.6	High	High	High	High		87000000	110000000	2300000	28000000	0.957	High	0	0	552.66	5
D3Z7H4	Germ cell-specific gene 1-like protein OS=Mus musculus GN=Gsg1l PE=1 SV=2	3.10559	1	3	1	1	322	35.866	7.01	Not Found	High	Not Found	Not Found			8500000			0.212	High	10	0.00559597	40.7979	1
Q5SNZ0	Girdin OS=Mus musculus GN=Ccdc88a PE=1 SV=2	3.36359	4	19	4	1	1873	215.786	6.24	High	High	Not Found	High		1500000	11000000			0.097	High	0	0	325.6	4
P03995	Glial fibrillary acidic protein OS=Mus musculus GN=Gfap PE=1 SV=4	16.2791	8	11	6	1	430	49.87	5.34	High	High	Not Found	Not Found		1600000	2100000			0.874	High	10	0.00559597	42.1134	8
Q8K3I9	Glucocorticoid-induced transcript 1 protein OS=Mus musculus GN=Glcci1 PE=1 SV=1	15.4562	6	19	6	1	537	57.444	9.47	Not Found	High	High	Not Found			770000	890000		0.778	High	0	0	128.617	6
Q8CAA7	Glucose 1,6-bisphosphate synthase OS=Mus musculus GN=Pgm2l1 PE=1 SV=1	2.0934	1	35	1	1	621	70.234	6.49	Medium	Not Found	High	High		660000		2700000	3600000	0.259	High	0	0	651.123	1
P06745	Glucose-6-phosphate isomerase OS=Mus musculus GN=Gpi PE=1 SV=4	3.58423	3	8	3	1	558	62.727	8.13	Not Found	Not Found	High	High				13000000	14000000	0.311	High	15	0.0080171	36.2794	3
O08795	Glucosidase 2 subunit beta OS=Mus musculus GN=Prkcsh PE=1 SV=1	1.53551	1	1	1	1	521	58.756	4.46	Not Found	Not Found	Not Found	Not Found						0.116	Medium	94	0.0296343	0	1
O35409	Glutamate carboxypeptidase 2 OS=Mus musculus GN=Folh1 PE=1 SV=2	1.19681	1	2	1	1	752	84.521	8.1	Not Found	Not Found	High	High				13000000	8100000	0.049	High	8	0.00467836	44.63	1
P48318	Glutamate decarboxylase 1 OS=Mus musculus GN=Gad1 PE=1 SV=2	4.89039	3	14	3	1	593	66.605	7.17	High	High	High	High		500000	32000000	46000000	25000000	0.25	High	2	0.00162075	96.248	3
P26443	Glutamate dehydrogenase 1, mitochondrial OS=Mus musculus GN=Glud1 PE=1 SV=1	10.0358	5	14	5	1	558	61.298	8	High	Not Found	Not Found	High		2000000			29000000	0.377	High	0	0	146.169	5
P23818	Glutamate receptor 1 OS=Mus musculus GN=Gria1 PE=1 SV=1	7.05623	6	16	4	1	907	101.504	7.69	High	High	High	High		160000000	9900000	110000000	260000000	0.348	High	1	0.000896861	97.8725	6
P23819	Glutamate receptor 2 OS=Mus musculus GN=Gria2 PE=1 SV=3	9.62627	8	21	5	1	883	98.599	7.39	High	High	Medium	High		5600000	5900000	13000000	19000000	0.435	High	0	0	155.355	8
Q9Z2W9	Glutamate receptor 3 OS=Mus musculus GN=Gria3 PE=1 SV=2	4.95495	4	8	1	1	888	100.463	8.38	Not Found	Medium	Not Found	Not Found			3100000			0.278	Medium	27	0.013012	28.4111	4
Q9Z2W8	Glutamate receptor 4 OS=Mus musculus GN=Gria4 PE=1 SV=2	5.76497	5	9	1	1	902	100.782	8.07	Not Found	Not Found	Not Found	Not Found						0.253	Medium	27	0.013012	28.1631	5
Q61625	Glutamate receptor ionotropic, delta-2 OS=Mus musculus GN=Grid2 PE=1 SV=1	1.29096	1	7	1	1	1007	113.01	6.1	Not Found	High	Not Found	High			990000		550000	0.089	High	3	0.00212465	73.44	1
Q8BMF5	Glutamate receptor ionotropic, kainate 4 OS=Mus musculus GN=Grik4 PE=2 SV=2	0.732218	1	3	1	1	956	107.195	6.62	Not Found	Not Found	Not Found	High					26000000	0.043	Medium	94	0.0296343	0	1
P35438	Glutamate receptor ionotropic, NMDA 1 OS=Mus musculus GN=Grin1 PE=1 SV=1	4.15778	4	7	4	1	938	105.414	8.84	Not Found	High	Not Found	Not Found			9600000			0.163	High	3	0.00212465	77.68	4
P35436	Glutamate receptor ionotropic, NMDA 2A OS=Mus musculus GN=Grin2a PE=1 SV=2	6.89891	9	57	9	1	1464	165.316	7.01	High	High	High	Not Found		5300000	160000000	2100000		0.52	High	0	0	483.455	9
Q01097	Glutamate receptor ionotropic, NMDA 2B OS=Mus musculus GN=Grin2b PE=1 SV=3	9.7166	10	107	10	1	1482	165.853	6.87	High	High	Medium	High		120000000	340000000	2100000	11000000	0.725	High	0	0	857.255	10
Q03391	Glutamate receptor ionotropic, NMDA 2D OS=Mus musculus GN=Grin2d PE=1 SV=3	1.73847	2	5	2	1	1323	142.873	8.37	High	High	Not Found	Not Found		620000	7500000			0.07	High	1	0.000896861	98.05	2
Q925T6	Glutamate receptor-interacting protein 1 OS=Mus musculus GN=Grip1 PE=1 SV=1	0.621118	1	5	1	1	1127	121.982	6.55	High	Not Found	Not Found	High		14000000			6400000	0.037	High	3	0.00212465	72.1588	1
Q8K0S2	Glutamate-rich protein 5 OS=Mus musculus GN=Erich5 PE=1 SV=1	7.45856	2	7	2	1	362	38.504	4.82	Not Found	Not Found	High	High				9000000	18000000	0.557	Medium	49	0.0216049	22.86	2
D3Z7P3	Glutaminase kidney isoform, mitochondrial OS=Mus musculus GN=Gls PE=1 SV=1	7.4184	3	26	3	1	674	73.916	7.99	Medium	Not Found	High	High				28000000	25000000	0.315	High	0	0	355.63	3
P15105	Glutamine synthetase OS=Mus musculus GN=Glul PE=1 SV=6	13.1367	6	18	6	1	373	42.092	7.08	High	High	Not Found	High	Acetyl [N-Term]	2400000	9700000		5500000	0.931	High	0	0	149.921	6
P47856	Glutamine--fructose-6-phosphate aminotransferase [isomerizing] 1 OS=Mus musculus GN=Gfpt1 PE=1 SV=3	1.86514	1	2	1	1	697	78.489	6.84	Not Found	Not Found	Not Found	Not Found						0.05	High	4	0.00259067	60.75	1
Q64516	Glycerol kinase OS=Mus musculus GN=Gk PE=1 SV=2	6.08229	3	6	3	1	559	61.188	5.87	High	High	Not Found	Not Found		2100000	12000000			0.322	High	2	0.00162075	88.5054	3
Q61586	Glycerol-3-phosphate acyltransferase 1, mitochondrial OS=Mus musculus GN=Gpam PE=1 SV=2	1.81378	1	2	1	1	827	93.645	7.84	Not Found	Not Found	Not Found	High					3200000	0.054	High	16	0.00839454	35.36	1
Q8C0N2	Glycerol-3-phosphate acyltransferase 3 OS=Mus musculus GN=Gpat3 PE=1 SV=1	2.28311	1	1	1	1	438	48.969	8.94	Not Found	Not Found	High	Not Found				3600000		0.089	High	17	0.0086779	34.09	1
Q64521	Glycerol-3-phosphate dehydrogenase, mitochondrial OS=Mus musculus GN=Gpd2 PE=1 SV=2	11.8294	8	21	8	1	727	80.902	6.61	High	High	High	High		2000000	13000000	13000000	6300000	0.514	High	0	0	224.477	8
P48168	Glycine receptor subunit beta OS=Mus musculus GN=Glrb PE=1 SV=2	2.41935	1	1	1	1	496	55.915	8.81	Not Found	Not Found	Not Found	Not Found						0.083	Medium	70	0.0290336	18.97	1
Q9Z1E4	Glycogen [starch] synthase, muscle OS=Mus musculus GN=Gys1 PE=1 SV=2	1.89702	1	11	1	1	738	83.874	6.11	High	Not Found	Not Found	High		1900000			14000000	0.266	High	0	0	162.326	1
Q2NL51	Glycogen synthase kinase-3 alpha OS=Mus musculus GN=Gsk3a PE=1 SV=2	5.30612	2	36	1	1	490	51.628	8.81	Not Found	High	High	Not Found	Acetyl [N-Term]		1700000	3900000		0.334	High	0	0	646.989	2
Q9WV60	Glycogen synthase kinase-3 beta OS=Mus musculus GN=Gsk3b PE=1 SV=2	13.8095	3	52	2	1	420	46.681	8.78	High	Medium	High	High		7900000		2600000		0.957	High	0	0	1397.13	3
O70310	Glycylpeptide N-tetradecanoyltransferase 1 OS=Mus musculus GN=Nmt1 PE=1 SV=1	2.41935	1	4	1	1	496	56.852	8	High	Not Found	Not Found	High		20000000			24000000	0.089	High	2	0.00162075	80.2486	1
O70311	Glycylpeptide N-tetradecanoyltransferase 2 OS=Mus musculus GN=Nmt2 PE=1 SV=1	3.96975	2	15	2	1	529	60.446	7.8	High	Not Found	High	High		9300000		25000000	23000000	0.15	High	0	0	142.379	2
Q9CPV4	Glyoxalase domain-containing protein 4 OS=Mus musculus GN=Glod4 PE=1 SV=1	2.68456	1	2	1	1	298	33.296	5.47	Not Found	Not Found	Medium	Not Found				11000000		0.11	Medium	94	0.0296343	0	1
Q3THK7	GMP synthase [glutamine-hydrolyzing] OS=Mus musculus GN=Gmps PE=1 SV=2	1.5873	1	16	1	1	693	76.675	6.73	High	Not Found	High	High		4800000		4500000	53000000	0.11	High	6	0.00381437	51.75	1
Q8BXA1	Golgi integral membrane protein 4 OS=Mus musculus GN=Golim4 PE=1 SV=1	1.83206	1	7	1	1	655	76.739	4.83	High	High	Not Found	Not Found		950000	7000000			0.059	Medium	94	0.0296343	0	1
Q91XA2	Golgi membrane protein 1 OS=Mus musculus GN=Golm1 PE=1 SV=2	3.81679	1	7	1	1	393	44.299	5.27	Not Found	Not Found	High	High				7800000	11000000	0.186	High	8	0.00467836	44.9033	1
Q9CRA5	Golgi phosphoprotein 3 OS=Mus musculus GN=Golph3 PE=1 SV=1	5.36913	1	6	1	1	298	33.731	6.44	Not Found	Not Found	High	High				13000000	10000000	0.136	High	0	0	529.038	1
Q99JX3	Golgi reassembly-stacking protein 2 OS=Mus musculus GN=Gorasp2 PE=1 SV=3	3.54767	1	4	1	1	451	47.009	4.79	Not Found	Not Found	High	High				27000000	40000000	0.179	High	3	0.00212465	65.31	1
Q921M4	Golgin subfamily A member 2 OS=Mus musculus GN=Golga2 PE=1 SV=3	1.001	1	5	1	1	999	113.209	5	Not Found	Not Found	Not Found	Not Found						0.043	Medium	28	0.0132827	27.44	1
Q9QYE6	Golgin subfamily A member 5 OS=Mus musculus GN=Golga5 PE=1 SV=2	1.37174	1	2	1	1	729	82.318	6.23	Not Found	Medium	High	Not Found			2400000			0.048	High	16	0.00839454	34.4999	1
Q9D428	Golgin subfamily A member 7B OS=Mus musculus GN=GOLGA7B PE=1 SV=1	4.79042	2	15	2	1	167	18.323	6.01	Not Found	High	Medium	High			5100000	5400000	33000000	0.52	High	3	0.00212465	69.7813	2
Q9DB00	GON-4-like protein OS=Mus musculus GN=Gon4l PE=1 SV=3	0.442478	1	2	1	1	2260	248.587	4.87	Medium	Not Found	Not Found	Not Found						0.02	Medium	94	0.0296343	0	1
Q8VCE2	GPN-loop GTPase 1 OS=Mus musculus GN=Gpn1 PE=1 SV=1	9.67742	2	5	2	1	372	41.572	4.88	Not Found	Not Found	High	High				3400000	5100000	0.245	High	0	0	158.13	2
Q8VEF1	GRAM domain-containing protein 1A OS=Mus musculus GN=Gramd1a PE=1 SV=2	5.54017	3	25	3	1	722	80.649	6.86	High	High	Not Found	High		8300000	6800000			0.174	High	3	0.00212465	72.11	3
Q80TI0	GRAM domain-containing protein 1B OS=Mus musculus GN=Gramd1b PE=1 SV=2	9.21409	6	82	6	1	738	85.301	6.14	High	High	High	High		18000000	7700000	750000	17000000	0.874	High	0	0	542.372	6
Q6PEM6	GRAM domain-containing protein 3 OS=Mus musculus GN=Gramd3 PE=1 SV=2	2.69663	1	6	1	1	445	49.242	7.96	High	Not Found	Not Found	Medium		570000			2100000	0.089	Medium	33	0.0152074	25.71	1
Q3UFT3	GRB2-associated and regulator of MAPK protein OS=Mus musculus GN=Garem1 PE=1 SV=2	1.25571	1	2	1	1	876	97.189	6.6	High	Not Found	Not Found	High		1300000			9600000	0.045	Medium	71	0.0291342	18.81	1
Q9Z1S8	GRB2-associated-binding protein 2 OS=Mus musculus GN=Gab2 PE=1 SV=2	3.15789	2	4	2	1	665	73.163	8.31	Not Found	Not Found	Not Found	Not Found						0.15	High	4	0.00259067	56.5467	2
O88273	Gremlin-2 OS=Mus musculus GN=Grem2 PE=1 SV=1	8.92857	1	2	1	1	168	19.322	9.17	Not Found	Not Found	Not Found	Not Found						0.259	High	4	0.00259067	55.29	1
Q8VD04	GRIP1-associated protein 1 OS=Mus musculus GN=Gripap1 PE=1 SV=1	0.744417	1	1	1	1	806	92.658	5.25	Not Found	Not Found	Not Found	Not Found						0.04	Medium	78	0.0296343	17.2	1
Q8VEB4	Group XV phospholipase A2 OS=Mus musculus GN=Pla2g15 PE=1 SV=1	2.18447	1	1	1	1	412	47.277	6.47	Not Found	Not Found	Not Found	Not Found						0.116	Medium	83	0.0296343	15.72	1
Q60780	Growth arrest-specific protein 7 OS=Mus musculus GN=Gas7 PE=1 SV=1	6.17577	3	35	3	1	421	48.143	7.83	High	High	Not Found	High		23000000	33000000		4800000	0.551	High	0	0	287.22	3
Q07105	Growth/differentiation factor 9 OS=Mus musculus GN=Gdf9 PE=2 SV=2	3.1746	1	1	1	1	441	49.617	8.27	Not Found	Not Found	Not Found	Not Found						0.116	Medium	94	0.0296343	0	1
Q99LP6	GrpE protein homolog 1, mitochondrial OS=Mus musculus GN=Grpel1 PE=1 SV=1	5.06912	1	1	1	1	217	24.292	8.38	Not Found	Not Found	Medium	Not Found				430000		0.145	Medium	94	0.0296343	0	1
P31316	GS homeobox 2 OS=Mus musculus GN=Gsx2 PE=1 SV=2	5.2459	1	1	1	1	305	32.147	8.97	Not Found	Not Found	Not Found	Not Found						0.212	Medium	94	0.0296343	0	1
O08582	GTP-binding protein 1 OS=Mus musculus GN=Gtpbp1 PE=1 SV=2	2.39521	1	2	1	1	668	72.255	8.29	High	Not Found	Not Found	Not Found		1400000				0.072	High	8	0.00467836	45.72	1
Q5PR73	GTP-binding protein Di-Ras2 OS=Mus musculus GN=Diras2 PE=1 SV=1	9.54774	1	1	1	1	199	22.484	8.76	Not Found	Not Found	Not Found	Not Found						0.166	Medium	94	0.0296343	13.04	1
Q8VEL9	GTP-binding protein REM 2 OS=Mus musculus GN=Rem2 PE=1 SV=2	5.27859	1	4	1	1	341	37.344	7.39	High	High	High	High		11000000	2600000	4000000	43000000	0.145	High	2	0.00162075	96.52	1
P32883	GTPase KRas OS=Mus musculus GN=Kras PE=1 SV=1	10.582	2	4	2	1	189	21.642	6.77	Not Found	High	Not Found	Not Found			2500000			0.52	Medium	36	0.0164309	25.12	2
P08556	GTPase NRas OS=Mus musculus GN=Nras PE=1 SV=1	6.87831	1	3	1	1	189	21.186	5.17	Not Found	Not Found	High	High					2500000	0.52	Medium	94	0.0296343	0	1
Q6PAR5	GTPase-activating protein and VPS9 domain-containing protein 1 OS=Mus musculus GN=Gapvd1 PE=1 SV=2	1.85185	1	4	1	1	1458	162.3	5.19	Not Found	Not Found	Not Found	Not Found						0.03	Medium	32	0.0147943	26.47	1
Q3V0G7	GTPase-activating Rap/Ran-GAP domain-like protein 3 OS=Mus musculus GN=Garnl3 PE=1 SV=1	1.05973	1	1	1	1	1038	115.365	7.17	Not Found	Not Found	Not Found	Not Found						0.043	Medium	94	0.0296343	0	1
Q9R111	Guanine deaminase OS=Mus musculus GN=Gda PE=1 SV=1	1.76211	1	1	1	1	454	50.981	5.53	Not Found	Not Found	Not Found	Not Found						0.083	Medium	60	0.0258956	21.47	1
Q64096	Guanine nucleotide exchange factor DBS OS=Mus musculus GN=Mcf2l PE=1 SV=2	1.91471	2	7	2	1	1149	129.032	5.9	High	Not Found	High	High		1700000			130000000	0.066	High	8	0.00467836	44.91	2
B2RSH2	Guanine nucleotide-binding protein G(i) subunit alpha-1 OS=Mus musculus GN=Gnai1 PE=1 SV=1	10.1695	4	22	3	1	354	40.335	5.97	Not Found	High	High	High			720000	41000000	24000000	0.624	High	0	0	149.422	4
Q9CXP8	Guanine nucleotide-binding protein G(I)/G(S)/G(O) subunit gamma-10 OS=Mus musculus GN=Gng10 PE=3 SV=1	16.1765	1	7	1	1	68	7.225	7.85	Not Found	Not Found	High	High	Acetyl [N-Term]			12000000	15000000	0.585	High	0	0	152.972	1
Q9DAS9	Guanine nucleotide-binding protein G(I)/G(S)/G(O) subunit gamma-12 OS=Mus musculus GN=Gng12 PE=1 SV=3	47.2222	3	7	3	1	72	7.992	8.97	Not Found	Not Found	High	Medium				37000000	14000000	2.981	High	2	0.00162075	92.815	3
P63213	Guanine nucleotide-binding protein G(I)/G(S)/G(O) subunit gamma-2 OS=Mus musculus GN=Gng2 PE=1 SV=2	49.2958	3	30	3	1	71	7.845	7.99	High	High	High	High	Acetyl [N-Term]	1800000	2100000	33000000	30000000	5.813	High	0	0	388.612	3
P63216	Guanine nucleotide-binding protein G(I)/G(S)/G(O) subunit gamma-3 OS=Mus musculus GN=Gng3 PE=1 SV=1	20	1	61	1	1	75	8.299	7.78	High	High	High	High		1300000		200000000	120000000	14.849	High	0	0	1146.84	1
P50153	Guanine nucleotide-binding protein G(I)/G(S)/G(O) subunit gamma-4 OS=Mus musculus GN=Gng4 PE=1 SV=1	20	1	5	1	1	75	8.399	7.08	Not Found	Not Found	Not Found	Not Found						1.154	Medium	84	0.0296343	15.26	1
Q80SZ7	Guanine nucleotide-binding protein G(I)/G(S)/G(O) subunit gamma-5 OS=Mus musculus GN=Gng5 PE=1 SV=2	14.7059	1	2	1	1	68	7.314	9.85	Not Found	Not Found	High	High	Acetyl [N-Term]			7100000	7200000	0.585	High	9	0.00515759	43.85	1
Q61016	Guanine nucleotide-binding protein G(I)/G(S)/G(O) subunit gamma-7 OS=Mus musculus GN=Gng7 PE=1 SV=2	38.2353	2	10	2	1	68	7.475	8.51	Not Found	High	High	High	Acetyl [N-Term]		2000000	12000000	16000000	1.154	High	0	0	125.433	2
P62874	Guanine nucleotide-binding protein G(I)/G(S)/G(T) subunit beta-1 OS=Mus musculus GN=Gnb1 PE=1 SV=3	19.1176	7	38	5	1	340	37.353	6	High	High	High	High	Acetyl [N-Term]	5500000	7100000	8100000	10000000	4.412	High	0	0	765.951	7
P62880	Guanine nucleotide-binding protein G(I)/G(S)/G(T) subunit beta-2 OS=Mus musculus GN=Gnb2 PE=1 SV=3	10	4	16	2	1	340	37.307	6	High	Not Found	Not Found	High	Acetyl [N-Term]	8800000			20000000	1.054	High	0	0	117.497	4
P18872	Guanine nucleotide-binding protein G(o) subunit alpha OS=Mus musculus GN=Gnao1 PE=1 SV=3	19.209	6	42	5	1	354	40.059	5.53	High	High	High	High		14000000	2300000	8000000	14000000	1.818	High	0	0	355.357	6
P21279	Guanine nucleotide-binding protein G(q) subunit alpha OS=Mus musculus GN=Gnaq PE=1 SV=4	5.29248	2	4	2	1	359	42.131	5.68	Not Found	Not Found	High	High				19000000	15000000	0.212	High	8	0.00467836	49.21	2
Q6R0H7	Guanine nucleotide-binding protein G(s) subunit alpha isoforms XLas OS=Mus musculus GN=Gnas PE=1 SV=1	1.76523	2	15	1	1	1133	121.429	4.81	High	Not Found	High	High		88000000		300000000	500000000	0.089	High	0	0	111.345	2
O70443	Guanine nucleotide-binding protein G(z) subunit alpha OS=Mus musculus GN=Gnaz PE=1 SV=4	5.6338	2	4	2	1	355	40.824	7.61	Not Found	High	Not Found	Not Found			3900000			0.233	High	6	0.00381437	51.02	2
P62881	Guanine nucleotide-binding protein subunit beta-5 OS=Mus musculus GN=Gnb5 PE=1 SV=1	1.77215	1	7	1	1	395	43.537	6.46	High	Medium	Not Found	Not Found		17000000	2200000			0.259	High	17	0.0086779	32.56	1
P36916	Guanine nucleotide-binding protein-like 1 OS=Mus musculus GN=Gnl1 PE=1 SV=4	6.75453	2	5	2	1	607	68.729	5.68	Not Found	Not Found	Not Found	High					2400000	0.199	High	3	0.00212465	75.86	2
P04441	H-2 class II histocompatibility antigen gamma chain OS=Mus musculus GN=Cd74 PE=1 SV=3	3.22581	1	1	1	1	279	31.537	8.34	Not Found	Not Found	Not Found	Not Found						0.145	Medium	94	0.0296343	0	1
O35387	HCLS1-associated protein X-1 OS=Mus musculus GN=Hax1 PE=1 SV=1	5.71429	1	8	1	1	280	31.635	4.91	High	High	Not Found	High		4200000	690000		7200000	0.136	High	0	0	492.878	1
Q8C547	HEAT repeat-containing protein 5B OS=Mus musculus GN=Heatr5b PE=1 SV=3	1.44928	2	6	2	1	2070	224.176	7.14	Medium	Not Found	High	High				4800000	2500000	0.081	High	3	0.00212465	70.44	2
Q8K0U4	Heat shock 70 kDa protein 12A OS=Mus musculus GN=Hspa12a PE=1 SV=1	4	2	31	2	1	675	74.825	6.77	High	High	High	High		680000	83000000	110000000	93000000	0.194	High	0	0	199.277	2
Q61316	Heat shock 70 kDa protein 4 OS=Mus musculus GN=Hspa4 PE=1 SV=1	7.60999	4	49	4	1	841	94.073	5.24	High	High	High	High		11000000	3800000	96000000	93000000	0.429	High	0	0	776.31	4
P48722	Heat shock 70 kDa protein 4L OS=Mus musculus GN=Hspa4l PE=1 SV=2	8.71122	5	30	5	1	838	94.322	5.74	High	High	High	High		660000	2500000	61000000	60000000	0.308	High	0	0	375.704	5
Q61699	Heat shock protein 105 kDa OS=Mus musculus GN=Hsph1 PE=1 SV=2	7.80886	2	29	2	1	858	96.346	5.53	High	High	High	High		12000000	14000000	27000000	40000000	0.179	High	0	0	458.83	2
P11499	Heat shock protein HSP 90-beta OS=Mus musculus GN=Hsp90ab1 PE=1 SV=3	11.326	8	106	4	1	724	83.229	5.03	High	High	High	High		4100000000	250000000	1800000000	7900000000	0.708	High	0	0	2230.29	8
P97825	Hematological and neurological expressed 1 protein OS=Mus musculus GN=Hn1 PE=1 SV=3	19.4805	2	8	2	1	154	16.071	5.31	Not Found	Not Found	High	High				18000000	37000000	1.154	High	0	0	119.467	2
Q64314	Hematopoietic progenitor cell antigen CD34 OS=Mus musculus GN=Cd34 PE=1 SV=1	2.09424	1	1	1	1	382	40.957	5.3	Not Found	Not Found	High	Not Found				2300000		0.166	Medium	94	0.0296343	0	1
O70252	Heme oxygenase 2 OS=Mus musculus GN=Hmox2 PE=1 SV=1	4.7619	1	8	1	1	315	35.716	5.87	Not Found	Not Found	High	High	Acetyl [N-Term]			4600000	3100000	0.136	High	1	0.000896861	105.71	1
Q9R257	Heme-binding protein 1 OS=Mus musculus GN=Hebp1 PE=1 SV=2	9.47368	1	3	1	1	190	21.053	5.26	Not Found	Not Found	High	High				4800000	1700000	0.212	High	3	0.00212465	70.94	1
P02088	Hemoglobin subunit beta-1 OS=Mus musculus GN=Hbb-b1 PE=1 SV=2	22.449	3	8	1	1	147	15.83	7.65	Not Found	Not Found	High	Not Found				730000		0.874	High	1	0.000896861	102.633	3
P02089	Hemoglobin subunit beta-2 OS=Mus musculus GN=Hbb-b2 PE=1 SV=2	22.449	3	7	1	1	147	15.868	8.05	Not Found	Not Found	Not Found	Not Found						0.778	High	2	0.00162075	81.4	3
Q3UDW8	Heparan-alpha-glucosaminide N-acetyltransferase OS=Mus musculus GN=Hgsnat PE=1 SV=2	1.67683	1	8	1	1	656	72.458	8.27	High	Not Found	High	High		19000000		52000000	64000000	0.096	High	2	0.00162075	92.2	1
Q640R3	Hepatocyte cell adhesion molecule OS=Mus musculus GN=Hepacam PE=1 SV=2	24.1627	11	146	11	1	418	46.338	9.42	High	High	High	High		46000000	34000000	390000000	320000000	6.305	High	0	0	1073.38	11
Q99LI8	Hepatocyte growth factor-regulated tyrosine kinase substrate OS=Mus musculus GN=Hgs PE=1 SV=2	3.22581	1	6	1	1	775	85.961	6.16	Not Found	Not Found	High	High				1600000	4800000	0.077	Medium	94	0.0296343	0	1
P51859	Hepatoma-derived growth factor OS=Mus musculus GN=Hdgf PE=1 SV=2	15.1899	2	10	2	1	237	26.253	4.83	High	Not Found	High	High		7700000		220000000	270000000	0.334	High	0	0	267.794	2
Q3UMU9	Hepatoma-derived growth factor-related protein 2 OS=Mus musculus GN=Hdgfrp2 PE=1 SV=1	7.47384	4	9	4	1	669	74.246	8.66	High	High	Not Found	Not Found		1400000	1300000			0.259	High	3	0.00212465	75.3933	4
Q3TEA8	Heterochromatin protein 1-binding protein 3 OS=Mus musculus GN=Hp1bp3 PE=1 SV=1	1.98556	1	2	1	1	554	60.829	9.7	Not Found	High	Not Found	Not Found			760000			0.07	Medium	59	0.0255854	21.74	1
Q8BG05	Heterogeneous nuclear ribonucleoprotein A3 OS=Mus musculus GN=Hnrnpa3 PE=1 SV=1	2.37467	1	1	1	1	379	39.628	9.01	Not Found	High	Not Found	Not Found			1400000			0.122	Medium	79	0.0296343	16.66	1
Q60668	Heterogeneous nuclear ribonucleoprotein D0 OS=Mus musculus GN=Hnrnpd PE=1 SV=2	3.66197	1	1	1	1	355	38.33	7.81	Not Found	Not Found	High	Not Found				2600000		0.166	High	10	0.00559597	42.39	1
P61979	Heterogeneous nuclear ribonucleoprotein K OS=Mus musculus GN=Hnrnpk PE=1 SV=1	8.42333	4	7	4	1	463	50.944	5.54	Not Found	High	Not Found	Not Found			3400000			0.487	High	8	0.00467836	45.97	4
Q8R081	Heterogeneous nuclear ribonucleoprotein L OS=Mus musculus GN=Hnrnpl PE=1 SV=2	1.87713	1	1	1	1	586	63.923	8.1	Not Found	High	Not Found	Not Found			5700000			0.08	Medium	94	0.0296343	0	1
Q9D0E1	Heterogeneous nuclear ribonucleoprotein M OS=Mus musculus GN=Hnrnpm PE=1 SV=3	0.960219	1	1	1	1	729	77.597	8.63	Not Found	High	Not Found	Not Found			4600000			0.043	Medium	94	0.0296343	0	1
Q8VEK3	Heterogeneous nuclear ribonucleoprotein U OS=Mus musculus GN=Hnrnpu PE=1 SV=1	1	1	7	1	1	800	87.863	6.24	High	High	High	High	Acetyl [N-Term]	63000000	110000000	11000000	33000000	0.054	Medium	66	0.0276382	20.29	1
Q8VDM6	Heterogeneous nuclear ribonucleoprotein U-like protein 1 OS=Mus musculus GN=Hnrnpul1 PE=1 SV=1	3.60885	1	4	1	1	859	95.942	6.58	High	High	Not Found	Not Found			1100000			0.051	Medium	94	0.0296343	0	1
Q00PI9	Heterogeneous nuclear ribonucleoprotein U-like protein 2 OS=Mus musculus GN=Hnrnpul2 PE=1 SV=2	7.65101	6	46	6	1	745	84.888	4.89	High	High	High	High		240000000	190000000	2600000	44000000	0.551	High	0	0	359.789	6
O88569	Heterogeneous nuclear ribonucleoproteins A2/B1 OS=Mus musculus GN=Hnrnpa2b1 PE=1 SV=2	5.66572	2	4	2	1	353	37.38	8.95	Not Found	High	Not Found	Not Found			32000000			0.274	High	14	0.00754717	37.14	2
Q9Z204	Heterogeneous nuclear ribonucleoproteins C1/C2 OS=Mus musculus GN=Hnrnpc PE=1 SV=1	23.3227	5	35	5	1	313	34.364	5.05	High	High	Not Found	High		51000000	140000000		5000000	1.462	High	0	0	793.508	5
P17710	Hexokinase-1 OS=Mus musculus GN=Hk1 PE=1 SV=3	24.7433	23	77	23	1	974	108.234	6.8	High	High	High	High		470000	69000000	2300000	22000000	1.712	High	0	0	648.962	23
E9Q4S1	High affinity cAMP-specific and IBMX-insensitive 3',5'-cyclic phosphodiesterase 8B OS=Mus musculus GN=Pde8b PE=1 SV=1	1.15607	1	2	1	1	865	96.678	6.86	Not Found	High	Not Found	High			2100000		12000000	0.049	High	17	0.0086779	33.84	1
Q9JL35	High mobility group nucleosome-binding domain-containing protein 5 OS=Mus musculus GN=Hmgn5 PE=1 SV=2	4.18719	1	2	1	1	406	45.317	4.37	Not Found	Not Found	High	Not Found				3900000		0.08	High	18	0.0091047	31.56	1
Q8BGZ1	Hippocalcin-like protein 4 OS=Mus musculus GN=Hpcal4 PE=1 SV=3	5.2356	1	2	1	1	191	22.201	4.89	Not Found	Not Found	Not Found	Not Found						0.194	Medium	28	0.0132827	27.94	1
P70174	Histamine H1 receptor OS=Mus musculus GN=Hrh1 PE=1 SV=2	5.7377	2	5	2	1	488	55.646	9.32	Not Found	Not Found	High	High				2700000	11000000	0.369	High	9	0.00515759	44.0933	2
P97292	Histamine H2 receptor OS=Mus musculus GN=Hrh2 PE=2 SV=2	2.01511	1	1	1	1	397	44.765	9.41	Not Found	Not Found	Not Found	Not Found						0.122	Medium	94	0.0296343	0	1
P58406	Histamine H3 receptor OS=Mus musculus GN=Hrh3 PE=1 SV=1	3.14607	1	3	1	1	445	48.51	9.26	Not Found	Not Found	Not Found	Not Found						0.155	Medium	62	0.0266094	21.32	1
Q5SVQ0	Histone acetyltransferase KAT7 OS=Mus musculus GN=Kat7 PE=1 SV=1	1.95759	1	9	1	1	613	70.597	8.72	Medium	High	Not Found	Not Found		6100000	23000000			0.068	High	3	0.00212465	65.2	1
P70288	Histone deacetylase 2 OS=Mus musculus GN=Hdac2 PE=1 SV=1	3.68852	1	2	1	1	488	55.267	5.91	High	High	Not Found	Not Found			910000			0.179	High	15	0.0080171	36.16	1
Q9Z2V6	Histone deacetylase 5 OS=Mus musculus GN=Hdac5 PE=1 SV=2	5.30099	5	22	5	1	1113	120.867	6.2	High	High	Not Found	High		7400000	5800000		7700000	0.215	High	0	0	427.797	5
P10922	Histone H1.0 OS=Mus musculus GN=H1f0 PE=2 SV=4	5.15464	1	2	1	1	194	20.848	10.9	Not Found	High	Not Found	Not Found			12000000			0.389	High	3	0.00212465	61.9	1
P43277	Histone H1.3 OS=Mus musculus GN=Hist1h1d PE=1 SV=2	14.4796	3	6	1	1	221	22.086	11.03	High	Not Found	Not Found	Not Found	Acetyl [N-Term]	35000000				0.468	High	8	0.00467836	47.14	3
P43274	Histone H1.4 OS=Mus musculus GN=Hist1h1e PE=1 SV=2	20.0913	4	10	2	1	219	21.964	11.11	High	High	Not Found	Not Found	Acetyl [N-Term]	46000000	49000000			1.154	High	4	0.00259067	60.7833	4
P43276	Histone H1.5 OS=Mus musculus GN=Hist1h1b PE=1 SV=2	14.3498	3	8	1	1	223	22.562	10.92	High	High	Not Found	Not Found	Acetyl [N-Term]	9700000	24000000			0.468	High	5	0.00321543	53.06	3
P0C0S6	Histone H2A.Z OS=Mus musculus GN=H2afz PE=1 SV=2	20.3125	3	6	1	1	128	13.545	10.58	Not Found	High	Not Found	Not Found						2.162	High	4	0.00259067	53.8947	3
P10853	Histone H2B type 1-F/J/L OS=Mus musculus GN=Hist1h2bf PE=1 SV=2	28.5714	4	7	4	1	126	13.928	10.32	Not Found	High	High	Not Found			33000000	2900000		1.848	High	17	0.0086779	33.5414	4
O35216	Histone H3-like centromeric protein A OS=Mus musculus GN=Cenpa PE=2 SV=1	8.20896	1	1	1	1	134	15.499	11.27	High	Not Found	Not Found	Not Found		4000000				0.292	Medium	94	0.0296343	0	1
P02301	Histone H3.3C OS=Mus musculus GN=H3f3c PE=3 SV=3	10.2941	2	4	2	1	136	15.305	11.14	Not Found	High	Not Found	Not Found			8900000			0.931	High	8	0.00467836	48.1515	2
P62806	Histone H4 OS=Mus musculus GN=Hist1h4a PE=1 SV=2	21.3592	2	4	2	1	103	11.36	11.36	Not Found	High	Not Found	Not Found			58000000			2.162	High	6	0.00381437	52.04	2
Q6PDK2	Histone-lysine N-methyltransferase 2D OS=Mus musculus GN=Kmt2d PE=1 SV=2	0.697924	3	8	3	1	5588	599.87	5.8	High	High	Not Found	Not Found		3500000	8300000			0.032	High	4	0.00259067	60.7067	3
Q8BVE8	Histone-lysine N-methyltransferase NSD2 OS=Mus musculus GN=Whsc1 PE=1 SV=2	1.17216	2	4	2	1	1365	152.155	8.51	High	High	Not Found	Not Found		1300000	6900000			0.059	High	0	0	125.097	2
O88491	Histone-lysine N-methyltransferase, H3 lysine-36 and H4 lysine-20 specific OS=Mus musculus GN=Nsd1 PE=1 SV=1	1.00464	2	3	2	1	2588	283.905	7.9	Not Found	High	Not Found	Not Found			8800000			0.029	High	8	0.00467836	45.06	2
Q8BGC0	HIV Tat-specific factor 1 homolog OS=Mus musculus GN=Htatsf1 PE=1 SV=1	11.3606	8	20	8	1	757	86.188	4.4	High	Medium	Not Found	High		9200000	3300000		8400000	0.398	High	0	0	233.402	8
P53564	Homeobox protein cut-like 1 OS=Mus musculus GN=Cux1 PE=1 SV=3	1.12211	1	1	1	1	1515	165.495	6.32	Not Found	Not Found	Not Found	Not Found						0.028	Medium	94	0.0296343	0	1
Q8BIA3	Homeobox protein Mohawk OS=Mus musculus GN=Mkx PE=2 SV=1	5.38244	1	1	1	1	353	39.377	9.64	Not Found	Not Found	Not Found	Not Found						0.096	Medium	94	0.0296343	0	1
P70178	Homeobox protein SIX5 OS=Mus musculus GN=Six5 PE=1 SV=2	0.973574	1	3	1	1	719	73.672	5.14	Medium	Medium	Not Found	Not Found		10000000	11000000			0.105	Medium	36	0.0164309	25.2	1
Q9Z2Y3	Homer protein homolog 1 OS=Mus musculus GN=Homer1 PE=1 SV=2	21.8579	7	12	7	1	366	41.388	5.53	High	High	Not Found	Not Found	Acetyl [N-Term]	19000000	19000000			0.701	High	2	0.00162075	91.0381	7
Q9QWW1	Homer protein homolog 2 OS=Mus musculus GN=Homer2 PE=1 SV=1	8.19209	3	10	3	1	354	40.545	6.01	High	High	Not Found	Not Found		600000	6600000			0.52	High	4	0.00259067	57.6006	3
Q99JP6	Homer protein homolog 3 OS=Mus musculus GN=Homer3 PE=1 SV=2	3.37079	1	16	1	1	356	39.67	5.36	High	High	High	High		240000000	310000000	5200000	160000000	0.096	High	0	0	182.146	1
Q9JJC9	Homocysteine-responsive endoplasmic reticulum-resident ubiquitin-like domain member 2 protein OS=Mus musculus GN=Herpud2 PE=2 SV=1	1.73267	1	1	1	1	404	44.473	5.07	Not Found	High	Not Found	Not Found			4600000			0.212	Medium	51	0.0224373	22.65	1
P54310	Hormone-sensitive lipase OS=Mus musculus GN=Lipe PE=1 SV=2	4.61133	2	6	2	1	759	83.295	6.95	Medium	Not Found	Not Found	High		25000000			23000000	0.103	High	10	0.00559597	40.1733	2
Q99P31	Hsp70-binding protein 1 OS=Mus musculus GN=Hspbp1 PE=1 SV=1	4.48179	1	3	1	1	357	39.142	5.36	Not Found	Not Found	High	High				3400000	5400000	0.116	Medium	71	0.0291342	18.73	1
P42859	Huntingtin OS=Mus musculus GN=Htt PE=1 SV=2	1.89163	4	27	4	1	3119	344.471	6.29	High	Not Found	High	High		1000000		1700000	10000000	0.086	High	0	0	562.298	4
Q9QUP5	Hyaluronan and proteoglycan link protein 1 OS=Mus musculus GN=Hapln1 PE=1 SV=1	2.52809	1	1	1	1	356	40.452	7.8	Not Found	High	Not Found	Not Found			5200000			0.096	Medium	65	0.0273684	20.38	1
Q6P9N1	Hyccin OS=Mus musculus GN=Fam126a PE=1 SV=3	4.60653	2	4	2	1	521	57.285	7.88	High	Not Found	Not Found	High		10000000			9700000	0.166	High	3	0.00212465	77.27	2
Q80W93	Hydrocephalus-inducing protein OS=Mus musculus GN=Hydin PE=1 SV=2	0.291036	1	5	1	1	5154	581.154	6.38	Not Found	Not Found	High	Medium					4800000	0.008	Medium	94	0.0296343	0	1
Q8JZK9	Hydroxymethylglutaryl-CoA synthase, cytoplasmic OS=Mus musculus GN=Hmgcs1 PE=1 SV=1	2.5	1	2	1	1	520	57.532	5.99	Not Found	Not Found	High	Medium				18000000	36000000	0.093	Medium	94	0.0296343	0	1
Q9JKR6	Hypoxia up-regulated protein 1 OS=Mus musculus GN=Hyou1 PE=1 SV=1	1.6016	1	1	1	1	999	111.112	5.19	Not Found	Not Found	High	Not Found				1200000		0.039	Medium	94	0.0296343	0	1
P03975	IgE-binding protein OS=Mus musculus GN=Iap PE=2 SV=1	1.43627	1	1	1	1	557	62.708	9.31	Not Found	Not Found	Not Found	Not Found						0.07	Medium	94	0.0296343	0	1
P17950	Immediate early response gene 2 protein OS=Mus musculus GN=Ier2 PE=2 SV=3	8.59729	1	2	1	1	221	24.444	8.19	Not Found	Not Found	Not Found	Not Found						0.259	Medium	94	0.0296343	0	1
Q5RKR3	Immunoglobulin superfamily containing leucine-rich repeat protein 2 OS=Mus musculus GN=Islr2 PE=1 SV=1	3.08725	2	5	2	1	745	79.708	5.49	High	Not Found	Not Found	High		700000			29000000	0.179	High	3	0.00212465	72.3367	2
Q8BQC3	Immunoglobulin superfamily DCC subclass member 3 OS=Mus musculus GN=Igdcc3 PE=2 SV=1	4.79705	1	2	1	1	813	86.406	7.66	Not Found	Not Found	Not Found	Not Found						0.062	Medium	94	0.0296343	0	1
Q9EQS9	Immunoglobulin superfamily DCC subclass member 4 OS=Mus musculus GN=Igdcc4 PE=2 SV=1	1.03834	1	3	1	1	1252	134.681	6.18	Not Found	Not Found	High	High				670000	2200000	0.038	Medium	67	0.027905	19.45	1
P0C673	Immunoglobulin superfamily member 11 OS=Mus musculus GN=Igsf11 PE=1 SV=1	2.1028	1	5	1	1	428	46.038	7.69	Not Found	Not Found	Medium	Not Found				24000000		0.145	Medium	92	0.0296343	13.42	1
A8E0Y8	Immunoglobulin superfamily member 2 OS=Mus musculus GN=Cd101 PE=2 SV=1	1.7425	1	1	1	1	1033	114.134	8.02	Medium	Not Found	Not Found	Not Found						0.036	Medium	94	0.0296343	0	1
Q8R366	Immunoglobulin superfamily member 8 OS=Mus musculus GN=Igsf8 PE=1 SV=2	4.25532	2	5	2	1	611	64.97	7.99	Not Found	High	Not Found	Not Found			1800000			0.172	High	0	0	111.45	2
B5TVM2	Immunoglobulin-like domain-containing receptor 2 OS=Mus musculus GN=Ildr2 PE=1 SV=2	1.36157	1	9	1	1	661	73.189	7.68	High	High	High	High		180000000	310000000	5100000	25000000	0.068	High	0	0	135.863	1
O35344	Importin subunit alpha-4 OS=Mus musculus GN=Kpna3 PE=1 SV=1	3.45489	1	10	1	1	521	57.737	4.94	High	High	High	High		1600000	2900000	8400000	26000000	0.105	High	0	0	177.31	1
Q6NXK7	Inactive dipeptidyl peptidase 10 OS=Mus musculus GN=Dpp10 PE=1 SV=1	3.63864	2	19	2	1	797	90.769	6.48	High	Not Found	High	High		3100000		30000000	85000000	0.139	High	0	0	332.081	2
Q3USB7	Inactive phospholipase C-like protein 1 OS=Mus musculus GN=Plcl1 PE=1 SV=3	1.00365	1	4	1	1	1096	122.594	5.64	Not Found	Not Found	Medium	Not Found				3400000		0.075	Medium	67	0.027905	19.73	1
Q8K394	Inactive phospholipase C-like protein 2 OS=Mus musculus GN=Plcl2 PE=1 SV=2	2.83688	2	13	2	1	1128	125.692	6.92	High	Not Found	High	High		11000000		12000000	41000000	0.114	High	0	0	133.79	2
Q91WB2	Inactive phospholipid phosphatase 7 OS=Mus musculus GN=Plpp7 PE=1 SV=1	5.90406	1	3	1	1	271	29.691	9.99	Not Found	Not Found	Not Found	Not Found						0.145	Medium	32	0.0147943	25.9	1
Q6PIX5	Inactive rhomboid protein 1 OS=Mus musculus GN=Rhbdf1 PE=1 SV=2	1.16822	1	1	1	1	856	97.229	8.59	Not Found	Not Found	Not Found	Not Found						0.053	Medium	23	0.011269	29.26	1
Q8K3G5	Inactive serine/threonine-protein kinase VRK3 OS=Mus musculus GN=Vrk3 PE=1 SV=2	2.42826	1	4	1	1	453	50.798	8.57	Medium	High	Not Found	Not Found		1200000				0.077	Medium	92	0.0296343	13.56	1
Q9Z139	Inactive tyrosine-protein kinase transmembrane receptor ROR1 OS=Mus musculus GN=Ror1 PE=2 SV=2	0.853789	1	4	1	1	937	104.021	7.24	Not Found	Not Found	High	High				17000000	19000000	0.05	High	4	0.00259067	60.8175	1
Q8BL06	Inactive ubiquitin carboxyl-terminal hydrolase 54 OS=Mus musculus GN=Usp54 PE=1 SV=2	2.32997	2	5	2	1	1588	176.553	7.62	Not Found	High	Not Found	Not Found			2500000			0.053	High	17	0.0086779	32.18	2
Q63ZW7	InaD-like protein OS=Mus musculus GN=Inadl PE=1 SV=2	0.490731	1	1	1	1	1834	198.394	4.97	Not Found	Not Found	Not Found	Not Found						0.023	Medium	94	0.0296343	0	1
Q920Q8	Influenza virus NS1A-binding protein homolog OS=Mus musculus GN=Ivns1abp PE=1 SV=2	1.86916	1	2	1	1	642	71.535	5.47	Not Found	Not Found	Not Found	Not Found						0.072	Medium	80	0.0296343	16.34	1
O88351	Inhibitor of nuclear factor kappa-B kinase subunit beta OS=Mus musculus GN=Ikbkb PE=1 SV=1	1.84941	1	2	1	1	757	86.635	6.4	Not Found	Not Found	Not Found	Not Found						0.049	Medium	65	0.0273684	20.43	1
Q9WU40	Inner nuclear membrane protein Man1 OS=Mus musculus GN=Lemd3 PE=1 SV=2	2.49729	1	1	1	1	921	100.244	7.55	Not Found	High	Not Found	Not Found						0.041	Medium	94	0.0296343	0	1
P24547	Inosine-5'-monophosphate dehydrogenase 2 OS=Mus musculus GN=Impdh2 PE=1 SV=2	1.94553	1	4	1	1	514	55.78	7.28	Medium	Not Found	Not Found	Not Found						0.179	High	14	0.00754717	37.16	1
P11881	Inositol 1,4,5-trisphosphate receptor type 1 OS=Mus musculus GN=Itpr1 PE=1 SV=2	0.327392	1	13	1	1	2749	312.968	6.04	High	Medium	Not Found	High		12000000	21000000		230000000	0.014	High	0	0	181.501	1
Q3UV16	Inositol 1,4,5-trisphosphate receptor-interacting protein-like 2 OS=Mus musculus GN=Itpripl2 PE=2 SV=1	5.23364	1	1	1	1	535	58.628	9.25	Not Found	Not Found	High	Not Found				2400000		0.059	Medium	94	0.0296343	0	1
A2ARP1	Inositol hexakisphosphate and diphosphoinositol-pentakisphosphate kinase 1 OS=Mus musculus GN=Ppip5k1 PE=1 SV=1	3.76045	3	7	3	1	1436	159.822	5.39	Not Found	Not Found	Not Found	High					2700000	0.129	Medium	28	0.0132827	27.41	3
Q6PD10	Inositol hexakisphosphate kinase 1 OS=Mus musculus GN=Ip6k1 PE=2 SV=1	3.4642	1	1	1	1	433	49.275	7.23	Not Found	Not Found	Not Found	High					2400000	0.105	Medium	94	0.0296343	0	1
O55023	Inositol monophosphatase 1 OS=Mus musculus GN=Impa1 PE=1 SV=1	4.69314	1	2	1	1	277	30.416	5.19	High	Not Found	High	Not Found		410000		25000000		0.145	Medium	32	0.0147943	26.28	1
Q8C5L6	Inositol polyphosphate 5-phosphatase K OS=Mus musculus GN=Inpp5k PE=1 SV=2	1.28205	1	7	1	1	468	54.124	5.88	High	Not Found	Not Found	Medium		1300000			38000000	0.129	High	12	0.00660066	38.446	1
Q8R071	Inositol-trisphosphate 3-kinase A OS=Mus musculus GN=Itpka PE=1 SV=1	2.39651	1	1	1	1	459	50.903	7.72	Not Found	Not Found	Not Found	Not Found						0.086	Medium	94	0.0296343	0	1
P15208	Insulin receptor OS=Mus musculus GN=Insr PE=1 SV=2	0.655977	1	5	1	1	1372	155.51	5.95	Not Found	Not Found	High	High					7200000	0.027	Medium	34	0.0156178	25.6186	1
P81122	Insulin receptor substrate 2 OS=Mus musculus GN=Irs2 PE=1 SV=2	5.98032	5	10	5	1	1321	136.678	8.69	High	High	Not Found	High	Acetyl [N-Term]	580000	3400000		3200000	0.201	Medium	57	0.0248042	22.0278	5
Q60751	Insulin-like growth factor 1 receptor OS=Mus musculus GN=Igf1r PE=1 SV=3	0.436999	1	3	1	1	1373	155.688	5.74	Not Found	Not Found	Not Found	Medium					4700000	0.03	Medium	90	0.0296343	14.16	1
Q5SF07	Insulin-like growth factor 2 mRNA-binding protein 2 OS=Mus musculus GN=Igf2bp2 PE=1 SV=1	2.02703	1	8	1	1	592	65.543	8.03	High	High	Medium	High		12000000	8400000	41000000	80000000	0.07	Medium	38	0.0172492	25.02	1
Q91VK4	Integral membrane protein 2C OS=Mus musculus GN=Itm2c PE=1 SV=2	8.17844	1	3	1	1	269	30.463	8.59	Not Found	High	Not Found	High			880000		1500000	0.155	High	4	0.00259067	53.73	1
Q61739	Integrin alpha-6 OS=Mus musculus GN=Itga6 PE=1 SV=3	0.733272	1	1	1	1	1091	122.082	7.03	Not Found	Not Found	Not Found	High						0.036	Medium	94	0.0296343	0	1
O35664	Interferon alpha/beta receptor 2 OS=Mus musculus GN=Ifnar2 PE=1 SV=2	1.75439	1	1	1	1	513	56.543	4.59	Not Found	Not Found	Not Found	High					2100000	0.093	Medium	94	0.0296343	0	1
Q8R3Y8	Interferon regulatory factor 2-binding protein 1 OS=Mus musculus GN=Irf2bp1 PE=1 SV=2	2.05479	1	4	1	1	584	61.712	8.18	High	High	Not Found	High		3200000	3000000		2400000	0.062	Medium	22	0.0108321	29.6933	1
Q8K3X4	Interferon regulatory factor 2-binding protein-like OS=Mus musculus GN=Irf2bpl PE=1 SV=1	1.54839	1	1	1	1	775	80.514	8.24	Not Found	Not Found	Not Found	Not Found						0.056	Medium	24	0.0116675	29.11	1
Q9WTX2	Interferon-inducible double-stranded RNA-dependent protein kinase activator A OS=Mus musculus GN=Prkra PE=1 SV=1	3.19489	1	8	1	1	313	34.349	8.43	High	High	Not Found	Not Found		57000000	110000000			0.166	High	0	0	196.296	1
Q9Z1X4	Interleukin enhancer-binding factor 3 OS=Mus musculus GN=Ilf3 PE=1 SV=2	2.22717	1	1	1	1	898	95.961	8.76	Not Found	High	Not Found	Not Found			460000			0.051	High	8	0.00467836	45	1
Q9Z2B1	Interleukin-18 receptor accessory protein OS=Mus musculus GN=Il18rap PE=2 SV=1	0.977199	1	1	1	1	614	70.049	8.28	Not Found	Not Found	Not Found	Not Found						0.066	Medium	94	0.0296343	0	1
Q9Z0R4	Intersectin-1 OS=Mus musculus GN=Itsn1 PE=1 SV=2	5.48425	7	57	7	1	1714	194.176	7.91	High	High	High	High		57000000	150000000		100000000	0.281	High	0	0	624.3	7
Q9Z0R6	Intersectin-2 OS=Mus musculus GN=Itsn2 PE=1 SV=2	0.723327	1	2	1	1	1659	188.789	8.13	High	High	Not Found	Not Found			3500000			0.024	Medium	31	0.0145677	26.82	1
Q0GNC1	Inverted formin-2 OS=Mus musculus GN=Inf2 PE=1 SV=1	1.88531	1	6	1	1	1273	138.474	5.21	Not Found	High	High	Not Found						0.042	High	4	0.00259067	56.35	1
P86046	Inward rectifier potassium channel 13 OS=Mus musculus GN=Kcnj13 PE=3 SV=1	3.33333	1	2	1	1	360	40.538	6.52	Not Found	Not Found	High	High					1200000	0.179	High	15	0.0080171	35.84	1
Q9Z307	Inward rectifier potassium channel 16 OS=Mus musculus GN=Kcnj16 PE=1 SV=2	6.20525	1	2	1	1	419	47.992	7.83	Not Found	Not Found	Not Found	High					3900000	0.105	Medium	46	0.020336	23.24	1
Q80U22	Iporin OS=Mus musculus GN=Rusc2 PE=1 SV=2	1.98151	2	4	2	1	1514	161.039	6.58	High	High	Not Found	Not Found		2700000	2000000			0.076	High	9	0.00515759	43.99	2
Q8R0S2	IQ motif and SEC7 domain-containing protein 1 OS=Mus musculus GN=Iqsec1 PE=1 SV=2	20.0832	14	101	13	1	961	107.948	7.14	High	High	Not Found	High		78000000	250000000		4800000	1.073	High	0	0	717.964	14
Q5DU25	IQ motif and SEC7 domain-containing protein 2 OS=Mus musculus GN=Iqsec2 PE=1 SV=3	12.111	13	135	12	1	1478	161.687	8.56	High	High	Not Found	High	Acetyl [N-Term]	24000000	70000000		3900000	1.007	High	0	0	1253.56	13
Q3TES0	IQ motif and SEC7 domain-containing protein 3 OS=Mus musculus GN=Iqsec3 PE=1 SV=1	7.53138	6	28	6	1	1195	129.038	6.19	High	High	Not Found	Not Found		730000	25000000			0.328	High	2	0.00162075	84.34	6
Q9D924	Iron-sulfur cluster assembly 1 homolog, mitochondrial OS=Mus musculus GN=Isca1 PE=2 SV=1	10.0775	1	2	1	1	129	14.179	9.07	Not Found	Not Found	High	Not Found				5800000		0.334	Medium	45	0.0199291	23.27	1
Q9D7P6	Iron-sulfur cluster assembly enzyme ISCU, mitochondrial OS=Mus musculus GN=Iscu PE=1 SV=1	8.92857	2	9	2	1	168	18.087	9.29	Not Found	Not Found	High	High				51000000	56000000	0.425	Medium	65	0.0273684	20.4833	2
P97411	Islet cell autoantigen 1 OS=Mus musculus GN=Ica1 PE=1 SV=3	2.71967	1	1	1	1	478	54.29	5.8	Not Found	Not Found	Not Found	High					3500000	0.077	Medium	94	0.0296343	0	1
Q3TY65	Islet cell autoantigen 1-like protein OS=Mus musculus GN=Ica1l PE=1 SV=1	2.5522	1	1	1	1	431	48.129	4.91	Not Found	Not Found	Not Found	High					2800000	0.116	High	20	0.00992063	30.58	1
Q9D6R2	Isocitrate dehydrogenase [NAD] subunit alpha, mitochondrial OS=Mus musculus GN=Idh3a PE=1 SV=1	6.01093	2	2	2	1	366	39.613	6.73	Not Found	Not Found	Not Found	Not Found						0.245	Medium	94	0.0296343	0	2
O88844	Isocitrate dehydrogenase [NADP] cytoplasmic OS=Mus musculus GN=Idh1 PE=1 SV=2	2.17391	1	1	1	1	414	46.644	7.17	Not Found	Not Found	Not Found	Not Found						0.077	High	17	0.0086779	33.01	1
Q9D9J7	Izumo sperm-egg fusion protein 1 OS=Mus musculus GN=Izumo1 PE=1 SV=1	1.76322	1	1	1	1	397	44.857	6.34	Not Found	Not Found	Not Found	Not Found						0.096	Medium	94	0.0296343	0	1
Q8BVL9	Janus kinase and microtubule-interacting protein 1 OS=Mus musculus GN=Jakmip1 PE=1 SV=2	1.75719	1	2	1	1	626	73.094	6.09	Not Found	High	Not Found	Not Found			1500000			0.053	Medium	94	0.0296343	0	1
Q8K3E5	Jouberin OS=Mus musculus GN=Ahi1 PE=1 SV=2	2.48329	3	32	3	1	1047	119.575	7.18	High	High	High	High		6100000	11000000		5500000	0.191	High	0	0	481.839	3
Q9QXM1	Junction-mediating and -regulatory protein OS=Mus musculus GN=Jmy PE=1 SV=1	1.62767	1	11	1	1	983	110.517	6.13	High	High	Not Found	High		2500000	400000		1500000	0.049	High	5	0.00321543	52.48	1
O88792	Junctional adhesion molecule A OS=Mus musculus GN=F11r PE=1 SV=2	5	2	4	2	1	300	32.403	6.77	Not Found	Not Found	High	High				21000000	13000000	0.334	Medium	43	0.0191111	23.9486	2
Q5DTX6	Junctional protein associated with coronary artery disease OS=Mus musculus GN=Jcad PE=1 SV=2	3.71212	4	10	4	1	1320	144.708	6.52	Not Found	High	Not Found	Not Found			2800000			0.125	High	8	0.00467836	47.82	4
Q9ET80	Junctophilin-1 OS=Mus musculus GN=Jph1 PE=1 SV=1	8.78788	6	71	6	1	660	71.861	9.22	High	High	Not Found	High		26000000	35000000		23000000	0.602	High	0	0	243.214	6
Q9ET77	Junctophilin-3 OS=Mus musculus GN=Jph3 PE=1 SV=1	5.51075	4	34	4	1	744	81.18	9.22	High	High	Not Found	High		81000000	120000000		36000000	0.334	High	0	0	353.653	4
A2CG49	Kalirin OS=Mus musculus GN=Kalrn PE=1 SV=1	1.65317	3	5	3	1	2964	336.789	6.07	High	High	Not Found	Not Found		1100000	3700000			0.04	High	4	0.00259067	54.34	3
A2RSY1	KAT8 regulatory NSL complex subunit 3 OS=Mus musculus GN=Kansl3 PE=1 SV=1	0.775194	1	2	1	1	903	96.075	9.41	Not Found	Not Found	Medium	High				5400000	9200000	0.05	Medium	42	0.0188764	24.28	1
Q9WV86	Katanin p60 ATPase-containing subunit A1 OS=Mus musculus GN=Katna1 PE=1 SV=1	1.83299	1	1	1	1	491	55.914	7.5	Not Found	Not Found	Not Found	High					5300000	0.08	Medium	94	0.0296343	0	1
Q8BG40	Katanin p80 WD40 repeat-containing subunit B1 OS=Mus musculus GN=Katnb1 PE=1 SV=1	1.67173	1	4	1	1	658	72.593	7.27	Not Found	Not Found	Not Found	Not Found						0.058	Medium	72	0.0293279	17.74	1
Q69ZS8	Kazrin OS=Mus musculus GN=Kazn PE=1 SV=2	3.59435	2	4	2	1	779	86.663	6.9	Medium	Medium	Not Found	Not Found		2200000				0.101	Medium	66	0.0276382	20.08	2
Q3USL1	Kelch domain-containing protein 9 OS=Mus musculus GN=Klhdc9 PE=1 SV=1	2	1	1	1	1	350	38.161	8.5	Not Found	Not Found	Not Found	Not Found						0.11	Medium	94	0.0296343	0	1
Q8BNW9	Kelch repeat and BTB domain-containing protein 11 OS=Mus musculus GN=Kbtbd11 PE=1 SV=3	4.73934	2	108	2	1	633	67.904	5.39	High	High	High	High		43000000	18000000	33000000	55000000	0.52	High	0	0	1075.14	2
Q9Z2X8	Kelch-like ECH-associated protein 1 OS=Mus musculus GN=Keap1 PE=1 SV=1	0.961538	1	1	1	1	624	69.508	6.44	Not Found	Not Found	High	Not Found				4500000		0.056	Medium	94	0.0296343	0	1
Q8CCX5	Keratin-like protein KRT222 OS=Mus musculus GN=Krt222 PE=2 SV=1	4.7619	1	1	1	1	294	34.177	5.78	Not Found	High	Not Found	Not Found			760000			0.105	Medium	68	0.0282509	19.28	1
Q61781	Keratin, type I cytoskeletal 14 OS=Mus musculus GN=Krt14 PE=1 SV=2	5.16529	3	4	1	1	484	52.834	5.17	Not Found	High	Not Found	Not Found						0.205	High	4	0.00259067	60.87	3
Q8VED5	Keratin, type II cytoskeletal 79 OS=Mus musculus GN=Krt79 PE=1 SV=2	12.806	4	6	1	1	531	57.517	7.69	Not Found	Not Found	Not Found	Not Found						0.218	High	8	0.00467836	46.24	4
Q61097	Kinase suppressor of Ras 1 OS=Mus musculus GN=Ksr1 PE=1 SV=1	6.07102	5	23	5	1	873	96.694	8.54	High	High	High	High		22000000	11000000	910000	13000000	0.238	High	0	0	687.47	5
Q3UVC0	Kinase suppressor of Ras 2 OS=Mus musculus GN=Ksr2 PE=1 SV=2	1.35558	1	7	1	1	959	108.503	8.59	High	High	Not Found	High		3000000	4800000		8200000	0.043	High	1	0.000896861	107.547	1
Q61595	Kinectin OS=Mus musculus GN=Ktn1 PE=1 SV=1	1.88395	3	5	3	1	1327	152.498	5.86	High	High	Not Found	Not Found		5200000	7000000			0.079	Medium	36	0.0164309	25.1267	3
P28738	Kinesin heavy chain isoform 5C OS=Mus musculus GN=Kif5c PE=1 SV=3	4.91632	3	9	3	1	956	109.207	6.19	High	High	Not Found	Not Found		1500000	5900000			0.116	High	0	0	131.4	3
O88447	Kinesin light chain 1 OS=Mus musculus GN=Klc1 PE=1 SV=3	5.36044	4	28	4	1	541	61.412	5.68	High	High	High	High		28000000	22000000	6100000	39000000	0.365	High	0	0	414.97	4
O88448	Kinesin light chain 2 OS=Mus musculus GN=Klc2 PE=1 SV=1	4.50751	3	10	3	1	599	66.621	7.21	High	High	Not Found	High		1800000	5300000		28000000	0.194	High	0	0	127.166	3
Q9DBS5	Kinesin light chain 4 OS=Mus musculus GN=Klc4 PE=1 SV=1	4.84653	2	4	2	1	619	68.571	6.09	Not Found	Not Found	Not Found	Not Found						0.119	High	15	0.0080171	36.07	2
P70188	Kinesin-associated protein 3 OS=Mus musculus GN=Kifap3 PE=1 SV=1	2.52207	2	9	2	1	793	91.233	5.11	High	High	Not Found	High		800000	30000000		19000000	0.122	High	3	0.00212465	69.3867	2
P33173	Kinesin-like protein KIF1A OS=Mus musculus GN=Kif1a PE=1 SV=2	3.24484	4	24	4	1	1695	191.604	6.2	High	Medium	High	High		66000000	56000000	11000000	98000000	0.164	High	0	0	137.611	4
Q60575	Kinesin-like protein KIF1B OS=Mus musculus GN=Kif1b PE=1 SV=2	1.59692	2	6	2	1	1816	203.953	5.62	High	Not Found	Not Found	High		670000			8100000	0.042	High	4	0.00259067	59.9711	2
Q9QXL2	Kinesin-like protein KIF21A OS=Mus musculus GN=Kif21a PE=1 SV=2	4.90431	4	56	3	1	1672	186.42	6.27	High	High	Not Found	High		2800000	5900000		24000000	0.179	High	0	0	602.223	4
Q9QXL1	Kinesin-like protein KIF21B OS=Mus musculus GN=Kif21b PE=1 SV=2	2.8777	4	14	3	1	1668	186.064	7.08	Not Found	Not Found	Not Found	High					3000000	0.129	High	4	0.00259067	55.02	4
P28740	Kinesin-like protein KIF2A OS=Mus musculus GN=Kif2a PE=1 SV=2	4.11348	3	4	3	1	705	79.707	6.73	Not Found	High	Not Found	Not Found			3100000			0.162	High	16	0.00839454	35.4	3
Q61771	Kinesin-like protein KIF3B OS=Mus musculus GN=Kif3b PE=1 SV=1	1.33869	1	6	1	1	747	85.236	7.69	Medium	Medium	Not Found	High		7900000	3200000		21000000	0.05	Medium	58	0.0251845	21.9633	1
O08672	Kinesin-like protein KIFC2 OS=Mus musculus GN=Kifc2 PE=1 SV=1	1.13636	1	2	1	1	792	85.633	6.16	High	Not Found	Not Found	Not Found		2800000				0.056	Medium	43	0.0191111	23.95	1
Q99P69	Kinetochore protein Nuf2 OS=Mus musculus GN=Nuf2 PE=1 SV=2	1.72786	1	2	1	1	463	54.559	8.22	Not Found	Not Found	Not Found	High					14000000	0.075	Medium	94	0.0296343	0	1
Q307W7	Kinocilin OS=Mus musculus GN=Kncn PE=1 SV=1	6.45161	1	1	1	1	124	12.801	9.41	Not Found	Not Found	Not Found	Not Found						0.334	Medium	94	0.0296343	0	1
Q9JJ69	Kv channel-interacting protein 2 OS=Mus musculus GN=Kcnip2 PE=1 SV=2	6.66667	1	13	1	1	270	30.926	5.05	Not Found	High	High	High			1100000	2400000	19000000	0.425	High	0	0	272.15	1
Q80XH1	KxDL motif-containing protein 1 OS=Mus musculus GN=Kxd1 PE=1 SV=1	6.21469	1	3	1	1	177	19.965	4.92	High	Not Found	Not Found	High					5300000	0.334	High	17	0.0086779	32.82	1
P06151	L-lactate dehydrogenase A chain OS=Mus musculus GN=Ldha PE=1 SV=3	11.1446	3	3	3	1	332	36.475	7.74	Not Found	Not Found	High	Not Found				910000		0.334	High	2	0.00162075	84.59	3
P16125	L-lactate dehydrogenase B chain OS=Mus musculus GN=Ldhb PE=1 SV=2	14.6707	4	8	4	1	334	36.549	6.05	Not Found	Not Found	High	High				14000000	6200000	0.551	High	0	0	120.717	4
Q6ZQ58	La-related protein 1 OS=Mus musculus GN=Larp1 PE=1 SV=3	2.14552	2	16	2	1	1072	121.05	8.79	High	High	Not Found	High		17000000	10000000		12000000	0.105	High	0	0	163.597	2
Q8BWW4	La-related protein 4 OS=Mus musculus GN=Larp4 PE=1 SV=2	1.11266	1	2	1	1	719	79.713	6.39	Medium	High	Not Found	Not Found		740000	1700000			0.064	Medium	94	0.0296343	0	1
Q05CL8	La-related protein 7 OS=Mus musculus GN=Larp7 PE=1 SV=2	2.45614	1	1	1	1	570	64.762	9.54	Not Found	Not Found	Not Found	Not Found						0.064	Medium	94	0.0296343	0	1
Q3U9G9	Lamin-B receptor OS=Mus musculus GN=Lbr PE=1 SV=2	1.75719	1	9	1	1	626	71.395	9.36	High	High	High	High		8500000	6100000	1800000	7200000	0.08	High	0	0	228.863	1
P14733	Lamin-B1 OS=Mus musculus GN=Lmnb1 PE=1 SV=3	8.16327	5	9	4	1	588	66.745	5.16	High	High	Not Found	Not Found	Acetyl [N-Term]	970000	3000000			0.334	High	8	0.00467836	47.18	5
P21619	Lamin-B2 OS=Mus musculus GN=Lmnb2 PE=1 SV=2	6.71141	4	40	3	1	596	67.277	5.5	High	High	Not Found	High		95000000	99000000		15000000	0.389	High	0	0	393.243	4
Q61033	Lamina-associated polypeptide 2, isoforms alpha/zeta OS=Mus musculus GN=Tmpo PE=1 SV=4	2.3088	1	9	1	1	693	75.122	8.05	High	High	High	High		2600000	67000000	5400000	13000000	0.113	High	2	0.00162075	89.3767	1
P02468	Laminin subunit gamma-1 OS=Mus musculus GN=Lamc1 PE=1 SV=2	0.497822	1	1	1	1	1607	177.185	5.21	Not Found	Not Found	Not Found	Not Found						0.026	Medium	94	0.0296343	0	1
Q9Z127	Large neutral amino acids transporter small subunit 1 OS=Mus musculus GN=Slc7a5 PE=1 SV=2	2.53906	1	5	1	1	512	55.836	7.9	Not Found	Not Found	High	High				9700000	2900000	0.259	High	2	0.00162075	94.4	1
Q9QXW9	Large neutral amino acids transporter small subunit 2 OS=Mus musculus GN=Slc7a8 PE=1 SV=1	4.33145	1	148	1	1	531	57.836	6.67	High	Not Found	High	High				350000000	270000000	0.778	High	0	0	1717.42	1
Q8CGA3	Large neutral amino acids transporter small subunit 4 OS=Mus musculus GN=Slc43a2 PE=1 SV=1	3.52113	2	5	2	1	568	62.389	7.93	High	Not Found	High	Not Found		14000000		27000000		0.292	High	0	0	140.143	2
Q9Z1R2	Large proline-rich protein BAG6 OS=Mus musculus GN=Bag6 PE=1 SV=1	4.76603	3	5	3	1	1154	120.962	5.71	Not Found	Not Found	High	High					3800000	0.189	Medium	66	0.0276382	20.21	3
Q3UM18	Large subunit GTPase 1 homolog OS=Mus musculus GN=Lsg1 PE=1 SV=2	1.86335	1	2	1	1	644	73.111	6.51	High	High	Not Found	Not Found			3300000			0.058	Medium	79	0.0296343	16.64	1
Q80U56	Late secretory pathway protein AVL9 homolog OS=Mus musculus GN=Avl9 PE=1 SV=2	2.92758	1	3	1	1	649	72.14	6.14	Not Found	Not Found	Not Found	High					4400000	0.059	High	0	0	112.477	1
Q80ST9	Lebercilin OS=Mus musculus GN=Lca5 PE=1 SV=1	1.42045	1	2	1	1	704	80.113	8.16	High	High	Not Found	Not Found		4000000	2800000			0.053	High	14	0.00754717	37.54	1
Q80Y17	Lethal(2) giant larvae protein homolog 1 OS=Mus musculus GN=Llgl1 PE=1 SV=1	2.41313	2	12	2	1	1036	112.547	6.48	Medium	Medium	Not Found	High		31000000	38000000		7300000	0.265	Medium	32	0.0147943	25.96	2
Q8BLB7	Lethal(3)malignant brain tumor-like protein 3 OS=Mus musculus GN=L3mbtl3 PE=1 SV=1	1.24575	1	2	1	1	883	99.075	7.15	Not Found	Medium	Not Found	Not Found						0.05	Medium	94	0.0296343	0	1
Q9Z2I0	LETM1 and EF-hand domain-containing protein 1, mitochondrial OS=Mus musculus GN=Letm1 PE=1 SV=1	5.42005	4	11	4	1	738	82.937	6.52	Not Found	High	High	Not Found			5400000	4200000		0.222	High	3	0.00212465	73.2067	4
Q8R4U7	Leucine zipper protein 1 OS=Mus musculus GN=Luzp1 PE=1 SV=2	2.62172	3	6	3	1	1068	119.239	7.99	High	Medium	Not Found	Not Found						0.105	Medium	92	0.0296343	13.86	3
Q91YU6	Leucine zipper putative tumor suppressor 2 OS=Mus musculus GN=Lzts2 PE=1 SV=3	1.49031	1	2	1	1	671	72.534	7.11	High	High	Not Found	Not Found		5100000	6800000			0.061	Medium	38	0.0172492	24.94	1
A2AHG0	Leucine zipper putative tumor suppressor 3 OS=Mus musculus GN=Lzts3 PE=1 SV=1	2.42857	1	5	1	1	700	74.94	6.99	High	High	Not Found	Not Found		6000000	8300000			0.099	High	4	0.00259067	60.2533	1
Q9JIA1	Leucine-rich glioma-inactivated protein 1 OS=Mus musculus GN=Lgi1 PE=1 SV=1	5.386	3	9	3	1	557	63.603	8.02	High	High	Not Found	Medium		2300000	3100000		700000	0.225	High	3	0.00212465	62.7	3
Q2WF71	Leucine-rich repeat and fibronectin type III domain-containing protein 1 OS=Mus musculus GN=Lrfn1 PE=1 SV=1	3.26371	1	22	1	1	766	81.893	7.59	High	Not Found	High	High		290000		390000	1300000	0.136	High	0	0	232.805	1
Q80TG9	Leucine-rich repeat and fibronectin type-III domain-containing protein 2 OS=Mus musculus GN=Lrfn2 PE=1 SV=2	1.14213	1	3	1	1	788	84.909	6.74	Medium	Not Found	Not Found	Not Found		9900000				0.059	Medium	94	0.0296343	0	1
Q80XU8	Leucine-rich repeat and fibronectin type-III domain-containing protein 4 OS=Mus musculus GN=Lrfn4 PE=1 SV=1	7.07547	3	3	3	1	636	67.21	6.81	Not Found	Not Found	High	Not Found				10000000		0.259	Medium	36	0.0164309	25.27	3
Q9D1T0	Leucine-rich repeat and immunoglobulin-like domain-containing nogo receptor-interacting protein 1 OS=Mus musculus GN=Lingo1 PE=1 SV=1	2.11726	2	53	2	1	614	69.057	8.31	High	High	High	High			80000000	790000000	1100000000	0.311	High	0	0	1140.71	2
Q3URE9	Leucine-rich repeat and immunoglobulin-like domain-containing nogo receptor-interacting protein 2 OS=Mus musculus GN=Lingo2 PE=2 SV=1	1.65017	1	8	1	1	606	68.025	8.13	Not Found	Not Found	High	High				24000000	25000000	0.075	High	0	0	115.316	1
Q0P5X1	Leucine-rich repeat and IQ domain-containing protein 1 OS=Mus musculus GN=Lrriq1 PE=2 SV=2	0.41841	1	1	1	1	1673	191.693	5.66	Not Found	Not Found	Not Found	High					26000000	0.025	Medium	94	0.0296343	0	1
Q91WK0	Leucine-rich repeat flightless-interacting protein 2 OS=Mus musculus GN=Lrrfip2 PE=1 SV=1	4.81928	2	10	2	1	415	47.119	5.68	High	High	Not Found	Not Found		1500000	3600000			0.334	High	3	0.00212465	63.59	2
Q8BGA3	Leucine-rich repeat transmembrane neuronal protein 2 OS=Mus musculus GN=Lrrtm2 PE=2 SV=1	1.74757	1	1	1	1	515	58.778	8	High	Not Found	Not Found	Not Found		340000				0.07	Medium	88	0.0296343	14.77	1
Q80XG9	Leucine-rich repeat transmembrane neuronal protein 4 OS=Mus musculus GN=Lrrtm4 PE=1 SV=2	3.22034	1	1	1	1	590	67.106	9	High	Not Found	Not Found	Not Found		750000				0.072	Medium	94	0.0296343	0	1
Q922Q8	Leucine-rich repeat-containing protein 59 OS=Mus musculus GN=Lrrc59 PE=1 SV=1	3.25733	1	1	1	1	307	34.856	9.52	Not Found	High	Not Found	Not Found						0.136	Medium	94	0.0296343	0	1
Q80TE7	Leucine-rich repeat-containing protein 7 OS=Mus musculus GN=Lrrc7 PE=1 SV=2	12.0134	17	122	17	1	1490	166.796	6.61	High	High	Not Found	High		100000000	400000000		15000000	0.966	High	0	0	1335.01	17
Q7TSF4	Leucine-rich repeat-containing protein 75A OS=Mus musculus GN=Lrrc75a PE=1 SV=1	7.9646	2	14	2	1	339	37.55	8.76	High	High	High	High		12000000	5400000	3800000	16000000	0.259	High	3	0.00212465	65.475	2
Q3UH68	LIM and calponin homology domains-containing protein 1 OS=Mus musculus GN=Limch1 PE=1 SV=2	6.71712	6	17	6	1	1057	118.123	5.48	High	High	Not Found	Not Found		1800000	14000000			0.281	High	0	0	337.417	6
Q9ERG0	LIM domain and actin-binding protein 1 OS=Mus musculus GN=Lima1 PE=1 SV=3	1.46082	1	3	1	1	753	84.008	6.6	Not Found	Not Found	Not Found	High					6200000	0.047	Medium	80	0.0296343	16.53	1
P53668	LIM domain kinase 1 OS=Mus musculus GN=Limk1 PE=1 SV=1	2.16383	1	1	1	1	647	72.746	6.9	Not Found	Not Found	Not Found	High					3800000	0.056	Medium	94	0.0296343	0	1
Q9DC07	LIM zinc-binding domain-containing Nebulette OS=Mus musculus GN=Nebl PE=1 SV=1	3.33333	1	1	1	1	270	31.093	8.31	Not Found	High	Not Found	Not Found			1700000			0.122	Medium	94	0.0296343	0	1
Q8BLK3	Limbic system-associated membrane protein OS=Mus musculus GN=Lsamp PE=1 SV=1	8.79765	3	17	3	1	341	38.063	6.65	High	High	High	High		13000000	2800000	4500000	25000000	0.468	High	0	0	140.302	3
Q3U3R4	Lipase maturation factor 1 OS=Mus musculus GN=Lmf1 PE=1 SV=1	2.78746	1	1	1	1	574	65.835	9.29	Not Found	Not Found	High	Not Found				510000		0.096	Medium	94	0.0296343	0	1
Q9ESE1	Lipopolysaccharide-responsive and beige-like anchor protein OS=Mus musculus GN=Lrba PE=1 SV=1	0.420168	1	1	1	1	2856	316.863	5.69	Not Found	Not Found	Not Found	Not Found						0.014	Medium	94	0.0296343	0	1
Q8BSS9	Liprin-alpha-2 OS=Mus musculus GN=Ppfia2 PE=1 SV=2	7.63723	7	47	7	1	1257	143.146	6.11	High	High	Not Found	High		67000000	140000000		10000000	0.288	High	0	0	415.56	7
P60469	Liprin-alpha-3 OS=Mus musculus GN=Ppfia3 PE=1 SV=2	8.71022	7	44	7	1	1194	133.344	5.64	High	High	Not Found	High		20000000	61000000		35000000	0.292	High	0	0	402.817	7
Q148V7	LisH domain and HEAT repeat-containing protein KIAA1468 OS=Mus musculus GN=Kiaa1468 PE=1 SV=1	5.75658	4	33	4	1	1216	134.502	5.34	High	Not Found	High	High		6400000		3900000	14000000	0.267	High	0	0	444.955	4
Q9D2I5	LisH domain-containing protein ARMC9 OS=Mus musculus GN=Armc9 PE=1 SV=1	1.83599	1	1	1	1	817	91.864	6.92	Not Found	Not Found	Not Found	Not Found						0.044	Medium	94	0.0296343	0	1
Q91WC3	Long-chain-fatty-acid--CoA ligase 6 OS=Mus musculus GN=Acsl6 PE=1 SV=1	1.72166	1	4	1	1	697	77.967	7.34	Not Found	Not Found	High	High					1200000	0.056	High	2	0.00162075	91.31	1
Q99PU5	Long-chain-fatty-acid--CoA ligase ACSBG1 OS=Mus musculus GN=Acsbg1 PE=1 SV=1	4.02219	2	9	2	1	721	80.374	5.94	Medium	Not Found	High	High				1700000		0.129	High	0	0	191.285	2
Q9D920	Loss of heterozygosity 12 chromosomal region 1 protein homolog OS=Mus musculus GN=Loh12cr1 PE=1 SV=1	6.66667	1	7	1	1	195	22.106	6.55	Not Found	Not Found	High	High				20000000	31000000	0.194	High	4	0.00259067	55.7533	1
Q8BUJ9	Low-density lipoprotein receptor-related protein 12 OS=Mus musculus GN=Lrp12 PE=2 SV=2	1.3986	1	2	1	1	858	94.491	5.27	Not Found	Not Found	Not Found	Not Found						0.048	Medium	23	0.011269	29.25	1
Q9WUC3	Lymphocyte antigen 6H OS=Mus musculus GN=Ly6h PE=1 SV=2	12.2302	3	16	3	1	139	14.659	7.53	Medium	High	High	High		2800000	22000000	11000000	11000000	0.995	High	3	0.00212465	63.7186	3
Q9WTU0	Lysine-specific demethylase PHF2 OS=Mus musculus GN=Phf2 PE=1 SV=2	1.64234	1	4	1	1	1096	120.739	9.17	High	High	Not Found	Not Found		1200000				0.042	High	11	0.00607735	39	1
Q9D0E3	LysM and putative peptidoglycan-binding domain-containing protein 1 OS=Mus musculus GN=Lysmd1 PE=1 SV=1	11.9469	2	3	2	1	226	24.799	8.92	Not Found	Not Found	Not Found	Not Found						0.389	Medium	88	0.0296343	15.05	2
Q9JL06	Lysophosphatidic acid receptor 2 OS=Mus musculus GN=Lpar2 PE=2 SV=1	5.45977	1	3	1	1	348	38.751	9.26	High	Not Found	Not Found	Not Found		840000				0.136	Medium	94	0.0296343	0	1
Q8R3I2	Lysophospholipid acyltransferase 2 OS=Mus musculus GN=Mboat2 PE=1 SV=1	2.6975	2	19	2	1	519	58.957	8.35	Medium	Not Found	High	High		200000		17000000		0.52	High	8	0.00467836	46.65	2
O09159	Lysosomal alpha-mannosidase OS=Mus musculus GN=Man2b1 PE=1 SV=4	0.691017	1	1	1	1	1013	114.576	8.13	Not Found	High	Not Found	Not Found			23000000			0.046	Medium	94	0.0296343	0	1
P97412	Lysosomal-trafficking regulator OS=Mus musculus GN=Lyst PE=1 SV=1	0.343189	1	1	1	1	3788	425.018	6.6	Not Found	Not Found	Not Found	Not Found						0.011	Medium	27	0.013012	28.36	1
P58022	Lysyl oxidase homolog 2 OS=Mus musculus GN=Loxl2 PE=1 SV=2	0.902062	1	1	1	1	776	86.947	6.57	Medium	Not Found	Not Found	Not Found		2200000				0.062	Medium	94	0.0296343	0	1
Q3TYA6	M-phase phosphoprotein 8 OS=Mus musculus GN=Mphosph8 PE=1 SV=1	0.699301	1	1	1	1	858	97.407	5.85	Medium	Not Found	Not Found	Not Found						0.054	Medium	94	0.0296343	0	1
A6H5Y1	M-phase phosphoprotein 9 OS=Mus musculus GN=Mphosph9 PE=2 SV=1	0.908174	1	2	1	1	991	109.886	6.6	Not Found	Not Found	Not Found	Not Found						0.038	Medium	94	0.0296343	0	1
Q7TQE6	Macoilin OS=Mus musculus GN=Tmem57 PE=1 SV=1	3.76506	2	9	2	1	664	76.041	9.07	High	High	Not Found	Not Found		7400000	22000000			0.119	High	1	0.000896861	109.462	2
Q9WV34	MAGUK p55 subfamily member 2 OS=Mus musculus GN=Mpp2 PE=1 SV=1	9.42029	3	66	3	1	552	61.517	6.44	High	High	High	High		7600000	3200000	550000	100000000	0.484	High	0	0	406.467	3
O88910	MAGUK p55 subfamily member 3 OS=Mus musculus GN=Mpp3 PE=1 SV=2	2.11268	1	5	1	1	568	64.361	6.34	Not Found	Not Found	High	Not Found				27000000		0.064	High	15	0.0080171	36.01	1
Q9JLB2	MAGUK p55 subfamily member 5 OS=Mus musculus GN=Mpp5 PE=1 SV=1	1.77778	1	8	1	1	675	77.182	6.09	High	High	Not Found	High						0.055	High	1	0.000896861	108.87	1
Q6PDC8	Major facilitator superfamily domain-containing protein 4A OS=Mus musculus GN=Mfsd4a PE=2 SV=2	1.76471	1	6	1	1	510	56.146	8	Not Found	Not Found	Not Found	High					14000000	0.136	High	4	0.00259067	58.2887	1
Q8CBH5	Major facilitator superfamily domain-containing protein 6 OS=Mus musculus GN=Mfsd6 PE=1 SV=1	1.54839	1	8	1	1	775	86.02	6.06	High	Not Found	High	High		910000		240000000	220000000	0.072	High	0	0	198.234	1
Q8BH31	Major facilitator superfamily domain-containing protein 8 OS=Mus musculus GN=Mfsd8 PE=2 SV=1	4.04624	2	10	2	1	519	57.532	6.92	Not Found	Not Found	High	High	Acetyl [N-Term]			17000000	21000000	0.438	High	2	0.00162075	79.94	2
P14152	Malate dehydrogenase, cytoplasmic OS=Mus musculus GN=Mdh1 PE=1 SV=3	5.38922	3	8	3	1	334	36.488	6.58	Not Found	Not Found	High	Not Found				3300000		0.492	High	19	0.00949525	31.1	3
P08249	Malate dehydrogenase, mitochondrial OS=Mus musculus GN=Mdh2 PE=1 SV=3	23.3728	8	34	8	1	338	35.589	8.68	Not Found	High	High	High			11000000	45000000	11000000	1.754	High	0	0	218.114	8
Q9WVG9	Male-specific lethal 3 homolog OS=Mus musculus GN=Msl3 PE=1 SV=3	2.09524	1	1	1	1	525	60.254	9.55	Not Found	Not Found	Not Found	Not Found						0.07	Medium	80	0.0296343	16.24	1
Q9EPE9	Manganese-transporting ATPase 13A1 OS=Mus musculus GN=Atp13a1 PE=1 SV=2	2.33333	3	7	3	1	1200	132.303	8.03	High	High	Not Found	Not Found		14000000	18000000			0.118	High	5	0.00321543	52.91	3
Q80U28	MAP kinase-activating death domain protein OS=Mus musculus GN=Madd PE=1 SV=2	7.73621	9	134	9	1	1577	175.07	6.04	High	High	High	High		21000000	14000000	78000000	380000000	0.422	High	0	0	2099.95	9
Q03141	MAP/microtubule affinity-regulating kinase 3 OS=Mus musculus GN=Mark3 PE=1 SV=2	7.70252	4	25	2	1	753	84.337	9.51	High	Not Found	Not Found	Not Found						0.278	High	0	0	409.17	4
Q8CIP4	MAP/microtubule affinity-regulating kinase 4 OS=Mus musculus GN=Mark4 PE=1 SV=1	5.31915	3	45	1	1	752	82.592	9.67	High	High	Not Found	Not Found		16000000	27000000			0.222	High	0	0	421.856	3
Q14BB9	MAP6 domain-containing protein 1 OS=Mus musculus GN=Map6d1 PE=1 SV=1	4.71204	1	4	1	1	191	20.42	9.88	High	High	Not Found	Not Found		4400000	7800000			0.212	Medium	94	0.0296343	0	1
A2AJI0	MAP7 domain-containing protein 1 OS=Mus musculus GN=Map7d1 PE=1 SV=1	12.4113	7	53	7	1	846	93.22	10.15	High	High	Not Found	High		22000000	11000000		2000000	0.917	High	0	0	378.277	7
A2AG50	MAP7 domain-containing protein 2 OS=Mus musculus GN=Map7d2 PE=1 SV=1	9.21895	3	29	3	1	781	85.997	8.81	High	High	Not Found	High		7600000	22000000		2700000	0.284	High	0	0	475.17	3
P28667	MARCKS-related protein OS=Mus musculus GN=Marcksl1 PE=1 SV=2	60.5	7	74	7	1	200	20.153	4.61	High	High	High	High		7100000	24000000	500000000	450000000	7.111	High	0	0	1186.63	7
P05532	Mast/stem cell growth factor receptor Kit OS=Mus musculus GN=Kit PE=1 SV=3	2.96221	2	3	2	1	979	109.273	7.21	Not Found	Not Found	High	High				7400000	1900000	0.091	High	3	0.00212465	77.45	2
Q8K310	Matrin-3 OS=Mus musculus GN=Matr3 PE=1 SV=1	4.01891	4	22	4	1	846	94.572	6.25	High	High	Not Found	High			250000000		16000000	0.271	High	0	0	211.927	4
Q9CZH7	Matrix-remodeling-associated protein 7 OS=Mus musculus GN=Mxra7 PE=1 SV=2	13.4831	2	15	2	1	178	19.445	4.26	High	Not Found	High	High		22000000		84000000	180000000	1.371	High	0	0	366.25	2
Q9CXU1	Mediator of RNA polymerase II transcription subunit 31 OS=Mus musculus GN=Med31 PE=1 SV=2	11.4504	1	1	1	1	131	15.761	8.54	Not Found	Not Found	Not Found	Not Found						0.292	Medium	94	0.0296343	0	1
Q8BI84	Melanoma inhibitory activity protein 3 OS=Mus musculus GN=Mia3 PE=1 SV=2	1.76166	3	9	3	1	1930	213.544	4.75	Medium	Not Found	Not Found	High		1200000			3100000	0.063	Medium	28	0.0132827	28.01	3
Q9QYH6	Melanoma-associated antigen D1 OS=Mus musculus GN=Maged1 PE=1 SV=1	1.29032	1	1	1	1	775	85.617	7.5	Not Found	Not Found	Not Found	Not Found						0.064	Medium	94	0.0296343	0	1
Q6PCZ4	Melanoma-associated antigen E1 OS=Mus musculus GN=Magee1 PE=1 SV=1	2.06972	1	9	1	1	918	101.568	6.67	Not Found	Not Found	Not Found	Medium					23000000	0.056	Medium	94	0.0296343	0	1
Q8VHK5	Membrane protein MLC1 OS=Mus musculus GN=Mlc1 PE=1 SV=1	4.97382	2	17	2	1	382	41.569	7.9	High	High	High	High		4400000		2600000	5300000	0.501	High	0	0	701.718	2
Q6RHR9	Membrane-associated guanylate kinase, WW and PDZ domain-containing protein 1 OS=Mus musculus GN=Magi1 PE=1 SV=1	0.475867	1	2	1	1	1471	161.876	7.36	Not Found	Medium	Not Found	Not Found			8500000			0.03	Medium	94	0.0296343	0	1
Q9WVQ1	Membrane-associated guanylate kinase, WW and PDZ domain-containing protein 2 OS=Mus musculus GN=Magi2 PE=1 SV=2	4.15686	4	51	4	1	1275	140.831	6.19	High	High	Not Found	High		21000000	18000000		1200000	0.278	High	0	0	248.83	4
Q9EQJ9	Membrane-associated guanylate kinase, WW and PDZ domain-containing protein 3 OS=Mus musculus GN=Magi3 PE=1 SV=2	2.23577	3	12	3	1	1476	161.572	8.05	High	High	Not Found	High		10000000	28000000		10000000	0.078	High	3	0.00212465	70.271	3
O35954	Membrane-associated phosphatidylinositol transfer protein 1 OS=Mus musculus GN=Pitpnm1 PE=1 SV=1	3.94208	2	20	2	1	1243	134.855	6.06	High	Medium	Not Found	High		5000000	1000000		11000000	0.116	High	0	0	204.21	2
Q6ZPQ6	Membrane-associated phosphatidylinositol transfer protein 2 OS=Mus musculus GN=Pitpnm2 PE=1 SV=2	5.9176	6	42	6	1	1335	147.942	7.93	High	High	Not Found	Medium		16000000	21000000		3800000	0.287	High	0	0	336.931	6
Q3UHE1	Membrane-associated phosphatidylinositol transfer protein 3 OS=Mus musculus GN=Pitpnm3 PE=1 SV=2	5.33881	3	40	3	1	974	106.395	7.12	High	Not Found	High	High		2700000		990000	4500000	0.431	High	0	0	642.075	3
O55022	Membrane-associated progesterone receptor component 1 OS=Mus musculus GN=Pgrmc1 PE=1 SV=4	17.9487	2	49	2	1	195	21.681	4.7	High	High	High	High		1500000000	610000000	8000000000	7100000000	1.848	High	0	0	1093.08	2
Q80UU9	Membrane-associated progesterone receptor component 2 OS=Mus musculus GN=Pgrmc2 PE=1 SV=2	8.75576	1	3	1	1	217	23.32	5.15	Not Found	Not Found	Not Found	High					18000000	0.179	High	3	0.00212465	78.64	1
O88559	Menin OS=Mus musculus GN=Men1 PE=1 SV=2	2.29133	1	3	1	1	611	67.458	6.39	Not Found	Not Found	Medium	Not Found				41000000		0.129	Medium	94	0.0296343	0	1
Q61847	Meprin A subunit beta OS=Mus musculus GN=Mep1b PE=1 SV=2	1.98864	1	1	1	1	704	79.45	5.95	High	Not Found	Not Found	Not Found		440000				0.075	Medium	94	0.0296343	0	1
P97772	Metabotropic glutamate receptor 1 OS=Mus musculus GN=Grm1 PE=1 SV=2	3.66972	3	16	3	1	1199	133.127	6.86	High	Not Found	Medium	High		2000000		4800000	4400000	0.147	High	0	0	163.522	3
Q3UVX5	Metabotropic glutamate receptor 5 OS=Mus musculus GN=Grm5 PE=1 SV=2	7.14879	6	41	6	1	1203	131.78	7.84	High	High	High	High		23000000	28000000	13000000	74000000	0.339	High	0	0	214.728	6
Q68ED2	Metabotropic glutamate receptor 7 OS=Mus musculus GN=Grm7 PE=1 SV=1	1.63934	1	18	1	1	915	102.153	7.88	High	High	High	High		310000	39000000	71000000	120000000	0.084	High	0	0	283.459	1
Q0GA42	Metal transporter CNNM1 OS=Mus musculus GN=Cnnm1 PE=1 SV=5	3.99579	3	3	3	1	951	103.915	6.51	Not Found	Not Found	Not Found	High					3800000	0.136	High	10	0.00559597	40.6	3
Q3TWN3	Metal transporter CNNM2 OS=Mus musculus GN=Cnnm2 PE=1 SV=3	1.48571	1	4	1	1	875	96.643	6.21	High	Not Found	Not Found	High					7500000	0.047	Medium	23	0.011269	29.2	1
Q69ZF7	Metal transporter CNNM4 OS=Mus musculus GN=Cnnm4 PE=1 SV=2	1.16732	1	3	1	1	771	86.57	6.07	Not Found	Not Found	High	High				3500000	7000000	0.049	Medium	67	0.027905	19.8	1
Q9CWR7	Metalloreductase STEAP1 OS=Mus musculus GN=Steap1 PE=1 SV=2	3.24484	1	1	1	1	339	39.267	9.19	Not Found	Not Found	High	Not Found				3300000		0.116	Medium	66	0.0276382	20.12	1
Q8CI59	Metalloreductase STEAP3 OS=Mus musculus GN=Steap3 PE=1 SV=1	2.66393	1	1	1	1	488	54.714	9.22	Not Found	Not Found	High	Not Found				9100000		0.083	High	4	0.00259067	57.64	1
Q8K4B0	Metastasis-associated protein MTA1 OS=Mus musculus GN=Mta1 PE=1 SV=1	1.53846	1	3	1	1	715	80.747	9.29	High	High	Not Found	Not Found		520000	1000000			0.044	Medium	51	0.0224373	22.75	1
Q924K8	Metastasis-associated protein MTA3 OS=Mus musculus GN=Mta3 PE=1 SV=1	3.38409	2	7	2	1	591	67.035	8.88	High	High	Not Found	Not Found		840000	4100000			0.113	Medium	28	0.0132827	27.81	2
P47802	Metaxin-1 OS=Mus musculus GN=Mtx1 PE=1 SV=1	10.0946	3	4	3	1	317	35.601	6.18	Not Found	High	High	Not Found			15000000	3200000		0.389	High	8	0.00467836	45.93	3
O88441	Metaxin-2 OS=Mus musculus GN=Mtx2 PE=1 SV=1	4.18251	1	1	1	1	263	29.739	5.63	Not Found	Not Found	Not Found	Not Found						0.194	Medium	94	0.0296343	0	1
Q9Z2D6	Methyl-CpG-binding protein 2 OS=Mus musculus GN=Mecp2 PE=1 SV=1	8.67769	3	23	3	1	484	52.275	9.96	High	High	Not Found	Not Found		16000000	150000000			0.532	High	0	0	450.202	3
Q9JLZ3	Methylglutaconyl-CoA hydratase, mitochondrial OS=Mus musculus GN=Auh PE=1 SV=1	7.32484	3	5	3	1	314	33.374	9.51	Medium	High	Not Found	Not Found		3500000	17000000			0.369	High	14	0.00754717	37.7002	3
Q99J09	Methylosome protein 50 OS=Mus musculus GN=Wdr77 PE=1 SV=1	3.50877	1	6	1	1	342	36.919	5.27	Not Found	Medium	Medium	Not Found			3100000	43000000		0.155	Medium	39	0.0176791	24.77	1
Q9DD20	Methyltransferase-like protein 7B OS=Mus musculus GN=Mettl7b PE=1 SV=2	9.42623	1	1	1	1	244	28.03	8.59	Not Found	Not Found	Not Found	Not Found						0.155	Medium	94	0.0296343	0	1
D3Z5L6	MFS-type transporter SLC18B1 OS=Mus musculus GN=Slc18b1 PE=2 SV=2	5.01089	1	1	1	1	459	48.976	5.34	Not Found	Not Found	Not Found	Not Found	Acetyl [N-Term]					0.194	High	20	0.00992063	30.42	1
Q8BGT6	MICAL-like protein 1 OS=Mus musculus GN=Micall1 PE=1 SV=3	5.28736	2	11	2	1	870	94.021	6.68	High	Not Found	Not Found	Not Found						0.108	High	8	0.00467836	44.27	2
Q9CRB9	MICOS complex subunit Mic19 OS=Mus musculus GN=Chchd3 PE=1 SV=1	25.9912	6	12	6	1	227	26.318	8.37	High	High	Medium	Not Found		1200000	16000000	840000		1.254	High	1	0.000896861	108.104	6
Q91VN4	MICOS complex subunit Mic25 OS=Mus musculus GN=Chchd6 PE=1 SV=2	16.1172	4	12	4	1	273	29.833	8.41	High	High	High	Not Found		5500000	16000000	1400000		0.778	High	1	0.000896861	106.29	4
Q9DCZ4	MICOS complex subunit Mic26 OS=Mus musculus GN=Apoo PE=1 SV=2	16.1616	3	4	3	1	198	22.59	9.25	Not Found	Medium	High	Not Found				1000000		0.701	High	10	0.00559597	41.18	3
Q8CAQ8	MICOS complex subunit Mic60 OS=Mus musculus GN=Immt PE=1 SV=1	28.1374	22	74	22	1	757	83.848	6.61	High	High	High	Not Found		2300000	50000000	3600000		2.728	High	0	0	589.054	22
Q3UHU5	Microtubule cross-linking factor 1 OS=Mus musculus GN=Mtcl1 PE=1 SV=1	2.10797	3	9	3	1	1945	213.731	6.14	High	High	Not Found	Not Found		1100000	1200000			0.059	High	3	0.00212465	63.36	3
Q9QXZ0	Microtubule-actin cross-linking factor 1 OS=Mus musculus GN=Macf1 PE=1 SV=2	1.90373	11	64	10	1	7354	831.362	5.43	High	High	High	High		26000000	48000000	7200000	33000000	0.069	High	0	0	644.691	11
Q9QYR6	Microtubule-associated protein 1A OS=Mus musculus GN=Map1a PE=1 SV=2	22.1902	46	538	45	1	2776	299.957	5	High	High	High	High		620000000	960000000	110000000	430000000	2.464	High	0	0	5625.2	46
P14873	Microtubule-associated protein 1B OS=Mus musculus GN=Map1b PE=1 SV=2	27.6786	51	968	50	1	2464	270.089	4.83	High	High	High	High	Acetyl [N-Term]	750000000	1700000000	24000000	370000000	6.047	High	0	0	12518.4	51
Q8C052	Microtubule-associated protein 1S OS=Mus musculus GN=Map1s PE=1 SV=2	1.02775	1	6	1	1	973	102.875	7.02	Not Found	High	High	Not Found			33000000	6200000		0.049	High	0	0	123.573	1
P20357	Microtubule-associated protein 2 OS=Mus musculus GN=Map2 PE=1 SV=2	22.1007	33	413	33	1	1828	199.01	4.91	High	High	High	High		1600000000	1400000000	89000000	750000000	1.555	High	0	0	4109.47	33
P27546	Microtubule-associated protein 4 OS=Mus musculus GN=Map4 PE=1 SV=3	14.6667	12	96	12	1	1125	117.357	4.98	High	High	High	High		37000000	35000000	10000000	32000000	0.829	High	0	0	904.687	12
Q7TSJ2	Microtubule-associated protein 6 OS=Mus musculus GN=Map6 PE=1 SV=2	26.9316	19	74	19	1	906	96.391	9.5	High	High	High	High		360000000	33000000	82000000	180000000	1.179	High	0	0	544.176	19
Q3TRR0	Microtubule-associated protein 9 OS=Mus musculus GN=Map9 PE=1 SV=2	10.6811	4	21	4	1	646	73.466	7.62	High	High	High	Not Found		71000000	50000000	1700000		0.45	High	0	0	135.742	4
Q8R001	Microtubule-associated protein RP/EB family member 2 OS=Mus musculus GN=Mapre2 PE=1 SV=1	3.98773	1	1	1	1	326	36.923	5.38	Not Found	Not Found	Not Found	High						0.129	Medium	64	0.0273684	21.12	1
Q6PER3	Microtubule-associated protein RP/EB family member 3 OS=Mus musculus GN=Mapre3 PE=1 SV=1	5.69395	1	9	1	1	281	31.946	5.54	High	Not Found	Not Found	Not Found		980000				0.292	Medium	90	0.0296343	14.25	1
P10637	Microtubule-associated protein tau OS=Mus musculus GN=Mapt PE=1 SV=3	19.236	13	418	13	1	733	76.197	6.79	High	High	High	High		900000000	1800000000	1200000000	1400000000	5.236	High	0	0	4570.14	13
Q91VR7	Microtubule-associated proteins 1A/1B light chain 3A OS=Mus musculus GN=Map1lc3a PE=1 SV=1	4.95868	1	1	1	1	121	14.263	8.68	Not Found	Medium	Not Found	Not Found			12000000			0.334	Medium	94	0.0296343	0	1
Q9R1L5	Microtubule-associated serine/threonine-protein kinase 1 OS=Mus musculus GN=Mast1 PE=1 SV=3	1.33758	1	5	1	1	1570	170.892	8.44	High	High	Not Found	Not Found		3000000				0.054	High	0	0	213.4	1
Q3U214	Microtubule-associated serine/threonine-protein kinase 3 OS=Mus musculus GN=Mast3 PE=1 SV=3	4.16351	3	19	3	1	1321	144.084	8.44	High	High	Not Found	High		23000000	53000000		9900000	0.145	High	0	0	367.476	3
Q811L6	Microtubule-associated serine/threonine-protein kinase 4 OS=Mus musculus GN=Mast4 PE=1 SV=3	0.725745	2	10	2	1	2618	283.829	8.62	High	High	Not Found	Not Found		3000000	7800000			0.015	High	2	0.00162075	89.5826	2
Q3UHD3	Microtubule-associated tumor suppressor candidate 2 homolog OS=Mus musculus GN=Mtus2 PE=1 SV=1	1.33038	2	10	2	1	1353	147.266	8.24	Medium	High	Not Found	Not Found		9300000	6900000			0.054	Medium	66	0.0276382	20.11	2
Q59J78	Mimitin, mitochondrial OS=Mus musculus GN=Ndufaf2 PE=1 SV=1	9.52381	1	1	1	1	168	19.616	8.25	Not Found	Not Found	High	Not Found				1800000		0.212	Medium	94	0.0296343	0	1
Q9JM52	Misshapen-like kinase 1 OS=Mus musculus GN=Mink1 PE=1 SV=3	7.95107	8	64	7	1	1308	147.203	7.44	High	High	Not Found	High		80000000	100000000		26000000	0.365	High	0	0	641.175	8
Q9CR62	Mitochondrial 2-oxoglutarate/malate carrier protein OS=Mus musculus GN=Slc25a11 PE=1 SV=3	20.0637	7	14	7	1	314	34.133	9.94	Not Found	High	Not Found	Not Found	Acetyl [N-Term]		13000000			1.31	High	1	0.000896861	109.349	7
Q922Q1	Mitochondrial amidoxime reducing component 2 OS=Mus musculus GN=Marc2 PE=1 SV=1	6.80473	2	2	2	1	338	38.17	8.68	Not Found	Not Found	Not Found	Not Found						0.245	Medium	24	0.0116675	28.77	2
Q791T5	Mitochondrial carrier homolog 1 OS=Mus musculus GN=Mtch1 PE=1 SV=1	5.39846	2	6	2	1	389	41.538	9.32	Medium	High	Not Found	Not Found		4100000	34000000			0.259	High	3	0.00212465	66.35	2
Q791V5	Mitochondrial carrier homolog 2 OS=Mus musculus GN=Mtch2 PE=1 SV=1	2.9703	1	1	1	1	303	33.477	8.25	Not Found	High	Not Found	Not Found			11000000			0.166	Medium	94	0.0296343	0	1
Q8BGV8	Mitochondrial dynamics protein MID51 OS=Mus musculus GN=Mief1 PE=1 SV=1	2.15983	1	18	1	1	463	51.152	7.88	High	Medium	High	High		130000000	140000000	180000000	170000000	0.194	High	8	0.00467836	46.8	1
Q9CQ92	Mitochondrial fission 1 protein OS=Mus musculus GN=Fis1 PE=1 SV=1	7.89474	1	4	1	1	152	16.998	8.53	Not Found	Not Found	Medium	High				7000000	8400000	0.334	High	3	0.00212465	65.2867	1
Q6PCP5	Mitochondrial fission factor OS=Mus musculus GN=Mff PE=1 SV=1	7.21649	2	77	2	1	291	32.911	6.83	High	High	High	High		27000000	60000000	13000000	46000000	1.929	High	0	0	496.217	2
Q9CWE0	Mitochondrial fission regulator 1-like OS=Mus musculus GN=Mtfr1l PE=1 SV=1	17.6471	4	39	4	1	289	31.706	6.1	High	High	High	High		9000000	60000000	160000000	99000000	1.683	High	0	0	314.033	4
Q9D6M3	Mitochondrial glutamate carrier 1 OS=Mus musculus GN=Slc25a22 PE=1 SV=1	6.50155	3	5	3	1	323	34.648	9.09	Not Found	High	Not Found	Medium			13000000		11000000	0.468	Medium	43	0.0191111	24.03	3
Q9CQV1	Mitochondrial import inner membrane translocase subunit TIM16 OS=Mus musculus GN=Pam16 PE=1 SV=1	6.4	1	1	1	1	125	13.776	9.64	Not Found	Not Found	Not Found	Not Found						0.334	Medium	94	0.0296343	0	1
O35857	Mitochondrial import inner membrane translocase subunit TIM44 OS=Mus musculus GN=Timm44 PE=1 SV=2	1.76991	1	1	1	1	452	51.059	8.13	Not Found	Not Found	Not Found	High					2900000	0.077	Medium	94	0.0296343	0	1
Q9DCC8	Mitochondrial import receptor subunit TOM20 homolog OS=Mus musculus GN=Tomm20 PE=1 SV=1	8.96552	1	4	1	1	145	16.274	8.6	High	Not Found	High	Medium		64000000		130000000	45000000	0.931	High	4	0.00259067	59.63	1
Q9CPQ3	Mitochondrial import receptor subunit TOM22 homolog OS=Mus musculus GN=Tomm22 PE=1 SV=3	14.7887	1	8	1	1	142	15.527	4.34	High	High	High	High	Acetyl [N-Term]	190000000	360000000	75000000	33000000	0.389	High	0	0	386.816	1
Q9QYA2	Mitochondrial import receptor subunit TOM40 homolog OS=Mus musculus GN=Tomm40 PE=1 SV=3	2.49307	1	2	1	1	361	37.871	7.74	Not Found	High	Not Found	Not Found			1800000			0.155	Medium	94	0.0296343	0	1
Q9CZW5	Mitochondrial import receptor subunit TOM70 OS=Mus musculus GN=Tomm70a PE=1 SV=2	9.81997	6	10	6	1	611	67.547	7.53	High	High	High	Not Found		1900000	14000000	6000000		0.453	High	8	0.00467836	49.51	6
Q9D023	Mitochondrial pyruvate carrier 2 OS=Mus musculus GN=Mpc2 PE=1 SV=1	5.51181	1	2	1	1	127	14.277	10.61	Not Found	High	Not Found	Not Found			46000000			0.292	Medium	74	0.0296343	17.53	1
Q8BG51	Mitochondrial Rho GTPase 1 OS=Mus musculus GN=Rhot1 PE=1 SV=1	1.58479	1	6	1	1	631	72.196	6.49	High	High	High	Medium		24000000	22000000	28000000	41000000	0.07	Medium	28	0.0132827	27.84	1
Q3UFY8	Mitochondrial ribonuclease P protein 1 OS=Mus musculus GN=Trmt10c PE=1 SV=2	3.38164	1	1	1	1	414	48.355	9.38	Not Found	Not Found	Not Found	High						0.083	Medium	94	0.0296343	0	1
Q61831	Mitogen-activated protein kinase 10 OS=Mus musculus GN=Mapk10 PE=1 SV=2	3.23276	1	2	1	1	464	52.498	6.96	Not Found	Not Found	Not Found	High						0.083	Medium	23	0.011269	29.3693	1
Q80Y86	Mitogen-activated protein kinase 15 OS=Mus musculus GN=Mapk15 PE=1 SV=1	1.63934	1	1	1	1	549	60.641	9.85	Not Found	Not Found	Not Found	Not Found						0.072	Medium	94	0.0296343	0	1
Q66L42	Mitogen-activated protein kinase kinase kinase 10 OS=Mus musculus GN=Map3k10 PE=1 SV=2	1.70213	1	9	1	1	940	103.123	6.87	High	High	Not Found	High		5400000			27000000	0.046	High	0	0	195.552	1
Q60700	Mitogen-activated protein kinase kinase kinase 12 OS=Mus musculus GN=Map3k12 PE=1 SV=1	6.08108	3	20	3	1	888	96.024	6.24	High	High	Not Found	High		3700000	1800000		3500000	0.212	High	1	0.000896861	100.761	3
O08648	Mitogen-activated protein kinase kinase kinase 4 OS=Mus musculus GN=Map3k4 PE=1 SV=2	1.50282	2	11	1	1	1597	179.72	6.43	Not Found	High	Not Found	High			4400000			0.071	High	4	0.00259067	58.7231	2
Q62073	Mitogen-activated protein kinase kinase kinase 7 OS=Mus musculus GN=Map3k7 PE=1 SV=1	2.41796	1	2	1	1	579	64.187	6.67	Not Found	Not Found	Not Found	Not Found						0.068	Medium	94	0.0296343	0	1
Q3U1V8	Mitogen-activated protein kinase kinase kinase 9 OS=Mus musculus GN=Map3k9 PE=2 SV=2	1.11421	1	6	1	1	1077	118.731	5.86	High	High	Not Found	High		4000000	2600000		8300000	0.038	Medium	65	0.0273684	20.41	1
P97820	Mitogen-activated protein kinase kinase kinase kinase 4 OS=Mus musculus GN=Map4k4 PE=1 SV=1	3.48743	4	8	4	1	1233	140.515	7.47	High	High	Not Found	High			530000		630000	0.145	Medium	52	0.022777	22.6033	4
Q8BK03	Mitoguardin-2 OS=Mus musculus GN=Fam73b PE=1 SV=1	7.08263	2	34	2	1	593	65.506	5.41	High	High	High	High		9000000	5200000	19000000	16000000	0.389	High	0	0	193.57	2
Q8K4J6	MKL/myocardin-like protein 1 OS=Mus musculus GN=Mkl1 PE=1 SV=2	1.76349	1	1	1	1	964	102.483	5.5	Not Found	Not Found	Not Found	Not Found						0.066	Medium	94	0.0296343	0	1
Q99LR1	Monoacylglycerol lipase ABHD12 OS=Mus musculus GN=Abhd12 PE=1 SV=2	3.51759	1	1	1	1	398	45.241	8.72	Not Found	Not Found	Not Found	Not Found						0.116	Medium	72	0.0293279	17.8	1
P53986	Monocarboxylate transporter 1 OS=Mus musculus GN=Slc16a1 PE=1 SV=1	11.359	5	68	5	1	493	53.232	7.47	High	High	High	High		28000000	12000000	640000000	580000000	2.875	High	0	0	669.899	5
Q8K1C7	Monocarboxylate transporter 14 OS=Mus musculus GN=Slc16a14 PE=2 SV=1	2.53906	1	1	1	1	512	56.439	6.58	Not Found	Not Found	Not Found	High						0.194	Medium	60	0.0258956	21.61	1
O70451	Monocarboxylate transporter 2 OS=Mus musculus GN=Slc16a7 PE=1 SV=1	2.06612	1	2	1	1	484	52.57	9.31	Not Found	Not Found	High	Not Found				28000000		0.334	Medium	94	0.0296343	0	1
O35308	Monocarboxylate transporter 3 OS=Mus musculus GN=Slc16a8 PE=2 SV=2	4.87805	1	1	1	1	492	51.523	6.68	Not Found	Not Found	High	Not Found				420000		0.11	Medium	94	0.0296343	0	1
Q3V3R1	Monofunctional C1-tetrahydrofolate synthase, mitochondrial OS=Mus musculus GN=Mthfd1l PE=1 SV=2	0.716479	1	1	1	1	977	105.662	7.02	Not Found	Not Found	Not Found	Not Found						0.04	Medium	94	0.0296343	0	1
O35678	Monoglyceride lipase OS=Mus musculus GN=Mgll PE=1 SV=1	7.26073	2	7	2	1	303	33.366	7.15	High	Not Found	High	High		660000		15000000	29000000	0.311	High	0	0	151.841	2
Q69ZX6	MORC family CW-type zinc finger protein 2A OS=Mus musculus GN=Morc2a PE=1 SV=2	0.873786	1	1	1	1	1030	117.256	8.34	Not Found	High	Not Found	Not Found			15000000			0.038	High	19	0.00949525	31.16	1
Q8BUN5	Mothers against decapentaplegic homolog 3 OS=Mus musculus GN=Smad3 PE=1 SV=2	2.11765	1	1	1	1	425	48.05	7.15	Not Found	Not Found	Not Found	Not Found						0.116	Medium	94	0.0296343	0	1
Q9D0L8	mRNA cap guanine-N7 methyltransferase OS=Mus musculus GN=Rnmt PE=1 SV=1	11.828	3	8	3	1	465	53.258	6.48	Not Found	Not Found	High	High				1100000	3500000	0.557	High	1	0.000896861	100.13	3
Q62504	Msx2-interacting protein OS=Mus musculus GN=Spen PE=1 SV=2	0.46652	1	2	1	1	3644	398.512	8.54	Not Found	High	Not Found	Not Found						0.012	High	18	0.0091047	31.95	1
Q8R0P4	Mth938 domain-containing protein OS=Mus musculus GN=Aamdc PE=1 SV=1	13.1148	1	1	1	1	122	13.236	7.99	Not Found	Not Found	High	Not Found				820000		0.233	Medium	94	0.0296343	0	1
Q6P9S0	MTSS1-like protein OS=Mus musculus GN=Mtss1l PE=1 SV=1	4.33566	2	3	2	1	715	76.797	6.99	High	Not Found	Not Found	High		770000			14000000	0.15	High	4	0.00259067	60.64	2
P42866	Mu-type opioid receptor OS=Mus musculus GN=Oprm1 PE=1 SV=1	7.03518	2	5	2	1	398	44.391	8.25	High	Not Found	Not Found	Not Found		490000				0.701	High	8	0.00467836	47.12	2
Q99J21	Mucolipin-1 OS=Mus musculus GN=Mcoln1 PE=1 SV=1	8.10345	3	18	3	1	580	65.463	7.65	High	Not Found	High	High		500000		6200000	11000000	0.374	High	0	0	133.582	3
P21447	Multidrug resistance protein 1A OS=Mus musculus GN=Abcb1a PE=1 SV=3	1.41066	2	6	2	1	1276	140.558	8.85	High	High	High	High		2200000	3900000	8600000	4700000	0.068	High	3	0.00212465	61.6601	2
O35379	Multidrug resistance-associated protein 1 OS=Mus musculus GN=Abcc1 PE=1 SV=1	1.11257	1	8	1	1	1528	171.075	7.36	Not Found	Not Found	High	High				7400000	11000000	0.027	High	0	0	198.76	1
Q9R1X5	Multidrug resistance-associated protein 5 OS=Mus musculus GN=Abcc5 PE=1 SV=2	0.905292	1	1	1	1	1436	161.022	8.6	Not Found	Not Found	Not Found	High					2700000	0.031	Medium	65	0.0273684	20.89	1
Q8VBX6	Multiple PDZ domain protein OS=Mus musculus GN=Mpdz PE=1 SV=2	1.0219	1	3	1	1	2055	218.576	5.02	Not Found	Not Found	Not Found	High					1500000	0.024	Medium	72	0.0293279	17.83	1
Q6KAU4	Multivesicular body subunit 12B OS=Mus musculus GN=Mvb12b PE=1 SV=2	10.0946	2	6	2	1	317	35.389	7.93	High	Not Found	High	Medium				1400000	11000000	0.274	Medium	60	0.0258956	21.46	2
P12657	Muscarinic acetylcholine receptor M1 OS=Mus musculus GN=Chrm1 PE=1 SV=2	7.82609	3	29	3	1	460	51.345	9.32	High	High	High	High		1000000	1500000	61000000	40000000	0.668	High	0	0	494.739	3
Q9ERZ4	Muscarinic acetylcholine receptor M2 OS=Mus musculus GN=Chrm2 PE=1 SV=2	3.86266	2	10	2	1	466	51.465	8.92	Not Found	Not Found	High	High				76000000	130000000	0.848	High	0	0	289.068	2
Q9ERZ3	Muscarinic acetylcholine receptor M3 OS=Mus musculus GN=Chrm3 PE=1 SV=1	6.62139	4	30	4	1	589	66.17	9.07	High	Medium	High	High		8400000	2000000	25000000	13000000	0.65	High	0	0	175.772	4
P32211	Muscarinic acetylcholine receptor M4 OS=Mus musculus GN=Chrm4 PE=2 SV=1	1.87891	1	4	1	1	479	52.939	9.88	Not Found	Not Found	Medium	Not Found						0.11	Medium	66	0.0276382	20.24	1
Q920H4	Muscarinic acetylcholine receptor M5 OS=Mus musculus GN=Chrm5 PE=2 SV=2	2.81955	1	5	1	1	532	60.214	9.29	Not Found	Not Found	High	High					15000000	0.096	High	11	0.00607735	39.1067	1
Q61006	Muscle, skeletal receptor tyrosine-protein kinase OS=Mus musculus GN=Musk PE=1 SV=1	1.26728	1	1	1	1	868	96.63	7.61	High	Not Found	Not Found	Not Found		450000				0.047	Medium	94	0.0296343	0	1
Q7TPV4	Myb-binding protein 1A OS=Mus musculus GN=Mybbp1a PE=1 SV=2	1.19048	1	2	1	1	1344	151.942	8.95	Not Found	High	Not Found	Not Found			5100000			0.059	High	8	0.00467836	47.9	1
Q9CR78	Myb/SANT-like DNA-binding domain-containing protein 3 OS=Mus musculus GN=Msantd3 PE=1 SV=1	4.72727	1	4	1	1	275	32.303	8.19	Medium	Not Found	High	Not Found		3500000		1400000		0.136	Medium	94	0.0296343	0	1
Q91YU3	Myb/SANT-like DNA-binding domain-containing protein 4 OS=Mus musculus GN=Msantd4 PE=2 SV=1	2.89855	1	2	1	1	345	41.221	5.44	Not Found	High	Not Found	Not Found			11000000			0.166	Medium	94	0.0296343	0	1
O08539	Myc box-dependent-interacting protein 1 OS=Mus musculus GN=Bin1 PE=1 SV=1	12.415	6	196	5	1	588	64.43	5.03	High	High	High	High		2400000	95000000	15000000	290000000	1.326	High	0	0	3604.63	6
P04370	Myelin basic protein OS=Mus musculus GN=Mbp PE=1 SV=2	25.2	7	56	7	1	250	27.151	9.58	High	High	High	High		23000000	320000000	3900000	9100000	4.817	High	0	0	210.319	7
Q8C854	Myelin expression factor 2 OS=Mus musculus GN=Myef2 PE=1 SV=1	1.52284	1	2	1	1	591	63.254	8.87	Not Found	High	Not Found	Not Found			2500000			0.062	Medium	94	0.0296343	0	1
P60202	Myelin proteolipid protein OS=Mus musculus GN=Plp1 PE=1 SV=2	18.0505	5	26	5	1	277	30.057	8.35	High	High	High	High		790000	13000000	17000000	14000000	1.683	High	0	0	240.758	5
P97500	Myelin transcription factor 1-like protein OS=Mus musculus GN=Myt1l PE=1 SV=2	0.758214	1	2	1	1	1187	132.874	4.94	Not Found	Medium	Not Found	Not Found			2100000			0.03	Medium	94	0.0296343	0	1
P20917	Myelin-associated glycoprotein OS=Mus musculus GN=Mag PE=1 SV=2	1.11821	1	3	1	1	626	69.216	5.1	Medium	Not Found	Not Found	Not Found		11000000				0.083	Medium	94	0.0296343	0	1
Q9D2P8	Myelin-associated oligodendrocyte basic protein OS=Mus musculus GN=Mobp PE=1 SV=1	11.1765	2	16	2	1	170	19.185	11.14	High	High	Not Found	Not Found		14000000	53000000			0.778	High	2	0.00162075	93.9994	2
Q61885	Myelin-oligodendrocyte glycoprotein OS=Mus musculus GN=Mog PE=1 SV=1	15.8537	4	11	4	1	246	28.253	7.96	Not Found	High	High	Not Found			6400000	6100000		0.931	High	2	0.00162075	92.5621	4
Q9QWV4	Myeloid leukemia factor 1 OS=Mus musculus GN=Mlf1 PE=1 SV=1	3.74532	1	1	1	1	267	30.413	9.32	Not Found	Medium	Not Found	Not Found			500000			0.145	Medium	90	0.0296343	14.35	1
Q99KX1	Myeloid leukemia factor 2 OS=Mus musculus GN=Mlf2 PE=1 SV=1	4.8583	1	15	1	1	247	28.037	6.98	High	High	High	High			720000000	1800000	140000000	0.212	High	0	0	321.166	1
O35682	Myeloid-associated differentiation marker OS=Mus musculus GN=Myadm PE=1 SV=2	5.3125	1	4	1	1	320	35.261	8.31	Not Found	Not Found	Not Found	High						0.259	High	20	0.00992063	30.35	1
Q8VIM5	Myocardin OS=Mus musculus GN=Myocd PE=1 SV=2	1.71123	1	1	1	1	935	101.338	6.29	Not Found	Not Found	Not Found	Not Found						0.059	Medium	94	0.0296343	0	1
Q8CFN5	Myocyte-specific enhancer factor 2C OS=Mus musculus GN=Mef2c PE=1 SV=2	2.95359	1	1	1	1	474	51.246	8.03	Not Found	Not Found	Not Found	Not Found						0.122	Medium	94	0.0296343	13.14	1
Q80YT7	Myomegalin OS=Mus musculus GN=Pde4dip PE=1 SV=2	0.539568	1	1	1	1	2224	250.477	5.53	Not Found	Not Found	Not Found	Not Found						0.016	Medium	94	0.0296343	0	1
Q3UIZ8	Myosin light chain kinase 3 OS=Mus musculus GN=Mylk3 PE=1 SV=1	3.89937	1	1	1	1	795	86.318	5.4	Not Found	Not Found	Not Found	Medium					5800000	0.055	Medium	94	0.0296343	0	1
Q6PDN3	Myosin light chain kinase, smooth muscle OS=Mus musculus GN=Mylk PE=1 SV=3	0.566718	1	6	1	1	1941	212.792	6.25	High	High	Not Found	Not Found		4300000	7400000			0.021	High	14	0.00754717	38.1271	1
P97434	Myosin phosphatase Rho-interacting protein OS=Mus musculus GN=Mprip PE=1 SV=2	4.58984	3	30	3	1	1024	116.337	6.21	High	High	Not Found	High		17000000	32000000			0.254	High	0	0	164.091	3
Q61879	Myosin-10 OS=Mus musculus GN=Myh10 PE=1 SV=2	12.6518	19	46	16	1	1976	228.855	5.54	High	High	Not Found	Not Found		3000000	12000000			0.437	High	0	0	320.61	19
Q6URW6	Myosin-14 OS=Mus musculus GN=Myh14 PE=1 SV=1	3.7	5	6	3	1	2000	228.446	5.55	Not Found	High	Not Found	Not Found			58000000			0.093	High	19	0.00949525	31.1033	5
Q8VDD5	Myosin-9 OS=Mus musculus GN=Myh9 PE=1 SV=4	3.92857	6	37	3	1	1960	226.232	5.66	High	High	Not Found	High		520000000	320000000		41000000	0.133	High	0	0	710.846	6
Q8K3H5	Myosin-IIIa OS=Mus musculus GN=Myo3a PE=2 SV=1	0.557967	1	1	1	1	1613	184.614	8.4	Not Found	Not Found	Not Found	Not Found						0.023	Medium	94	0.0296343	0	1
Q9Z2C4	Myotubularin-related protein 1 OS=Mus musculus GN=Mtmr1 PE=1 SV=1	2.24215	1	15	1	1	669	75.266	6.8	High	High	High	High		15000000	63000000	9100000		0.141	High	6	0.00381437	51.43	1
Q9Z2D1	Myotubularin-related protein 2 OS=Mus musculus GN=Mtmr2 PE=1 SV=3	2.33281	1	6	1	1	643	73.186	7.25	Not Found	Not Found	Not Found	High					6500000	0.064	High	8	0.00467836	48.05	1
Q8K296	Myotubularin-related protein 3 OS=Mus musculus GN=Mtmr3 PE=1 SV=2	0.83612	2	18	2	1	1196	133.755	5.83	Medium	High	High	High		21000000	9300000	4800000	20000000	0.066	High	3	0.00212465	63.5798	2
Q6ZPE2	Myotubularin-related protein 5 OS=Mus musculus GN=Sbf1 PE=1 SV=2	3.21371	4	46	4	1	1867	208.561	7.12	High	High	Not Found	High		6500000	3300000		140000000	0.116	High	0	0	840.549	4
Q9Z2C9	Myotubularin-related protein 7 OS=Mus musculus GN=Mtmr7 PE=1 SV=2	5.90909	3	31	3	1	660	75.56	6.43	High	High	High	High		7200000	4400000	1100000	17000000	0.315	High	0	0	674.208	3
P26645	Myristoylated alanine-rich C-kinase substrate OS=Mus musculus GN=Marcks PE=1 SV=2	54.6926	11	395	11	1	309	29.644	4.34	High	High	High	High		23000000	18000000	2400000000	2200000000	202.092	High	0	0	6553.91	11
Q8BH82	N-acyl-phosphatidylethanolamine-hydrolyzing phospholipase D OS=Mus musculus GN=Napepld PE=1 SV=1	3.78788	1	2	1	1	396	45.787	5.94	Not Found	Not Found	Not Found	High					1900000	0.096	High	8	0.00467836	47.34	1
Q9QY36	N-alpha-acetyltransferase 10 OS=Mus musculus GN=Naa10 PE=1 SV=1	5.10638	1	1	1	1	235	26.503	5.64	Not Found	Not Found	Not Found	Not Found						0.155	Medium	66	0.0276382	20.09	1
Q80UM3	N-alpha-acetyltransferase 15, NatA auxiliary subunit OS=Mus musculus GN=Naa15 PE=1 SV=1	1.38728	1	2	1	1	865	100.897	7.62	Not Found	Not Found	Not Found	Not Found						0.038	Medium	94	0.0296343	0	1
Q9CWS0	N(G),N(G)-dimethylarginine dimethylaminohydrolase 1 OS=Mus musculus GN=Ddah1 PE=1 SV=3	9.12281	2	4	2	1	285	31.361	5.97	Not Found	Not Found	High	Medium				3000000	5400000	0.274	Medium	94	0.0296343	0	2
P70441	Na(+)/H(+) exchange regulatory cofactor NHE-RF1 OS=Mus musculus GN=Slc9a3r1 PE=1 SV=3	19.4366	4	168	4	1	355	38.577	5.9	High	High	High	High	Acetyl [N-Term]	8200000	390000	220000000	360000000	1.154	High	0	0	2923.46	4
Q5SWP3	NAC-alpha domain-containing protein 1 OS=Mus musculus GN=Nacad PE=1 SV=1	2.19415	3	9	3	1	1504	156.668	4.56	Not Found	High	Not Found	High			6900000		24000000	0.122	High	0	0	117.484	3
Q923E4	NAD-dependent protein deacetylase sirtuin-1 OS=Mus musculus GN=Sirt1 PE=1 SV=2	1.89959	1	1	1	1	737	80.322	4.73	Not Found	Medium	Not Found	Not Found			3300000			0.066	Medium	94	0.0296343	0	1
Q8VDQ8	NAD-dependent protein deacetylase sirtuin-2 OS=Mus musculus GN=Sirt2 PE=1 SV=2	6.16967	1	1	1	1	389	43.228	5.35	Not Found	Not Found	High	Not Found				22000000		0.105	Medium	38	0.0172492	24.95	1
Q61941	NAD(P) transhydrogenase, mitochondrial OS=Mus musculus GN=Nnt PE=1 SV=2	1.01289	1	2	1	1	1086	113.765	7.64	Not Found	Not Found	High	Not Found				1300000		0.047	High	19	0.00949525	30.91	1
Q8K4Z3	NAD(P)H-hydrate epimerase OS=Mus musculus GN=Apoa1bp PE=1 SV=1	4.25532	2	8	2	1	282	30.953	7.69	Medium	Not Found	High	Not Found		1300000		28000000		0.778	High	6	0.00381437	51.9445	2
Q99LC3	NADH dehydrogenase [ubiquinone] 1 alpha subcomplex subunit 10, mitochondrial OS=Mus musculus GN=Ndufa10 PE=1 SV=1	5.91549	2	4	2	1	355	40.578	7.78	Medium	Not Found	Not Found	Not Found		590000				0.212	High	14	0.00754717	37.0033	2
Q7TMF3	NADH dehydrogenase [ubiquinone] 1 alpha subcomplex subunit 12 OS=Mus musculus GN=Ndufa12 PE=1 SV=2	11.7241	2	4	2	1	145	17.076	9.36	Not Found	High	Not Found	Not Found	Acetyl [N-Term]		2500000			0.585	Medium	22	0.0108321	29.79	2
Q9ERS2	NADH dehydrogenase [ubiquinone] 1 alpha subcomplex subunit 13 OS=Mus musculus GN=Ndufa13 PE=1 SV=3	21.5278	3	9	3	1	144	16.849	9.48	Not Found	High	Not Found	Not Found			11000000			1.512	High	19	0.00949525	31.005	3
Q9CQ75	NADH dehydrogenase [ubiquinone] 1 alpha subcomplex subunit 2 OS=Mus musculus GN=Ndufa2 PE=1 SV=3	30.303	3	4	3	1	99	10.909	9.99	Not Found	High	High	Not Found			2500000			1.154	High	3	0.00212465	75.4633	3
Q9CPP6	NADH dehydrogenase [ubiquinone] 1 alpha subcomplex subunit 5 OS=Mus musculus GN=Ndufa5 PE=1 SV=3	7.75862	1	3	1	1	116	13.351	8.1	Not Found	High	Not Found	Not Found			2300000			0.292	High	8	0.00467836	45.4	1
Q9Z1P6	NADH dehydrogenase [ubiquinone] 1 alpha subcomplex subunit 7 OS=Mus musculus GN=Ndufa7 PE=1 SV=3	13.2743	2	2	2	1	113	12.568	10.17	Not Found	Not Found	Not Found	Not Found						0.585	Medium	94	0.0296343	0	2
Q9DCJ5	NADH dehydrogenase [ubiquinone] 1 alpha subcomplex subunit 8 OS=Mus musculus GN=Ndufa8 PE=1 SV=3	4.65116	1	1	1	1	172	19.979	8.46	Not Found	Not Found	Not Found	Not Found						0.233	Medium	91	0.0296343	13.99	1
Q9DC69	NADH dehydrogenase [ubiquinone] 1 alpha subcomplex subunit 9, mitochondrial OS=Mus musculus GN=Ndufa9 PE=1 SV=2	7.1618	3	5	3	1	377	42.498	9.74	Not Found	Not Found	Not Found	Not Found						0.407	High	11	0.00607735	39.57	3
Q9DCS9	NADH dehydrogenase [ubiquinone] 1 beta subcomplex subunit 10 OS=Mus musculus GN=Ndufb10 PE=1 SV=3	23.8636	3	17	3	1	176	21.01	8.03	High	High	High	Not Found		9400000	3100000	1100000		2.511	High	0	0	336.29	3
O09111	NADH dehydrogenase [ubiquinone] 1 beta subcomplex subunit 11, mitochondrial OS=Mus musculus GN=Ndufb11 PE=1 SV=2	6.62252	1	2	1	1	151	17.433	5.22	Not Found	Not Found	Not Found	Not Found						0.259	Medium	94	0.0296343	0	1
Q9CQZ6	NADH dehydrogenase [ubiquinone] 1 beta subcomplex subunit 3 OS=Mus musculus GN=Ndufb3 PE=1 SV=1	10.5769	1	3	1	1	104	11.685	9.04	Not Found	Not Found	Not Found	Not Found						0.585	Medium	43	0.0191111	23.75	1
Q9CQH3	NADH dehydrogenase [ubiquinone] 1 beta subcomplex subunit 5, mitochondrial OS=Mus musculus GN=Ndufb5 PE=1 SV=1	10.0529	2	3	2	1	189	21.696	9.41	Not Found	High	Not Found	Not Found			4800000			0.52	High	3	0.00212465	71.76	2
Q9CQJ8	NADH dehydrogenase [ubiquinone] 1 beta subcomplex subunit 9 OS=Mus musculus GN=Ndufb9 PE=1 SV=3	7.82123	1	1	1	1	179	21.97	7.8	Not Found	Not Found	Not Found	Not Found	Acetyl [N-Term]					0.259	Medium	25	0.0121359	28.5	1
Q91YT0	NADH dehydrogenase [ubiquinone] flavoprotein 1, mitochondrial OS=Mus musculus GN=Ndufv1 PE=1 SV=1	7.11207	3	7	3	1	464	50.802	8.21	Not Found	High	Not Found	Not Found			530000			0.28	High	3	0.00212465	67.3633	3
Q9D6J6	NADH dehydrogenase [ubiquinone] flavoprotein 2, mitochondrial OS=Mus musculus GN=Ndufv2 PE=1 SV=2	18.9516	4	9	4	1	248	27.268	7.4	High	Not Found	High	High		470000		5500000		0.719	High	1	0.000896861	98.2112	4
Q91WD5	NADH dehydrogenase [ubiquinone] iron-sulfur protein 2, mitochondrial OS=Mus musculus GN=Ndufs2 PE=1 SV=1	6.2635	3	12	3	1	463	52.592	6.99	Not Found	High	Not Found	Not Found			880000			0.304	High	0	0	180.752	3
Q9DCT2	NADH dehydrogenase [ubiquinone] iron-sulfur protein 3, mitochondrial OS=Mus musculus GN=Ndufs3 PE=1 SV=2	12.1673	3	7	3	1	263	30.131	7.17	High	High	Not Found	Not Found		3500000	9400000			0.413	High	0	0	174.4	3
Q9CXZ1	NADH dehydrogenase [ubiquinone] iron-sulfur protein 4, mitochondrial OS=Mus musculus GN=Ndufs4 PE=1 SV=3	17.1429	3	15	3	1	175	19.772	9.99	High	High	High	Not Found		14000000	580000	4400000		0.931	High	0	0	168.643	3
Q99LY9	NADH dehydrogenase [ubiquinone] iron-sulfur protein 5 OS=Mus musculus GN=Ndufs5 PE=1 SV=3	6.60377	1	1	1	1	106	12.639	8.92	Not Found	High	Not Found	Not Found						0.389	Medium	94	0.0296343	0	1
Q9DC70	NADH dehydrogenase [ubiquinone] iron-sulfur protein 7, mitochondrial OS=Mus musculus GN=Ndufs7 PE=1 SV=1	18.3036	4	8	4	1	224	24.667	9.92	High	High	Not Found	Not Found		3200000	11000000			1.276	High	0	0	114.402	4
Q8K3J1	NADH dehydrogenase [ubiquinone] iron-sulfur protein 8, mitochondrial OS=Mus musculus GN=Ndufs8 PE=1 SV=1	7.54717	2	8	2	1	212	24.023	6.21	High	High	High	Not Found		2100000	3200000	580000		0.54	High	6	0.00381437	52.1027	2
Q91VD9	NADH-ubiquinone oxidoreductase 75 kDa subunit, mitochondrial OS=Mus musculus GN=Ndufs1 PE=1 SV=2	18.707	11	19	11	1	727	79.726	5.72	Not Found	High	Not Found	Not Found			2400000			0.756	High	1	0.000896861	97.74	11
P03911	NADH-ubiquinone oxidoreductase chain 4 OS=Mus musculus GN=Mtnd4 PE=1 SV=1	1.52505	1	2	1	1	459	51.847	9.38	Not Found	Medium	Not Found	Not Found			18000000			0.166	Medium	43	0.0191111	24.04	1
Q8BMF3	NADP-dependent malic enzyme, mitochondrial OS=Mus musculus GN=Me3 PE=1 SV=2	1.49007	1	4	1	1	604	67.056	7.83	Not Found	Not Found	High	High				4600000	5700000	0.062	High	8	0.00467836	47.01	1
Q8BHG1	Nardilysin OS=Mus musculus GN=Nrdc PE=1 SV=1	0.947459	1	1	1	1	1161	132.808	4.87	Not Found	Not Found	Not Found	Not Found						0.04	High	8	0.00467836	48.87	1
P70670	Nascent polypeptide-associated complex subunit alpha, muscle-specific form OS=Mus musculus GN=Naca PE=1 SV=2	1.60037	1	1	1	1	2187	220.364	9.35	Not Found	Not Found	Not Found	High						0.021	Medium	77	0.0296343	17.37	1
P28660	Nck-associated protein 1 OS=Mus musculus GN=Nckap1 PE=1 SV=2	0.975177	1	1	1	1	1128	128.7	6.62	Not Found	Not Found	Not Found	Not Found						0.035	Medium	94	0.0296343	0	1
Q9ESJ4	NCK-interacting protein with SH3 domain OS=Mus musculus GN=Nckipsd PE=1 SV=2	6.58263	2	17	2	1	714	78.523	6.05	High	Not Found	Not Found	High		750000			5100000	0.129	High	0	0	252.7	2
Q9JKF6	Nectin-1 OS=Mus musculus GN=Pvrl1 PE=1 SV=3	4.46602	1	13	1	1	515	56.999	6.35	High	Not Found	High	High		1800000		18000000	19000000	0.194	High	0	0	228.05	1
Q91ZP6	NEDD4 family-interacting protein 2 (Fragment) OS=Mus musculus GN=Ndfip2 PE=1 SV=2	6.10932	2	7	2	1	311	33.617	4.91	Not Found	Not Found	High	High				1800000	9200000	0.359	High	11	0.00607735	39.53	2
Q6A037	NEDD4-binding protein 1 OS=Mus musculus GN=N4bp1 PE=1 SV=2	2.79955	1	3	1	1	893	99.085	5.74	Not Found	Not Found	High	Not Found				680000		0.091	Medium	94	0.0296343	0	1
Q9DBH0	NEDD4-like E3 ubiquitin-protein ligase WWP2 OS=Mus musculus GN=Wwp2 PE=1 SV=1	1.49425	1	8	1	1	870	98.699	7.11	High	High	Not Found	High		8200000	9300000		2400000	0.043	High	0	0	119.376	1
Q8C4Y3	Negative elongation factor B OS=Mus musculus GN=Nelfb PE=1 SV=2	4.48276	1	2	1	1	580	65.594	6.02	Not Found	Not Found	Not Found	Not Found						0.066	Medium	94	0.0296343	0	1
P19426	Negative elongation factor E OS=Mus musculus GN=Nelfe PE=1 SV=2	3.46667	1	1	1	1	375	42.528	9.38	Not Found	Not Found	Not Found	Not Found						0.129	High	11	0.00607735	39.29	1
P97798	Neogenin OS=Mus musculus GN=Neo1 PE=1 SV=1	2.27729	2	20	2	1	1493	163.058	6.47	High	High	High	High		36000000	15000000	14000000	51000000	0.182	High	0	0	354.61	2
P59240	Nephrocystin-4 OS=Mus musculus GN=Nphp4 PE=1 SV=2	1.96491	1	1	1	1	1425	157.17	7.77	Not Found	Not Found	Not Found	Medium						0.032	Medium	94	0.0296343	0	1
Q6ZWR6	Nesprin-1 OS=Mus musculus GN=Syne1 PE=1 SV=2	0.568246	4	13	4	1	8799	1009.29	5.59	Not Found	High	Not Found	High			15000000			0.016	High	2	0.00162075	92.1276	4
Q6ZWQ0	Nesprin-2 OS=Mus musculus GN=Syne2 PE=1 SV=2	0.189118	1	4	1	1	6874	782.238	5.33	High	High	Not Found	High					2700000	0.005	High	0	0	117.11	1
O08747	Netrin receptor UNC5C OS=Mus musculus GN=Unc5c PE=1 SV=1	1.9334	1	3	1	1	931	102.997	6.01	Not Found	Not Found	Not Found	High					2900000	0.179	High	2	0.00162075	85.9133	1
Q6R891	Neurabin-2 OS=Mus musculus GN=Ppp1r9b PE=1 SV=1	11.7503	7	41	7	1	817	89.466	4.92	High	High	Not Found	High		3500000	8500000		12000000	0.725	High	0	0	455.773	7
P13595	Neural cell adhesion molecule 1 OS=Mus musculus GN=Ncam1 PE=1 SV=3	16.3229	15	170	8	1	1115	119.353	4.83	High	High	High	High		440000000	59000000	2100000000	2900000000	1.27	High	0	0	3117.33	15
O35136	Neural cell adhesion molecule 2 OS=Mus musculus GN=Ncam2 PE=1 SV=1	3.7037	2	60	2	1	837	93.145	6.07	High	High	High	High		2000000	760000	180000000	22000000	0.224	High	0	0	984.509	2
P11627	Neural cell adhesion molecule L1 OS=Mus musculus GN=L1cam PE=1 SV=1	4.12698	4	92	4	1	1260	140.881	5.97	High	High	High	High		160000000	89000000	170000000	110000000	0.389	High	0	0	468.343	4
Q64322	Neural proliferation differentiation and control protein 1 OS=Mus musculus GN=Npdc1 PE=2 SV=2	4.81928	3	21	3	1	332	35.697	7.12	High	High	High	High		67000000	13000000	130000000	82000000	0.585	High	14	0.00754717	37.81	3
Q5NCX5	Neuralized-like protein 4 OS=Mus musculus GN=Neurl4 PE=1 SV=1	3.71081	2	12	2	1	1563	167.532	5.95	High	Not Found	Not Found	Not Found	Acetyl [N-Term]	2200000				0.098	High	20	0.00992063	30.3267	2
Q5HZK2	Neurensin-2 OS=Mus musculus GN=Nrsn2 PE=1 SV=1	7.92079	1	2	1	1	202	22.4	4.77	Not Found	Not Found	High	Not Found				5400000		0.389	Medium	88	0.0296343	14.85	1
Q9CS84	Neurexin-1 OS=Mus musculus GN=Nrxn1 PE=1 SV=3	1.38705	2	2	2	1	1514	166.063	6.09	Not Found	Not Found	Not Found	Not Found						0.063	Medium	94	0.0296343	0	2
Q9EPN1	Neurobeachin OS=Mus musculus GN=Nbea PE=1 SV=1	2.24796	5	44	5	1	2936	326.536	6.2	High	High	High	High		8500000	16000000	26000000	150000000	0.103	High	0	0	619.012	5
P55066	Neurocan core protein OS=Mus musculus GN=Ncan PE=1 SV=1	2.12934	3	3	3	1	1268	137.114	5.72	Not Found	High	Not Found	Not Found			3100000			0.155	Medium	38	0.0172492	25.05	3
Q9Z0E0	Neurochondrin OS=Mus musculus GN=Ncdn PE=1 SV=1	2.05761	1	3	1	1	729	78.845	5.54	Not Found	Not Found	High	Not Found				10000000		0.059	High	17	0.0086779	32.69	1
P63239	Neuroendocrine convertase 1 OS=Mus musculus GN=Pcsk1 PE=1 SV=1	2.78884	1	1	1	1	753	84.121	6.43	Not Found	Not Found	Not Found	High						0.055	Medium	94	0.0296343	0	1
P12961	Neuroendocrine protein 7B2 OS=Mus musculus GN=Scg5 PE=1 SV=1	8.49057	1	9	1	1	212	23.851	5.81	High	Not Found	High	High		760000		590000		0.292	High	0	0	148.17	1
Q810U3	Neurofascin OS=Mus musculus GN=Nfasc PE=1 SV=1	8.95161	9	31	9	1	1240	137.889	6.19	High	High	High	High		43000000	12000000	21000000	33000000	0.441	High	0	0	132.117	9
Q04690	Neurofibromin OS=Mus musculus GN=Nf1 PE=1 SV=1	3.73108	7	50	7	1	2841	319.391	7.39	High	High	High	High		2300000	15000000	1100000	6600000	0.17	High	0	0	809.578	7
P19246	Neurofilament heavy polypeptide OS=Mus musculus GN=Nefh PE=1 SV=3	28.2569	19	133	18	1	1090	116.924	5.81	High	High	High	High		1200000000	1200000000	48000000	43000000	0.898	High	0	0	1392.17	19
P08551	Neurofilament light polypeptide OS=Mus musculus GN=Nefl PE=1 SV=5	40.3315	27	275	26	1	543	61.471	4.64	High	High	High	High		2100000000	2300000000	36000000	130000000	7.938	High	0	0	5589.1	27
P08553	Neurofilament medium polypeptide OS=Mus musculus GN=Nefm PE=1 SV=4	34.434	32	308	30	1	848	95.859	4.77	High	High	High	High		450000000	920000000	5300000	29000000	5.907	High	0	0	4634.35	32
Q60867	Neurogenic differentiation factor 1 OS=Mus musculus GN=Neurod1 PE=1 SV=2	8.68347	1	1	1	1	357	39.973	5.34	Medium	Not Found	Not Found	Not Found		1800000				0.212	Medium	94	0.0296343	0	1
P60761	Neurogranin OS=Mus musculus GN=Nrgn PE=1 SV=1	25.641	2	19	1	1	78	7.492	7.05	Not Found	Not Found	Not Found	High					1200000	1.512	High	0	0	121.378	2
B0F2B4	Neuroligin 4-like OS=Mus musculus GN=Nlgn4l PE=1 SV=1	0.740741	1	3	1	1	945	97.287	6.32	High	High	Not Found	High		4100000	110000000		4500000	0.068	Medium	66	0.0276382	20.21	1
Q69ZK9	Neuroligin-2 OS=Mus musculus GN=Nlgn2 PE=1 SV=2	7.05742	3	33	3	1	836	90.932	6.18	High	High	High	High		550000	150000000	57000	130000000	0.417	High	0	0	378.217	3
Q8BYM5	Neuroligin-3 OS=Mus musculus GN=Nlgn3 PE=1 SV=2	1.33333	1	14	1	1	825	91.104	5.8	Medium	Not Found	Medium	Medium				180000000	81000000	0.16	Medium	41	0.0184935	24.6389	1
O54799	Neuromedin-B receptor OS=Mus musculus GN=Nmbr PE=1 SV=1	3.07692	1	4	1	1	390	43.595	8.35	Not Found	Not Found	High	High				14000000	4200000	0.136	High	8	0.00467836	46.32	1
P06837	Neuromodulin OS=Mus musculus GN=Gap43 PE=1 SV=1	62.5551	14	392	13	1	227	23.618	4.73	High	High	High	High		1900000000	790000000	5100000000	6900000000	43.367	High	0	0	4840.84	14
Q8CH77	Neuron navigator 1 OS=Mus musculus GN=Nav1 PE=1 SV=2	5.38667	6	22	6	1	1875	202.243	8.06	High	High	Not Found	High		12000000	18000000		3500000	0.155	High	0	0	334.595	6
Q80TN7	Neuron navigator 3 OS=Mus musculus GN=Nav3 PE=1 SV=2	1.10216	2	5	2	1	2359	252.146	8.76	Not Found	High	Not Found	Not Found			5800000			0.037	High	8	0.00467836	46.2474	2
P84075	Neuron-specific calcium-binding protein hippocalcin OS=Mus musculus GN=Hpca PE=1 SV=2	15.544	3	16	3	1	193	22.413	4.97	Medium	Medium	High	High		620000		8000000	7400000	1.512	High	3	0.00212465	78.8991	3
O70174	Neuronal acetylcholine receptor subunit alpha-4 OS=Mus musculus GN=Chrna4 PE=1 SV=2	1.90779	1	3	1	1	629	70.259	7.25	Not Found	Not Found	High	High					1700000	0.141	High	14	0.00754717	37.7	1
Q810U4	Neuronal cell adhesion molecule OS=Mus musculus GN=Nrcam PE=1 SV=2	2.54777	2	6	2	1	1256	138.435	5.91	High	Not Found	High	High		6200000		7800000	7500000	0.112	Medium	65	0.0273684	20.88	2
Q80Z24	Neuronal growth regulator 1 OS=Mus musculus GN=Negr1 PE=1 SV=1	2.29885	1	1	1	1	348	37.876	6.52	Not Found	Not Found	Not Found	Not Found						0.136	High	10	0.00559597	41.3	1
P35802	Neuronal membrane glycoprotein M6-a OS=Mus musculus GN=Gpm6a PE=1 SV=1	14.0288	5	169	5	1	278	31.128	5.27	High	Not Found	High	High	Acetyl [N-Term]	2100000		9100000	540000000	6.017	High	0	0	1842.58	5
P35803	Neuronal membrane glycoprotein M6-b OS=Mus musculus GN=Gpm6b PE=1 SV=2	3.96341	2	30	2	1	328	36.186	6.14	High	Not Found	High	High				1100000000	2700000000	1.424	High	0	0	273.17	2
Q62443	Neuronal pentraxin-1 OS=Mus musculus GN=Nptx1 PE=1 SV=1	3.47222	1	1	1	1	432	47.088	6.44	Not Found	Not Found	Not Found	Not Found						0.089	Medium	30	0.014111	26.83	1
P05480	Neuronal proto-oncogene tyrosine-protein kinase Src OS=Mus musculus GN=Src PE=1 SV=4	4.80591	2	11	1	1	541	60.606	7.84	High	Not Found	Not Found	High		2700000				0.16	High	0	0	113.741	2
Q8BM65	Neuronal tyrosine-phosphorylated phosphoinositide-3-kinase adapter 2 OS=Mus musculus GN=Nyap2 PE=1 SV=1	8.35777	3	9	3	1	682	73.851	8.72	Not Found	High	Not Found	Not Found			1400000			0.274	Medium	24	0.0116675	28.9667	3
Q9Z1S5	Neuronal-specific septin-3 OS=Mus musculus GN=Sept3 PE=1 SV=2	11.4286	4	9	4	1	350	40.013	6.81	Not Found	High	Not Found	Not Found			12000000			0.585	High	3	0.00212465	70.9	4
Q3TRM4	Neuropathy target esterase OS=Mus musculus GN=Pnpla6 PE=1 SV=2	1.54982	1	7	1	1	1355	149.443	7.83	High	High	Not Found	Not Found		4500000	1200000			0.03	High	0	0	182.243	1
Q04573	Neuropeptide Y receptor type 1 OS=Mus musculus GN=Npy1r PE=1 SV=1	2.09424	1	5	1	1	382	43.986	8.21	High	Not Found	High	High		21000000		160000000	180000000	0.179	High	8	0.00467836	44.7197	1
Q8R4I7	Neuropilin and tolloid-like protein 1 OS=Mus musculus GN=Neto1 PE=1 SV=2	1.1257	1	1	1	1	533	60.204	6.99	Not Found	Not Found	Not Found	Not Found						0.083	Medium	94	0.0296343	0	1
P97300	Neuroplastin OS=Mus musculus GN=Nptn PE=1 SV=3	2.267	1	1	1	1	397	44.345	7.74	Not Found	Not Found	Not Found	Not Found						0.101	Medium	94	0.0296343	0	1
O88319	Neurotensin receptor type 1 OS=Mus musculus GN=Ntsr1 PE=1 SV=1	1.41509	1	2	1	1	424	47.186	9.26	Not Found	Not Found	Not Found	Not Found						0.179	Medium	94	0.0296343	0	1
Q99PJ0	Neurotrimin OS=Mus musculus GN=Ntm PE=1 SV=2	11.9186	5	7	5	1	344	37.96	7.81	Not Found	High	High	Not Found			16000000	2900000		0.688	Medium	38	0.0172492	25.0533	5
O08762	Neurotrypsin OS=Mus musculus GN=Prss12 PE=2 SV=1	2.1025	1	1	1	1	761	84.064	8.28	Not Found	High	Not Found	Not Found						0.044	Medium	94	0.0296343	0	1
O35874	Neutral amino acid transporter A OS=Mus musculus GN=Slc1a4 PE=1 SV=1	9.96241	4	44	3	1	532	56.026	5.87	Not Found	Not Found	High	High				35000000	150000000	0.995	High	0	0	574.738	4
O70145	Neutrophil cytosol factor 2 OS=Mus musculus GN=Ncf2 PE=1 SV=1	1.14286	1	3	1	1	525	59.448	6.61	Medium	Not Found	Not Found	Not Found		2400000				0.064	Medium	94	0.0296343	0	1
Q7TPW1	Nexilin OS=Mus musculus GN=Nexn PE=1 SV=3	2.30643	1	4	1	1	607	72.064	5.01	Not Found	Not Found	Not Found	Not Found						0.119	High	0	0	126.03	1
Q8CAF4	NHS-like protein 1 OS=Mus musculus GN=Nhsl1 PE=1 SV=3	1.51229	2	4	2	1	1587	169.315	7.49	Medium	High	Not Found	Medium		3200000			12000000	0.059	Medium	94	0.0296343	0	2
B1AXH1	NHS-like protein 2 OS=Mus musculus GN=Nhsl2 PE=1 SV=1	5.38642	3	7	3	1	854	91.816	8.07	Not Found	High	Not Found	High			6000000		2200000	0.162	High	2	0.00162075	79.5533	3
Q9CQM0	Nicolin-1 OS=Mus musculus GN=Nicn1 PE=1 SV=1	3.75587	1	5	1	1	213	24.344	7.08	High	High	Not Found	Not Found		4500000	3500000			0.166	High	10	0.00559597	41.37	1
Q6KCD5	Nipped-B-like protein OS=Mus musculus GN=Nipbl PE=1 SV=1	2.25161	4	7	4	1	2798	315.253	7.91	High	High	Not Found	Not Found		620000	2200000			0.072	High	2	0.00162075	96.5651	4
Q80TM9	Nischarin OS=Mus musculus GN=Nisch PE=1 SV=2	0.564972	1	4	1	1	1593	174.903	5.16	High	Not Found	Not Found	Not Found		14000000				0.028	High	4	0.00259067	53.8759	1
Q9Z0J4	Nitric oxide synthase, brain OS=Mus musculus GN=Nos1 PE=1 SV=1	2.09937	3	19	3	1	1429	160.371	7.15	High	High	Not Found	High		11000000	10000000		20000000	0.105	High	1	0.000896861	103.245	3
Q99NF2	NMDA receptor synaptonuclear signaling and neuronal migration factor OS=Mus musculus GN=Nsmf PE=1 SV=1	4.32331	2	17	2	1	532	60.255	8.98	High	High	Not Found	High		4300000	6800000		17000000	0.322	High	0	0	223.557	2
P35377	Nociceptin receptor OS=Mus musculus GN=Oprl1 PE=2 SV=1	1.90736	1	8	1	1	367	40.464	8.15	Medium	Not Found	Medium	High		8400000		18000000	33000000	0.52	Medium	68	0.0282509	19.26	1
O88998	Noelin OS=Mus musculus GN=Olfm1 PE=1 SV=1	2.26804	1	1	1	1	485	55.363	6.95	Not Found	High	Not Found	Not Found			990000			0.096	Medium	94	0.0296343	0	1
Q3KNJ2	Non-homologous end-joining factor 1 OS=Mus musculus GN=Nhej1 PE=1 SV=1	4.74576	1	4	1	1	295	32.719	6.74	Not Found	Not Found	High	Not Found				1100000		0.179	High	5	0.00321543	52.36	1
Q69ZF3	Non-lysosomal glucosylceramidase OS=Mus musculus GN=Gba2 PE=1 SV=2	2.06972	1	17	1	1	918	103.227	5.59	High	Not Found	High	High				2200000	1100000	0.105	High	0	0	115.05	1
Q9CZ44	NSFL1 cofactor p47 OS=Mus musculus GN=Nsfl1c PE=1 SV=1	10.8108	4	15	4	1	370	40.685	5.15	High	Not Found	High	High		770000		51000000	81000000	0.468	High	0	0	453.692	4
Q6VNS1	NT-3 growth factor receptor OS=Mus musculus GN=Ntrk3 PE=1 SV=1	1.57576	1	8	1	1	825	92.701	6.67	High	Not Found	Not Found	High		9400000			520000	0.059	High	0	0	160.514	1
Q641K5	NUAK family SNF1-like kinase 1 OS=Mus musculus GN=Nuak1 PE=1 SV=1	9.27052	3	6	3	1	658	73.616	8.68	High	High	Not Found	Not Found		1800000	2300000			0.218	Medium	52	0.022777	22.43	3
Q8BZR9	Nuclear cap-binding protein subunit 3 OS=Mus musculus GN=Ncbp3 PE=1 SV=1	1.13821	1	2	1	1	615	70	5.8	Medium	High	Not Found	Not Found		5000000	7600000			0.068	Medium	80	0.0296343	16.54	1
Q9ERR1	Nuclear distribution protein nudE-like 1 OS=Mus musculus GN=Ndel1 PE=1 SV=2	6.37681	2	34	2	1	345	38.342	5.24	High	High	High	High		75000000	120000000	3300000	130000000	0.318	High	0	0	179.832	2
Q8K3Z9	Nuclear envelope pore membrane protein POM 121 OS=Mus musculus GN=Pom121 PE=1 SV=2	0.75	1	3	1	1	1200	120.948	10.2	Not Found	High	Not Found	Not Found			2700000			0.136	Medium	94	0.0296343	0	1
Q8CCP0	Nuclear export mediator factor Nemf OS=Mus musculus GN=Nemf PE=1 SV=2	2.44361	1	1	1	1	1064	121.112	6.8	High	Not Found	Not Found	Not Found		290000				0.04	Medium	94	0.0296343	0	1
P70255	Nuclear factor 1 C-type OS=Mus musculus GN=Nfic PE=1 SV=1	2.96128	1	1	1	1	439	48.738	8.32	Not Found	Not Found	Not Found	Not Found						0.116	Medium	59	0.0255854	21.73	1
P70257	Nuclear factor 1 X-type OS=Mus musculus GN=Nfix PE=1 SV=2	2.45902	1	1	1	1	488	53.361	8.68	Not Found	Not Found	Not Found	Not Found						0.116	Medium	94	0.0296343	0	1
Q5F2E7	Nuclear fragile X mental retardation-interacting protein 2 OS=Mus musculus GN=Nufip2 PE=1 SV=1	2.45665	1	12	1	1	692	75.611	8.7	High	Not Found	Not Found	Not Found		1900000				0.16	High	0	0	219.63	1
O35685	Nuclear migration protein nudC OS=Mus musculus GN=Nudc PE=1 SV=1	9.33735	3	7	3	1	332	38.334	5.26	Not Found	Not Found	High	High				5400000	10000000	0.35	High	1	0.000896861	96.8167	3
Q99P88	Nuclear pore complex protein Nup155 OS=Mus musculus GN=Nup155 PE=1 SV=1	0.718907	1	4	1	1	1391	155.019	6.15	Not Found	Medium	Not Found	Not Found			58000000			0.034	Medium	94	0.0296343	0	1
Q63850	Nuclear pore glycoprotein p62 OS=Mus musculus GN=Nup62 PE=1 SV=2	2.6616	1	1	1	1	526	53.222	5.31	Not Found	Not Found	Not Found	High					1700000	0.194	Medium	72	0.0293279	18.12	1
Q9QY81	Nuclear pore membrane glycoprotein 210 OS=Mus musculus GN=Nup210 PE=1 SV=2	0.583245	1	1	1	1	1886	203.973	6.65	Medium	Not Found	Not Found	Not Found		530000				0.027	Medium	94	0.0296343	0	1
Q9D067	Nuclear protein MDM1 OS=Mus musculus GN=Mdm1 PE=1 SV=2	1.55367	1	1	1	1	708	79.641	9.48	High	Not Found	Not Found	Not Found		690000				0.047	Medium	78	0.0296343	17.05	1
Q61026	Nuclear receptor coactivator 2 OS=Mus musculus GN=Ncoa2 PE=1 SV=3	1.64159	1	1	1	1	1462	158.365	6.68	Not Found	Not Found	High	Not Found				1100000		0.04	Medium	94	0.0296343	0	1
Q91W39	Nuclear receptor coactivator 5 OS=Mus musculus GN=Ncoa5 PE=1 SV=1	4.14508	2	7	2	1	579	65.28	9.82	High	High	Not Found	Not Found	Acetyl [N-Term]	29000000	28000000			0.194	Medium	71	0.0291342	18.46	2
Q6DFV7	Nuclear receptor coactivator 7 OS=Mus musculus GN=Ncoa7 PE=1 SV=2	4.02969	3	7	3	1	943	106.291	5.43	Not Found	Not Found	Not Found	High					8200000	0.16	High	4	0.00259067	54.52	3
Q9WU42	Nuclear receptor corepressor 2 OS=Mus musculus GN=Ncor2 PE=1 SV=3	0.52589	1	3	1	1	2472	269.642	7.44	Not Found	Not Found	Not Found	Not Found						0.017	Medium	94	0.0296343	0	1
Q91V36	Nuclear receptor-binding protein 2 OS=Mus musculus GN=Nrbp2 PE=1 SV=2	8.81764	3	9	3	1	499	57.312	6.35	High	Not Found	High	High				960000	6300000	0.292	High	0	0	172.297	3
Q99J45	Nuclear receptor-binding protein OS=Mus musculus GN=Nrbp1 PE=1 SV=1	5.23364	2	22	2	1	535	59.828	5.08	High	Not Found	Not Found	High	Acetyl [N-Term]	2300000			34000000	0.52	High	0	0	217.712	2
Q80XU3	Nuclear ubiquitous casein and cyclin-dependent kinase substrate 1 OS=Mus musculus GN=Nucks1 PE=1 SV=1	8.97436	2	21	2	1	234	26.298	5.14	High	High	High	High		25000000	1700000	6400000	45000000	0.52	High	0	0	215.721	2
Q8C163	Nuclease EXOG, mitochondrial OS=Mus musculus GN=Exog PE=1 SV=1	1.90217	1	1	1	1	368	41.358	8.12	Not Found	Medium	Not Found	Not Found			2300000			0.122	Medium	94	0.0296343	0	1
P62960	Nuclease-sensitive element-binding protein 1 OS=Mus musculus GN=Ybx1 PE=1 SV=3	4.65839	1	5	1	1	322	35.709	9.88	High	Not Found	Not Found	High		1400000				0.179	High	0	0	133.267	1
Q02819	Nucleobindin-1 OS=Mus musculus GN=Nucb1 PE=1 SV=2	6.53595	3	7	3	1	459	53.376	5.07	Not Found	Not Found	High	Medium				8200000	11000000	0.374	High	8	0.00467836	46.6433	3
Q9D6Z1	Nucleolar protein 56 OS=Mus musculus GN=Nop56 PE=1 SV=2	2.93103	1	6	1	1	580	64.424	9.14	High	High	Not Found	Not Found		4400000	16000000			0.212	High	0	0	146.437	1
Q6DFW4	Nucleolar protein 58 OS=Mus musculus GN=Nop58 PE=1 SV=1	3.73134	1	8	1	1	536	60.305	8.34	Not Found	High	Not Found	Not Found						0.179	High	3	0.00212465	77.58	1
P09405	Nucleolin OS=Mus musculus GN=Ncl PE=1 SV=2	3.39463	2	4	2	1	707	76.677	4.75	High	Not Found	Not Found	Not Found		1500000				0.094	Medium	47	0.0207506	23.08	2
Q8R4R6	Nucleoporin NUP53 OS=Mus musculus GN=Nup35 PE=1 SV=2	8.61538	2	6	2	1	325	34.764	9.25	Not Found	High	High	Not Found			4500000	930000		0.334	High	0	0	125.113	2
Q78ZA7	Nucleosome assembly protein 1-like 4 OS=Mus musculus GN=Nap1l4 PE=1 SV=1	4.8	1	1	1	1	375	42.653	4.67	Not Found	Not Found	Not Found	Not Found	Acetyl [N-Term]					0.129	Medium	94	0.0296343	0	1
O08919	Numb-like protein OS=Mus musculus GN=Numbl PE=1 SV=3	6.45695	2	29	2	1	604	64.09	8.82	High	High	Not Found	High		5700000	71000000		21000000	0.318	High	2	0.00162075	95.5524	2
Q3UYG8	O-acetyl-ADP-ribose deacetylase MACROD2 OS=Mus musculus GN=Macrod2 PE=1 SV=1	7.15789	4	35	4	1	475	52.112	4.75	Medium	Not Found	High	High		7100000		53000000	96000000	1.031	High	0	0	390.865	4
Q6P6M7	O-phosphoseryl-tRNA(Sec) selenium transferase OS=Mus musculus GN=Sepsecs PE=1 SV=2	1.38889	1	2	1	1	504	55.29	8.06	High	High	Not Found	Not Found		650000				0.072	Medium	94	0.0296343	0	1
Q9CRD0	OCIA domain-containing protein 1 OS=Mus musculus GN=Ociad1 PE=1 SV=1	13.3603	2	3	2	1	247	27.593	7.81	Not Found	Not Found	High	High				5200000	2500000	0.389	High	8	0.00467836	47.15	2
Q9D8W7	OCIA domain-containing protein 2 OS=Mus musculus GN=Ociad2 PE=1 SV=1	12.3377	2	10	2	1	154	16.915	9.41	Not Found	High	High	Not Found	Acetyl [N-Term]		11000000	3000000		0.874	High	3	0.00212465	74.8571	2
Q63912	Oligodendrocyte-myelin glycoprotein OS=Mus musculus GN=Omg PE=1 SV=1	1.81818	1	5	1	1	440	49.252	8.41	Not Found	High	Not Found	Not Found			1000000			0.089	Medium	57	0.0248042	22.01	1
O70458	Oncostatin-M-specific receptor subunit beta OS=Mus musculus GN=Osmr PE=1 SV=1	0.720906	1	1	1	1	971	110.16	6.6	Not Found	High	Not Found	Not Found						0.039	Medium	94	0.0296343	0	1
Q7M750	Opalin OS=Mus musculus GN=Opalin PE=1 SV=1	13.986	3	32	3	1	143	15.823	4.88	High	High	High	High		32000000	25000000	55000000	77000000	6.499	High	0	0	209.7	3
Q99PG2	Opioid growth factor receptor OS=Mus musculus GN=Ogfr PE=1 SV=1	2.8436	1	1	1	1	633	70.636	4.77	Not Found	Not Found	Not Found	High					1400000	0.059	Medium	83	0.0296343	15.7	1
Q8VE52	Opioid growth factor receptor-like protein 1 OS=Mus musculus GN=Ogfrl1 PE=1 SV=2	5.17241	2	8	2	1	464	52.236	6.57	Not Found	Not Found	High	High				80000	860000	0.179	High	4	0.00259067	57.43	2
Q80Z25	Oral-facial-digital syndrome 1 protein homolog OS=Mus musculus GN=Ofd1 PE=1 SV=1	1.27827	1	1	1	1	1017	117.272	5.83	Not Found	High	Not Found	Not Found			650000			0.032	Medium	78	0.0296343	17.11	1
P58308	Orexin receptor type 2 OS=Mus musculus GN=Hcrtr2 PE=2 SV=2	3.04348	1	3	1	1	460	52.427	8.78	Not Found	Not Found	High	High				2100000	1800000	0.116	High	3	0.00212465	62.89	1
Q9ESF1	Otoferlin OS=Mus musculus GN=Otof PE=1 SV=1	0.751127	1	2	1	1	1997	226.89	5.74	Not Found	Not Found	Not Found	Not Found						0.02	High	2	0.00162075	80.11	1
Q8R554	OTU domain-containing protein 7A OS=Mus musculus GN=Otud7a PE=1 SV=1	12.311	6	34	6	1	926	100.734	8.22	High	High	High	High		2300000	2200000	780000	4100000	0.25	High	0	0	196.523	6
Q9D7E3	Ovarian cancer-associated gene 2 protein homolog OS=Mus musculus GN=Ovca2 PE=1 SV=1	5.77778	1	1	1	1	225	24.23	5.88	Not Found	Not Found	Medium	Not Found				950000		0.259	Medium	94	0.0296343	0	1
P0C913	Overexpressed in colon carcinoma 1 protein homolog OS=Mus musculus PE=3 SV=1	19.0476	1	6	1	1	63	6.449	6.57	High	High	Not Found	Not Found		110000000	120000000			0.778	High	1	0.000896861	101.437	1
Q4KMM3	Oxidation resistance protein 1 OS=Mus musculus GN=Oxr1 PE=1 SV=3	16.9746	13	78	13	1	866	95.852	5.33	High	High	High	High		35000000	7100000	52000000	300000000	0.954	High	0	0	1054.23	13
Q3B7Z2	Oxysterol-binding protein 1 OS=Mus musculus GN=Osbp PE=1 SV=3	5.83851	3	32	3	1	805	88.741	7.2	High	High	Medium	High		10000000	1900000	9400000	41000000	0.38	High	0	0	920.958	3
Q5QNQ6	Oxysterol-binding protein 2 OS=Mus musculus GN=Osbp2 PE=1 SV=1	1.21145	1	10	1	1	908	101.289	7.14	High	Not Found	High	High		750000		6200000	9500000	0.044	High	2	0.00162075	87.88	1
S4R1M9	Oxysterol-binding protein-related protein 10 OS=Mus musculus GN=Osbpl10 PE=1 SV=1	2.08877	1	19	1	1	766	83.803	8.28	High	Not Found	Not Found	High		9700000			13000000	0.054	High	0	0	123.885	1
Q9DBS9	Oxysterol-binding protein-related protein 3 OS=Mus musculus GN=Osbpl3 PE=1 SV=2	1.28655	1	4	1	1	855	96.905	6.51	Not Found	Not Found	Not Found	Not Found						0.049	Medium	22	0.0108321	29.5301	1
Q9ER64	Oxysterol-binding protein-related protein 5 OS=Mus musculus GN=Osbpl5 PE=1 SV=3	1.71625	1	14	1	1	874	98.86	7.44	High	High	Not Found	High		900000	5600000		2800000	0.089	High	0	0	404.746	1
Q8BXR9	Oxysterol-binding protein-related protein 6 OS=Mus musculus GN=Osbpl6 PE=1 SV=1	1.2513	1	9	1	1	959	108.852	7.27	High	High	Not Found	High		15000000	11000000		3000000	0.04	High	0	0	114.083	1
B9EJ86	Oxysterol-binding protein-related protein 8 OS=Mus musculus GN=Osbpl8 PE=1 SV=1	8.99888	5	49	5	1	889	101.205	6.96	High	High	High	High		130000000	84000000	1800000	72000000	0.334	High	0	0	386.562	5
P97926	Oxytocin receptor OS=Mus musculus GN=Oxtr PE=2 SV=2	2.83505	1	5	1	1	388	42.777	9.5	Not Found	Not Found	High	High				9300000	26000000	0.129	Medium	27	0.013012	28.11	1
Q8BGF7	PAB-dependent poly(A)-specific ribonuclease subunit PAN2 OS=Mus musculus GN=Pan2 PE=1 SV=1	0.916667	1	5	1	1	1200	135.167	5.96	High	Not Found	Not Found	Not Found		5400000				0.04	Medium	27	0.013012	28.3167	1
Q640Q5	PAB-dependent poly(A)-specific ribonuclease subunit PAN3 OS=Mus musculus GN=Pan3 PE=1 SV=3	5.97372	1	1	1	1	837	89.688	8.1	Not Found	Not Found	Not Found	Not Found	Acetyl [N-Term]					0.058	Medium	94	0.0296343	0	1
Q00288	Paired box protein Pax-8 OS=Mus musculus GN=Pax8 PE=1 SV=3	3.50109	1	1	1	1	457	48.763	7.84	Not Found	Not Found	Not Found	Not Found						0.145	Medium	94	0.0296343	0	1
P70261	Paladin OS=Mus musculus GN=Pald1 PE=1 SV=1	4.77299	1	1	1	1	859	96.679	6.58	Not Found	Not Found	Not Found	Not Found						0.04	Medium	94	0.0296343	0	1
Q9JHU2	Palmdelphin OS=Mus musculus GN=Palmd PE=1 SV=1	5.44465	2	20	2	1	551	62.661	5.66	High	High	High	High				780000	18000000	0.389	High	0	0	167.127	2
Q5Y5T3	Palmitoyltransferase ZDHHC23 OS=Mus musculus GN=Zdhhc23 PE=2 SV=1	1.88235	1	2	1	1	425	48.119	8.57	Not Found	Not Found	High	Not Found				21000000		0.136	High	18	0.0091047	31.39	1
Q8VDZ4	Palmitoyltransferase ZDHHC5 OS=Mus musculus GN=Zdhhc5 PE=1 SV=1	13.1469	7	50	7	1	715	77.452	9.01	High	High	High	High		8900000	11000000	15000000	30000000	0.567	High	0	0	324.794	7
Q80YV4	Pantothenate kinase 4 OS=Mus musculus GN=Pank4 PE=1 SV=2	2.56098	2	4	2	1	820	91.464	6.71	Not Found	Not Found	High	Not Found				2900000		0.087	High	8	0.00467836	49.3995	2
Q9Z0P4	Paralemmin-1 OS=Mus musculus GN=Palm PE=1 SV=1	42.5587	12	403	12	1	383	41.589	4.84	High	High	High	High	Acetyl [N-Term]	130000000	78000000	660000000	940000000	48.239	High	0	0	3251.05	12
Q8BR92	Paralemmin-2 OS=Mus musculus GN=Palm2 PE=1 SV=1	12.5	2	29	2	1	376	42.069	5.15	High	High	High	High		360000000	140000000	150000000	1300000000	0.445	High	0	0	485.59	2
A2TJV2	Paralemmin-3 OS=Mus musculus GN=Palm3 PE=1 SV=1	6.81199	4	19	4	1	734	78.741	4.5	High	High	High	High		39000000	2600000	25000000	57000000	0.252	High	0	0	313.067	4
Q8R326	Paraspeckle component 1 OS=Mus musculus GN=Pspc1 PE=1 SV=1	3.05927	1	1	1	1	523	58.721	6.67	Not Found	High	Not Found	Not Found			1200000			0.086	Medium	94	0.0296343	0	1
Q9D0J8	Parathymosin OS=Mus musculus GN=Ptms PE=1 SV=3	22.7723	2	3	2	1	101	11.423	4.22	Not Found	Not Found	Medium	Not Found				1300000		4.623	High	12	0.00660066	38.5	2
Q9CSB4	Partitioning defective 3 homolog B OS=Mus musculus GN=Pard3b PE=1 SV=2	1.33001	1	3	1	1	1203	132.698	8.56	High	Not Found	Not Found	Not Found		640000				0.031	High	17	0.0086779	32.39	1
Q99NH2	Partitioning defective 3 homolog OS=Mus musculus GN=Pard3 PE=1 SV=2	1.42536	1	4	1	1	1333	148.983	7.94	Not Found	High	Not Found	Not Found						0.029	Medium	32	0.0147943	26.18	1
Q99JF8	PC4 and SFRS1-interacting protein OS=Mus musculus GN=Psip1 PE=1 SV=1	2.46212	1	17	1	1	528	59.66	9.13	High	High	High	High			730000000	23000000		0.136	High	0	0	190.227	1
Q9QY39	PDZ domain-containing protein 4 OS=Mus musculus GN=Pdzd4 PE=2 SV=2	1.94301	1	1	1	1	772	86.765	5.99	Medium	Not Found	Not Found	Not Found		1300000				0.056	Medium	94	0.0296343	0	1
Q9QYC1	Pecanex-like protein 1 OS=Mus musculus GN=Pcnx PE=1 SV=3	0.981229	3	7	3	1	2344	257.985	7.12	High	High	Not Found	High		4700000	4000000		12000000	0.081	Medium	29	0.0136728	27.1	3
Q8VI59	Pecanex-like protein 3 OS=Mus musculus GN=Pcnxl3 PE=1 SV=2	1.18343	2	23	2	1	2028	221.433	6.62	High	High	High	High		3100000	1900000	4300000	4800000	0.075	High	0	0	163.516	2
P97467	Peptidyl-glycine alpha-amidating monooxygenase OS=Mus musculus GN=Pam PE=1 SV=2	3.77937	3	11	3	1	979	108.894	6.55	Medium	Not Found	High	High		420000		1200000	47000000	0.134	High	4	0.00259067	53.6857	3
P17742	Peptidyl-prolyl cis-trans isomerase A OS=Mus musculus GN=Ppia PE=1 SV=2	10.3659	2	3	2	1	164	17.96	7.9	Not Found	Not Found	Medium	Not Found						0.389	High	8	0.00467836	50.38	2
P24369	Peptidyl-prolyl cis-trans isomerase B OS=Mus musculus GN=Ppib PE=1 SV=2	12.5	2	3	2	1	216	23.699	9.55	Not Found	High	Not Found	Not Found			3000000			0.359	High	8	0.00467836	47.62	2
O35465	Peptidyl-prolyl cis-trans isomerase FKBP8 OS=Mus musculus GN=Fkbp8 PE=1 SV=2	3.73134	1	1	1	1	402	43.501	5.16	Not Found	High	Not Found	Not Found						0.105	Medium	94	0.0296343	0	1
Q9R0L6	Pericentriolar material 1 protein OS=Mus musculus GN=Pcm1 PE=1 SV=2	3.11111	5	12	5	1	2025	228.706	5.01	High	High	Not Found	Not Found		1200000	2000000			0.116	High	0	0	127.935	5
O54943	Period circadian protein homolog 2 OS=Mus musculus GN=Per2 PE=1 SV=3	0.556881	1	1	1	1	1257	135.796	6.28	High	Not Found	Not Found	Not Found						0.043	Medium	94	0.0296343	0	1
Q99LL5	Periodic tryptophan protein 1 homolog OS=Mus musculus GN=Pwp1 PE=1 SV=1	5.98802	1	9	1	1	501	55.552	4.82	High	High	Not Found	Not Found		2600000				0.245	High	8	0.00467836	44.9767	1
O70589	Peripheral plasma membrane protein CASK OS=Mus musculus GN=Cask PE=1 SV=2	4.64363	4	17	4	1	926	105.042	6.43	High	High	Not Found	High		1800000	1100000		880000	0.22	High	10	0.00559597	40.26	4
Q8K2H1	Periphilin-1 OS=Mus musculus GN=Pphln1 PE=1 SV=1	3.67454	1	1	1	1	381	43.808	8.54	Not Found	Not Found	Not Found	Not Found						0.072	High	9	0.00515759	43.41	1
Q61171	Peroxiredoxin-2 OS=Mus musculus GN=Prdx2 PE=1 SV=3	8.58586	1	1	1	1	198	21.765	5.41	Not Found	High	Not Found	Not Found			1900000			0.233	High	17	0.0086779	34.13	1
P99029	Peroxiredoxin-5, mitochondrial OS=Mus musculus GN=Prdx5 PE=1 SV=2	13.3333	2	6	2	1	210	21.884	8.85	Not Found	High	High	High			17000000	8800000	1500000	0.359	High	2	0.00162075	84.5567	2
O08709	Peroxiredoxin-6 OS=Mus musculus GN=Prdx6 PE=1 SV=3	9.82143	2	2	2	1	224	24.855	6.01	Not Found	Not Found	High	Not Found						0.359	Medium	42	0.0188764	24.34	2
Q8VCI5	Peroxisomal biogenesis factor 19 OS=Mus musculus GN=Pex19 PE=1 SV=1	7.02341	1	12	1	1	299	32.713	4.34	High	Not Found	High	High					12000000	0.136	High	0	0	204.535	1
Q9R0A0	Peroxisomal membrane protein PEX14 OS=Mus musculus GN=Pex14 PE=1 SV=1	6.38298	1	7	1	1	376	41.183	5.11	Not Found	Not Found	Not Found	Not Found	Acetyl [N-Term]					0.122	Medium	24	0.0116675	29.08	1
P51660	Peroxisomal multifunctional enzyme type 2 OS=Mus musculus GN=Hsd17b4 PE=1 SV=3	1.36054	1	1	1	1	735	79.432	8.57	High	Not Found	Not Found	Not Found		2100000				0.056	Medium	71	0.0291342	18.7	1
Q5BL07	Peroxisome biogenesis factor 1 OS=Mus musculus GN=Pex1 PE=1 SV=2	2.41433	2	13	2	1	1284	141.34	6.35	High	High	Not Found	High		11000000	6300000		14000000	0.066	High	0	0	285.33	2
B1AUE5	Peroxisome biogenesis factor 10 OS=Mus musculus GN=Pex10 PE=2 SV=1	2.16049	1	3	1	1	324	37.134	9.94	High	Not Found	Not Found	Not Found		470000				0.136	High	17	0.0086779	33.9829	1
Q99MR1	PERQ amino acid-rich with GYF domain-containing protein 1 OS=Mus musculus GN=Gigyf1 PE=1 SV=2	5.45977	4	23	4	1	1044	116.167	5.39	High	High	Not Found	High		450000	5800000		4000000	0.182	High	0	0	131.4	4
Q6Y7W8	PERQ amino acid-rich with GYF domain-containing protein 2 OS=Mus musculus GN=Gigyf2 PE=1 SV=2	3.56313	3	11	3	1	1291	149.102	5.57	Not Found	High	Not Found	Not Found			4000000			0.116	High	16	0.00839454	35.41	3
Q8C437	PEX5-related protein OS=Mus musculus GN=Pex5l PE=1 SV=2	9.87654	6	47	6	1	567	63.096	5.33	High	High	High	High		180000000	54000000	190000000	400000000	0.711	High	0	0	309.579	6
Q149B8	PGC-1 and ERR-induced regulator in muscle protein 1 OS=Mus musculus GN=Perm1 PE=1 SV=2	1.36307	1	2	1	1	807	85.104	5.16	Not Found	Not Found	Not Found	Not Found						0.101	Medium	94	0.0296343	0	1
Q5DTT2	PH and SEC7 domain-containing protein 1 OS=Mus musculus GN=Psd PE=1 SV=2	5.27344	4	24	4	1	1024	109.619	7.05	High	High	Not Found	High		1600000	59000000		6400000	0.243	High	0	0	218.972	4
Q6P1I6	PH and SEC7 domain-containing protein 2 OS=Mus musculus GN=Psd2 PE=1 SV=1	3.50649	2	5	2	1	770	84.247	5.21	High	Not Found	Not Found	High		1700000			10000000	0.105	High	9	0.00515759	44.03	2
Q2PFD7	PH and SEC7 domain-containing protein 3 OS=Mus musculus GN=Psd3 PE=1 SV=2	8.10029	7	291	7	1	1037	114.651	6.24	High	High	High	High		18000000	170000000	33000000	56000000	0.597	High	0	0	3289.96	7
Q80TL4	PHD finger protein 24 OS=Mus musculus GN=Phf24 PE=1 SV=2	22.25	7	45	7	1	400	45.194	5.77	Medium	Not Found	High	High				1400000	58000000	1.462	High	0	0	441.816	7
Q2M3X8	Phosphatase and actin regulator 1 OS=Mus musculus GN=Phactr1 PE=1 SV=1	3.10345	2	36	2	1	580	66.245	6.96	High	High	Not Found	High		190000	6100000		11000000	0.136	High	0	0	216	2
Q8BYK5	Phosphatase and actin regulator 3 OS=Mus musculus GN=Phactr3 PE=1 SV=2	3.04659	1	5	1	1	558	62.614	8.31	High	Not Found	Not Found	Not Found		3700000				0.08	High	3	0.00212465	72.51	1
Q501J7	Phosphatase and actin regulator 4 OS=Mus musculus GN=Phactr4 PE=1 SV=2	1.8732	1	6	1	1	694	76.585	6.48	Not Found	High	Not Found	High					10000000	0.055	High	1	0.000896861	109.21	1
Q8VEM8	Phosphate carrier protein, mitochondrial OS=Mus musculus GN=Slc25a3 PE=1 SV=1	5.88235	2	7	2	1	357	39.606	9.26	Not Found	High	High	Medium			1400000	32000000	15000000	0.369	High	3	0.00212465	67.4518	2
P98191	Phosphatidate cytidylyltransferase 1 OS=Mus musculus GN=Cds1 PE=1 SV=2	8.24295	4	74	4	1	461	52.841	7.72	High	High	High	High		28000000	9000000	15000000	33000000	1.228	High	0	0	479.883	4
Q99L43	Phosphatidate cytidylyltransferase 2 OS=Mus musculus GN=Cds2 PE=1 SV=1	12.8378	7	142	7	1	444	51.28	7.05	High	High	High	High		250000000	7600000	2000000000	1500000000	4.456	High	0	0	1916.63	7
Q91ZP3	Phosphatidate phosphatase LPIN1 OS=Mus musculus GN=Lpin1 PE=1 SV=1	0.865801	1	7	1	1	924	101.938	6.74	High	Not Found	Not Found	High		2300000			2900000	0.044	Medium	28	0.0132827	27.68	1
P70296	Phosphatidylethanolamine-binding protein 1 OS=Mus musculus GN=Pebp1 PE=1 SV=3	6.95187	1	2	1	1	187	20.817	5.4	Not Found	Not Found	High	Not Found				1800000		0.292	Medium	29	0.0136728	27.05	1
Q8CDA1	Phosphatidylinositide phosphatase SAC2 OS=Mus musculus GN=Inpp5f PE=1 SV=1	1.85512	2	13	2	1	1132	127.528	7.11	High	Not Found	High	High		20000000		660000	35000000	0.066	High	0	0	194.918	2
Q6PF93	Phosphatidylinositol 3-kinase catalytic subunit type 3 OS=Mus musculus GN=Pik3c3 PE=1 SV=1	1.80383	1	5	1	1	887	101.423	6.73	Not Found	Not Found	High	Not Found						0.042	High	2	0.00162075	85.3767	1
Q9ES52	Phosphatidylinositol 3,4,5-trisphosphate 5-phosphatase 1 OS=Mus musculus GN=Inpp5d PE=1 SV=2	1.34341	1	2	1	1	1191	133.458	7.8	Not Found	Not Found	Not Found	Not Found						0.028	Medium	65	0.0273684	20.68	1
Q6P549	Phosphatidylinositol 3,4,5-trisphosphate 5-phosphatase 2 OS=Mus musculus GN=Inppl1 PE=1 SV=1	1.19332	1	3	1	1	1257	138.887	6.54	High	Not Found	Not Found	Medium						0.03	High	19	0.00949525	30.8	1
Q3LAC4	Phosphatidylinositol 3,4,5-trisphosphate-dependent Rac exchanger 2 protein OS=Mus musculus GN=Prex2 PE=1 SV=2	0.876095	1	1	1	1	1598	181.6	7.34	Not Found	Not Found	Not Found	High					1200000	0.023	Medium	94	0.0296343	0	1
E9Q3L2	Phosphatidylinositol 4-kinase alpha OS=Mus musculus GN=Pi4ka PE=2 SV=2	2.32779	4	53	4	1	2105	236.889	7.06	High	High	High	High		3100000	46000000	68000000	140000000	0.115	High	0	0	725.617	4
Q8BKC8	Phosphatidylinositol 4-kinase beta OS=Mus musculus GN=Pi4kb PE=1 SV=2	1.71569	1	1	1	1	816	91.458	6.32	Not Found	Not Found	Not Found	Not Found						0.055	Medium	94	0.0296343	0	1
Q2TBE6	Phosphatidylinositol 4-kinase type 2-alpha OS=Mus musculus GN=Pi4k2a PE=1 SV=1	9.1858	3	23	3	1	479	54.224	8.05	High	Not Found	High	High	Acetyl [N-Term]	930000		6900000	16000000	0.565	High	0	0	269.74	3
O70167	Phosphatidylinositol 4-phosphate 3-kinase C2 domain-containing subunit gamma OS=Mus musculus GN=Pik3c2g PE=2 SV=1	2.32404	1	4	1	1	1506	171.471	6.87	Not Found	Not Found	Not Found	Not Found						0.027	Medium	94	0.0296343	0	1
P70182	Phosphatidylinositol 4-phosphate 5-kinase type-1 alpha OS=Mus musculus GN=Pip5k1a PE=1 SV=2	1.64835	1	12	1	1	546	60.447	8.59	High	High	Not Found	High		16000000	3800000		130000000	0.083	High	0	0	134.142	1
O70161	Phosphatidylinositol 4-phosphate 5-kinase type-1 gamma OS=Mus musculus GN=Pip5k1c PE=1 SV=2	4.68986	2	18	2	1	661	72.363	5.59	High	Not Found	High	High					6000000	0.25	High	0	0	183.595	2
P59644	Phosphatidylinositol 4,5-bisphosphate 5-phosphatase A OS=Mus musculus GN=Inpp5j PE=1 SV=2	2.89133	1	1	1	1	1003	107.478	9.36	Not Found	High	Not Found	Not Found						0.042	Medium	34	0.0156178	25.62	1
Q91XU3	Phosphatidylinositol 5-phosphate 4-kinase type-2 gamma OS=Mus musculus GN=Pip4k2c PE=1 SV=1	2.85036	1	1	1	1	421	47.306	6.89	Not Found	Not Found	Not Found	Not Found						0.096	Medium	87	0.0296343	15.09	1
Q7M6Y3	Phosphatidylinositol-binding clathrin assembly protein OS=Mus musculus GN=Picalm PE=1 SV=1	2.27273	1	1	1	1	660	71.498	7.91	Not Found	Not Found	High	Not Found				3000000		0.086	Medium	32	0.0147943	26.1	1
Q99LH2	Phosphatidylserine synthase 1 OS=Mus musculus GN=Ptdss1 PE=1 SV=1	1.69133	1	5	1	1	473	55.567	8.28	High	High	Not Found	Not Found		8400000	55000000			0.105	Medium	83	0.0296343	15.69	1
Q9Z1X2	Phosphatidylserine synthase 2 OS=Mus musculus GN=Ptdss2 PE=1 SV=2	2.74841	1	17	1	1	473	54.985	7.09	High	High	High	High				200000000	5300000	0.233	High	0	0	273.954	1
Q8K212	Phosphofurin acidic cluster sorting protein 1 OS=Mus musculus GN=Pacs1 PE=1 SV=2	9.05307	4	34	4	1	961	104.764	7.74	High	High	High	High		3600000	7800000		15000000	0.456	High	0	0	146.129	4
Q3V3Q7	Phosphofurin acidic cluster sorting protein 2 OS=Mus musculus GN=Pacs2 PE=1 SV=2	4.75638	3	18	3	1	862	94.873	6.51	High	High	High	High		17000000	21000000	11000000	18000000	0.222	High	0	0	244.843	3
Q9D0F9	Phosphoglucomutase-1 OS=Mus musculus GN=Pgm1 PE=1 SV=4	6.22776	2	6	2	1	562	61.38	6.57	Not Found	Not Found	Medium	High				4400000	1300000	0.129	Medium	43	0.0191111	23.54	2
P09411	Phosphoglycerate kinase 1 OS=Mus musculus GN=Pgk1 PE=1 SV=4	9.59233	4	10	4	1	417	44.522	7.9	Not Found	Not Found	High	High				4000000		0.374	High	14	0.00754717	37.3533	4
Q8BFY0	Phosphoinositide-interacting protein OS=Mus musculus GN=Pirt PE=1 SV=1	8.88889	1	1	1	1	135	15.254	9.5	Not Found	Not Found	Not Found	High					1700000	0.292	Medium	90	0.0296343	14.26	1
Q9Z239	Phospholemman OS=Mus musculus GN=Fxyd1 PE=1 SV=1	17.3913	2	29	2	1	92	10.316	8.54	Medium	Not Found	High	High				2800000	160000000	4.623	High	3	0.00212465	75.717	2
P27612	Phospholipase A-2-activating protein OS=Mus musculus GN=Plaa PE=1 SV=4	1.25945	1	1	1	1	794	87.166	6.14	Not Found	Not Found	High	Not Found				980000		0.047	Medium	94	0.0296343	0	1
Q80YA3	Phospholipase DDHD1 OS=Mus musculus GN=Ddhd1 PE=1 SV=1	4.57038	1	9	1	1	547	61.784	6.61	High	Not Found	Not Found	High		6100000			8300000	0.072	Medium	66	0.0276382	20.23	1
Q80Y98	Phospholipase DDHD2 OS=Mus musculus GN=Ddhd2 PE=1 SV=3	3.43348	2	5	2	1	699	79.527	5.31	Not Found	Not Found	High	High				20000000	39000000	0.125	High	17	0.0086779	32.32	2
Q61469	Phospholipid phosphatase 1 OS=Mus musculus GN=Plpp1 PE=1 SV=1	5.30035	1	3	1	1	283	31.871	7.02	Not Found	Not Found	Not Found	High					3000000	0.468	High	3	0.00212465	64.9933	1
Q99JY8	Phospholipid phosphatase 3 OS=Mus musculus GN=Plpp3 PE=1 SV=1	10.8974	3	13	3	1	312	35.193	9.07	High	High	High	High		3400000	6900000	2200000	3400000	1.276	High	0	0	115.197	3
Q9D4F2	Phospholipid phosphatase 6 OS=Mus musculus GN=Plpp6 PE=1 SV=1	10.9589	2	6	2	1	292	31.724	10.29	High	High	High	High		570000	2300000	70000000		0.292	High	4	0.00259067	57.9914	2
Q7TPB0	Phospholipid phosphatase-related protein type 3 OS=Mus musculus GN=Plppr3 PE=1 SV=1	6.28492	3	27	3	1	716	76.645	6.01	High	High	High	High		8200000	4900000	100000000	98000000	0.433	High	0	0	624.642	3
Q7TME0	Phospholipid phosphatase-related protein type 4 OS=Mus musculus GN=Plppr4 PE=1 SV=2	16.4491	11	106	11	1	766	83.238	8.84	High	High	High	High		57000000	60000000	16000000	88000000	2.07	High	0	0	548.035	11
Q8BJ52	Phospholipid phosphatase-related protein type 5 OS=Mus musculus GN=Plppr5 PE=2 SV=1	2.18069	1	7	1	1	321	35.365	7.81	High	High	Medium	High		53000000	48000000	50000000	86000000	0.259	High	19	0.00949525	30.7567	1
P70704	Phospholipid-transporting ATPase IA OS=Mus musculus GN=Atp8a1 PE=1 SV=2	1.46048	2	54	2	1	1164	131.33	6.84	High	High	High	High		12000000	8700000	320000000	240000000	0.215	High	0	0	577.919	2
P98200	Phospholipid-transporting ATPase IB OS=Mus musculus GN=Atp8a2 PE=1 SV=1	3.223	3	16	3	1	1148	129.333	7.33	High	High	High	High		900000		24000000	28000000	0.11	High	0	0	217.58	3
O35621	Phosphomannomutase 1 OS=Mus musculus GN=Pmm1 PE=1 SV=1	5.72519	1	9	1	1	262	29.756	5.47	Not Found	Not Found	Medium	High				710000	1800000	0.311	High	5	0.00321543	52.61	1
Q3U1F9	Phosphoprotein associated with glycosphingolipid-enriched microdomains 1 OS=Mus musculus GN=Pag1 PE=1 SV=2	9.55711	3	8	3	1	429	46.52	4.81	High	Not Found	Not Found	High					690000	0.668	Medium	22	0.0108321	30.05	3
Q8R574	Phosphoribosyl pyrophosphate synthase-associated protein 2 OS=Mus musculus GN=Prpsap2 PE=1 SV=1	1.89702	1	4	1	1	369	40.854	7.17	Medium	Not Found	Not Found	Not Found		18000000				0.194	Medium	94	0.0296343	0	1
Q8BWJ3	Phosphorylase b kinase regulatory subunit alpha, liver isoform OS=Mus musculus GN=Phka2 PE=1 SV=1	1.05263	1	2	1	1	1235	138.405	6.37	High	Not Found	Not Found	High					2100000	0.035	High	8	0.00467836	44.84	1
P59114	Phosphorylated CTD-interacting factor 1 OS=Mus musculus GN=Pcif1 PE=1 SV=1	1.27479	1	4	1	1	706	80.453	7.64	Not Found	Not Found	High	Not Found	Acetyl [N-Term]					0.054	Medium	43	0.0191111	24.12	1
Q8BQ30	Phostensin OS=Mus musculus GN=Ppp1r18 PE=1 SV=1	1.6835	1	1	1	1	594	65.59	5.39	Not Found	Not Found	Not Found	Not Found						0.072	Medium	38	0.0172492	24.79	1
Q8BGT8	Phytanoyl-CoA hydroxylase-interacting protein-like OS=Mus musculus GN=Phyhipl PE=1 SV=1	16	4	20	4	1	375	42.314	6.35	Not Found	Not Found	High	High				3400000	6500000	0.73	High	0	0	230.197	4
O35691	Pinin OS=Mus musculus GN=Pnn PE=1 SV=4	4.68966	3	22	3	1	725	82.386	7.01	High	High	Not Found	High		92000000	110000000		2800000	0.233	High	0	0	189.175	3
P70205	Pituitary adenylate cyclase-activating polypeptide type I receptor OS=Mus musculus GN=Adcyap1r1 PE=1 SV=1	6.25	2	7	2	1	496	56.602	6.52	High	Not Found	Not Found	High		2400000			260000	0.35	Medium	70	0.0290336	18.9	2
Q9JI83	Placenta-specific protein 1 OS=Mus musculus GN=Plac1 PE=2 SV=1	6.35838	1	3	1	1	173	19.614	8.25	Not Found	Not Found	Not Found	Not Found						0.468	Medium	94	0.0296343	0	1
Q68FH0	Plakophilin-4 OS=Mus musculus GN=Pkp4 PE=1 SV=1	13.6134	13	153	12	1	1190	131.47	8.94	High	High	High	High		47000000	450000000	2700000	50000000	0.957	High	0	0	1519.38	13
G5E829	Plasma membrane calcium-transporting ATPase 1 OS=Mus musculus GN=Atp2b1 PE=1 SV=1	18.6066	18	134	8	1	1220	134.662	5.91	High	High	High	High	Acetyl [N-Term]	42000000	14000000	170000000	380000000	1.332	High	0	0	1296.02	18
Q9R0K7	Plasma membrane calcium-transporting ATPase 2 OS=Mus musculus GN=Atp2b2 PE=1 SV=2	18.1135	16	107	10	1	1198	132.503	5.96	High	High	High	High		92000000	25000000	310000000	440000000	1.154	High	0	0	1005.1	16
Q6Q477	Plasma membrane calcium-transporting ATPase 4 OS=Mus musculus GN=Atp2b4 PE=1 SV=1	10.5394	10	47	3	1	1205	132.984	6.13	High	Not Found	High	High		12000000		24000000	37000000	0.573	High	0	0	564.991	10
Q9CY58	Plasminogen activator inhibitor 1 RNA-binding protein OS=Mus musculus GN=Serbp1 PE=1 SV=2	1.9656	1	7	1	1	407	44.687	8.54	High	Medium	Medium	High		29000000	33000000	2400000	13000000	0.101	Medium	28	0.0132827	27.94	1
Q99K51	Plastin-3 OS=Mus musculus GN=Pls3 PE=1 SV=3	2.85714	2	2	2	1	630	70.697	5.62	Not Found	Not Found	Not Found	Not Found						0.116	Medium	94	0.0296343	0	2
Q7TQG1	Pleckstrin homology domain-containing family A member 6 OS=Mus musculus GN=Plekha6 PE=1 SV=1	7.84314	8	46	8	1	1173	131.346	8.97	High	High	Not Found	High		53000000	140000000		5800000	0.408	High	0	0	514.587	8
Q3UIL6	Pleckstrin homology domain-containing family A member 7 OS=Mus musculus GN=Plekha7 PE=1 SV=2	2.86225	3	26	3	1	1118	126.664	9.39	High	High	Not Found	Not Found		2800000	10000000			0.168	High	2	0.00162075	90.0597	3
Q66T02	Pleckstrin homology domain-containing family G member 5 OS=Mus musculus GN=Plekhg5 PE=1 SV=1	1.39795	1	5	1	1	1073	118.85	6.87	High	High	Not Found	High		3300000			1000000	0.04	High	2	0.00162075	94.2267	1
Q80TI1	Pleckstrin homology domain-containing family H member 1 OS=Mus musculus GN=Plekhh1 PE=1 SV=2	1.54867	2	5	1	1	1356	150.813	7.59	Not Found	High	Not Found	Not Found						0.057	Medium	94	0.0296343	13.12	2
Q8BM47	Pleckstrin homology domain-containing family M member 3 OS=Mus musculus GN=Plekhm3 PE=1 SV=1	1.83968	1	1	1	1	761	86.498	7.3	Not Found	Not Found	Not Found	Not Found						0.053	Medium	94	0.0296343	0	1
Q9JIY0	Pleckstrin homology domain-containing family O member 1 OS=Mus musculus GN=Plekho1 PE=1 SV=1	4.90196	1	1	1	1	408	45.969	8.97	Not Found	Not Found	Not Found	Not Found						0.116	Medium	77	0.0296343	17.25	1
Q6PDH0	Pleckstrin homology-like domain family B member 1 OS=Mus musculus GN=Phldb1 PE=1 SV=1	3.28228	4	22	4	1	1371	149.978	8.87	High	High	Not Found	Not Found		8600000	24000000			0.109	High	8	0.00467836	49.39	4
Q9QXS1	Plectin OS=Mus musculus GN=Plec PE=1 SV=3	5.43594	26	102	26	1	4691	533.861	5.96	High	High	Not Found	High		140000000	390000000		21000000	0.204	High	0	0	825.899	26
P70206	Plexin-A1 OS=Mus musculus GN=Plxna1 PE=1 SV=1	1.10876	2	7	2	1	1894	210.965	6.9	Not Found	Not Found	High	High				11000000	39000000	0.062	High	3	0.00212465	74.6733	2
P70207	Plexin-A2 OS=Mus musculus GN=Plxna2 PE=1 SV=2	0.475185	1	11	1	1	1894	211.399	6.54	High	Not Found	Medium	High		5900000				0.046	High	8	0.00467836	46.93	1
Q62011	Podoplanin OS=Mus musculus GN=Pdpn PE=1 SV=2	6.97674	1	1	1	1	172	18.221	5.53	Not Found	Not Found	Not Found	Not Found						0.334	Medium	21	0.0104115	30.19	1
Q8CG72	Poly(ADP-ribose) glycohydrolase ARH3 OS=Mus musculus GN=Adprhl2 PE=1 SV=1	6.21622	1	1	1	1	370	39.389	4.96	Not Found	High	Not Found	Not Found			990000			0.155	Medium	94	0.0296343	0	1
P57722	Poly(rC)-binding protein 3 OS=Mus musculus GN=Pcbp3 PE=1 SV=3	2.96496	1	1	1	1	371	39.269	7.52	Not Found	High	Not Found	Not Found			1400000			0.122	Medium	43	0.0191111	23.61	1
P29341	Polyadenylate-binding protein 1 OS=Mus musculus GN=Pabpc1 PE=1 SV=2	1.57233	1	1	1	1	636	70.626	9.5	Not Found	Not Found	Not Found	Not Found						0.059	Medium	94	0.0296343	0	1
Q80U70	Polycomb protein Suz12 OS=Mus musculus GN=Suz12 PE=1 SV=2	4.72335	1	1	1	1	741	82.974	8.81	Not Found	Not Found	Not Found	Not Found						0.058	Medium	94	0.0296343	0	1
O35245	Polycystin-2 OS=Mus musculus GN=Pkd2 PE=1 SV=2	3.83023	2	3	2	1	966	108.914	5.66	High	Not Found	Not Found	High		1600000			750000	0.093	High	0	0	159.71	2
Q8CHP6	Polyhomeotic-like protein 3 OS=Mus musculus GN=Phc3 PE=1 SV=2	0.917431	1	2	1	1	981	105.287	6.6	High	High	Not Found	Not Found		5300000	8300000			0.083	High	16	0.00839454	34.86	1
Q91VA6	Polymerase delta-interacting protein 2 OS=Mus musculus GN=Poldip2 PE=1 SV=1	2.44565	1	2	1	1	368	41.844	8.63	Not Found	High	Not Found	Not Found			33000000			0.093	Medium	94	0.0296343	0	1
O54724	Polymerase I and transcript release factor OS=Mus musculus GN=Ptrf PE=1 SV=1	3.82653	1	3	1	1	392	43.927	5.52	Medium	High	Not Found	Not Found		2600000	2000000			0.129	Medium	94	0.0296343	0	1
Q91Z31	Polypyrimidine tract-binding protein 2 OS=Mus musculus GN=Ptbp2 PE=1 SV=2	1.50659	1	1	1	1	531	57.453	8.66	Not Found	High	Not Found	Not Found			1600000			0.093	Medium	43	0.0191111	23.57	1
O08581	Potassium channel subfamily K member 1 OS=Mus musculus GN=Kcnk1 PE=1 SV=2	5.95238	1	5	1	1	336	38.177	6.07	Not Found	Not Found	High	Medium				6300000	650000	0.668	Medium	88	0.0296343	14.88	1
Q6ZPR4	Potassium channel subfamily T member 1 OS=Mus musculus GN=Kcnt1 PE=2 SV=2	0.980392	1	6	1	1	1224	138.017	7.52	Not Found	High	Not Found	High			5600000		7300000	0.035	High	2	0.00162075	79.48	1
P63141	Potassium voltage-gated channel subfamily A member 2 OS=Mus musculus GN=Kcna2 PE=1 SV=1	5.21042	2	68	2	1	499	56.664	4.86	High	High	High	High		54000000	130000000	14000000	82000000	0.492	High	0	0	192.992	2
Q61423	Potassium voltage-gated channel subfamily A member 4 OS=Mus musculus GN=Kcna4 PE=1 SV=2	7.49235	3	24	3	1	654	73.423	5.29	High	High	Not Found	High		9700000	66000000		46000000	0.334	High	0	0	719.406	3
Q61762	Potassium voltage-gated channel subfamily A member 5 OS=Mus musculus GN=Kcna5 PE=2 SV=2	1.82724	1	1	1	1	602	66.538	5.94	Not Found	Not Found	Not Found	Not Found						0.08	Medium	94	0.0296343	0	1
Q61923	Potassium voltage-gated channel subfamily A member 6 OS=Mus musculus GN=Kcna6 PE=1 SV=1	2.0794	1	5	1	1	529	58.637	5.03	High	Not Found	Not Found	High		4200000			19000000	0.101	Medium	28	0.0132827	27.31	1
Q03717	Potassium voltage-gated channel subfamily B member 1 OS=Mus musculus GN=Kcnb1 PE=1 SV=2	12.0187	9	93	9	1	857	95.53	8.16	High	High	High	High		83000000	91000000	21000000	56000000	1.154	High	0	0	467.331	9
A6H8H5	Potassium voltage-gated channel subfamily B member 2 OS=Mus musculus GN=Kcnb2 PE=1 SV=2	4.07938	3	33	3	1	907	102.271	6.1	High	High	High	High		21000000	18000000	6800000	8500000	0.315	High	0	0	279.527	3
Q14B80	Potassium voltage-gated channel subfamily C member 2 OS=Mus musculus GN=Kcnc2 PE=1 SV=1	5.45171	2	18	2	1	642	70.458	7.69	High	High	High	Medium		530000	1500000	3500000		0.179	High	0	0	192.61	2
Q63959	Potassium voltage-gated channel subfamily C member 3 OS=Mus musculus GN=Kcnc3 PE=1 SV=2	2.60078	2	6	2	1	769	82.09	7.09	Not Found	Not Found	Not Found	Medium					1500000	0.166	High	16	0.00839454	34.27	2
Q03719	Potassium voltage-gated channel subfamily D member 1 OS=Mus musculus GN=Kcnd1 PE=1 SV=1	3.53303	2	8	2	1	651	71.652	8.21	High	Not Found	Not Found	High		3600000			6400000	0.241	High	2	0.00162075	90.6029	2
Q9Z0V2	Potassium voltage-gated channel subfamily D member 2 OS=Mus musculus GN=Kcnd2 PE=1 SV=1	5.71429	4	31	4	1	630	70.531	8.07	High	High	High	High		31000000	80000000	20000000	27000000	0.334	High	0	0	484.878	4
Q7TSH7	Potassium voltage-gated channel subfamily F member 1 OS=Mus musculus GN=Kcnf1 PE=1 SV=1	3.0426	1	1	1	1	493	55.611	6.06	Not Found	Not Found	Not Found	Not Found						0.089	Medium	94	0.0296343	0	1
Q60603	Potassium voltage-gated channel subfamily H member 1 OS=Mus musculus GN=Kcnh1 PE=1 SV=1	1.11223	2	14	2	1	989	111.243	7.47	High	High	Not Found	High		15000000	8700000		13000000	0.087	High	0	0	316.061	2
O35219	Potassium voltage-gated channel subfamily H member 2 OS=Mus musculus GN=Kcnh2 PE=1 SV=2	2.23752	2	4	2	1	1162	126.806	7.78	High	Not Found	Not Found	Not Found		250000				0.078	Medium	94	0.0296343	0	2
Q9ER47	Potassium voltage-gated channel subfamily H member 7 OS=Mus musculus GN=Kcnh7 PE=1 SV=2	10.7113	9	43	9	1	1195	134.977	8	High	High	Not Found	High		4400000	4300000		32000000	0.417	High	0	0	542.258	9
Q9Z351	Potassium voltage-gated channel subfamily KQT member 2 OS=Mus musculus GN=Kcnq2 PE=1 SV=1	10.0132	7	157	7	1	759	84.397	9.69	High	High	High	High		160000000	190000000	9800000	67000000	0.8	High	0	0	1837.18	7
Q8K3F6	Potassium voltage-gated channel subfamily KQT member 3 OS=Mus musculus GN=Kcnq3 PE=1 SV=2	6.07102	4	31	4	1	873	96.791	8.79	High	High	Not Found	High		4000000	11000000		2000000	0.299	High	0	0	165.38	4
Q9JK45	Potassium voltage-gated channel subfamily KQT member 5 OS=Mus musculus GN=Kcnq5 PE=1 SV=2	2.57235	3	19	3	1	933	102.194	9.5	High	High	High	High		48000000	42000000	1200000	32000000	0.202	High	0	0	283.659	3
O35174	Potassium voltage-gated channel subfamily S member 2 OS=Mus musculus GN=Kcns2 PE=1 SV=1	1.67715	1	1	1	1	477	54.255	5.72	Not Found	Not Found	Not Found	Not Found						0.083	Medium	72	0.0293279	17.77	1
Q8BZN2	Potassium voltage-gated channel subfamily V member 1 OS=Mus musculus GN=Kcnv1 PE=2 SV=2	3.37972	1	4	1	1	503	56.633	6.28	Not Found	Not Found	Not Found	Not Found						0.122	High	16	0.00839454	35.1971	1
O88704	Potassium/sodium hyperpolarization-activated cyclic nucleotide-gated channel 1 OS=Mus musculus GN=Hcn1 PE=1 SV=1	5.82418	5	48	5	1	910	102.366	8.37	High	High	High	High		1700000	3400000	13000000	47000000	0.453	High	0	0	479.72	5
O88703	Potassium/sodium hyperpolarization-activated cyclic nucleotide-gated channel 2 OS=Mus musculus GN=Hcn2 PE=1 SV=1	16.3384	12	227	11	1	863	94.661	8.73	High	High	High	High		26000000	19000000	140000000	160000000	2.162	High	0	0	3155.77	12
O88705	Potassium/sodium hyperpolarization-activated cyclic nucleotide-gated channel 3 OS=Mus musculus GN=Hcn3 PE=1 SV=1	6.29012	3	6	3	1	779	86.586	9.86	Not Found	Not Found	High	High	Acetyl [N-Term]			820000	4300000	0.158	High	4	0.00259067	55.43	3
O70507	Potassium/sodium hyperpolarization-activated cyclic nucleotide-gated channel 4 OS=Mus musculus GN=Hcn4 PE=1 SV=2	1.85497	2	5	1	1	1186	127.334	9.04	Medium	Not Found	Not Found	Not Found		350000				0.087	High	8	0.00467836	44.81	2
Q07916	POU domain, class 6, transcription factor 1 OS=Mus musculus GN=Pou6f1 PE=1 SV=1	5.64784	1	3	1	1	301	32.831	9.14	Medium	Not Found	Not Found	Not Found		610000				0.233	Medium	94	0.0296343	0	1
Q80XM9	PQ-loop repeat-containing protein 1 OS=Mus musculus GN=Pqlc1 PE=1 SV=1	2.95203	1	4	1	1	271	30.56	7.58	Not Found	Not Found	High	Medium				2900000	3400000	0.292	Medium	29	0.0136728	27.11	1
Q3TVI8	Pre-B-cell leukemia transcription factor-interacting protein 1 OS=Mus musculus GN=Pbxip1 PE=1 SV=2	2.75103	2	33	2	1	727	81.115	5.36	High	High	Not Found	High		800000	6100000		3100000	0.212	High	2	0.00162075	84.8104	2
Q9D824	Pre-mRNA 3'-end-processing factor FIP1 OS=Mus musculus GN=Fip1l1 PE=1 SV=1	1.20482	1	2	1	1	581	64.92	5.77	High	High	Not Found	Not Found		7700000	6300000			0.101	Medium	29	0.0136728	27.17	1
Q4FK66	Pre-mRNA-splicing factor 38A OS=Mus musculus GN=Prpf38a PE=1 SV=1	2.24359	1	1	1	1	312	37.413	10.01	Not Found	High	Not Found	Not Found			95000000			0.166	High	10	0.00559597	42.22	1
Q8BHJ9	Pre-mRNA-splicing factor SLU7 OS=Mus musculus GN=Slu7 PE=1 SV=1	1.7094	1	2	1	1	585	68.038	7.08	Not Found	Not Found	Not Found	Not Found						0.059	Medium	94	0.0296343	0	1
Q8C8T8	Pre-rRNA-processing protein TSR2 homolog OS=Mus musculus GN=Tsr2 PE=1 SV=1	4.18848	1	1	1	1	191	20.878	4.23	Not Found	High	Not Found	Not Found			930000			0.389	Medium	94	0.0296343	0	1
Q61838	Pregnancy zone protein OS=Mus musculus GN=Pzp PE=1 SV=3	3.54515	2	2	2	1	1495	165.748	6.68	High	High	Not Found	Not Found		3800000				0.066	Medium	94	0.0296343	0	2
P48678	Prelamin-A/C OS=Mus musculus GN=Lmna PE=1 SV=2	9.92481	6	23	6	1	665	74.193	6.98	High	High	Not Found	Not Found		20000000	56000000			0.492	High	0	0	149.9	6
P49769	Presenilin-1 OS=Mus musculus GN=Psen1 PE=1 SV=1	4.06852	1	6	1	1	467	52.606	5.38	Not Found	Not Found	High	High					7200000	0.233	High	0	0	152.95	1
Q61144	Presenilin-2 OS=Mus musculus GN=Psen2 PE=1 SV=3	3.125	1	6	1	1	448	49.95	4.59	Not Found	High	High	High			680000	5100000	8500000	0.145	High	0	0	246.44	1
Q3U5C7	Prickle-like protein 1 OS=Mus musculus GN=Prickle1 PE=1 SV=1	1.92308	1	4	1	1	832	94.071	6.28	High	High	Not Found	Not Found		2400000	4500000			0.061	High	3	0.00212465	74.0467	1
Q80Y24	Prickle-like protein 2 OS=Mus musculus GN=Prickle2 PE=1 SV=3	9.34911	6	47	6	1	845	95.72	7.27	High	High	Not Found	Not Found		9000000	36000000			0.798	High	0	0	745.23	6
O54824	Pro-interleukin-16 OS=Mus musculus GN=Il16 PE=1 SV=3	0.907716	1	1	1	1	1322	141.347	7.78	Not Found	High	Not Found	Not Found			1500000			0.03	Medium	94	0.0296343	0	1
P56974	Pro-neuregulin-2, membrane-bound isoform OS=Mus musculus GN=Nrg2 PE=1 SV=1	1.71958	1	1	1	1	756	82.162	9.07	High	Not Found	Not Found	Not Found		2400000				0.05	High	17	0.0086779	33.48	1
P57774	Pro-neuropeptide Y OS=Mus musculus GN=Npy PE=1 SV=2	8.24742	1	1	1	1	97	10.866	7.12	Not Found	Not Found	Not Found	Not Found						0.468	High	8	0.00467836	47.99	1
P54823	Probable ATP-dependent RNA helicase DDX6 OS=Mus musculus GN=Ddx6 PE=1 SV=1	1.65631	1	3	1	1	483	54.157	8.66	Medium	Not Found	Not Found	Not Found		1700000				0.083	Medium	94	0.0296343	0	1
B2RR83	Probable ATP-dependent RNA helicase YTHDC2 OS=Mus musculus GN=Ythdc2 PE=1 SV=1	1.10727	1	3	1	1	1445	160.99	8.51	Not Found	Not Found	Not Found	Not Found						0.026	Medium	94	0.0296343	0	1
A6X919	Probable C-mannosyltransferase DPY19L1 OS=Mus musculus GN=Dpy19l1 PE=1 SV=1	2.81501	1	34	1	1	746	84.132	9.16	High	High	High	High		13000000	56000000	48000000	26000000	0.129	High	0	0	594.305	1
Q8BXR1	Probable cationic amino acid transporter OS=Mus musculus GN=Slc7a14 PE=1 SV=1	7.00389	3	20	3	1	771	83.929	5.35	Not Found	Not Found	High	High				7100000	33000000	0.817	High	0	0	350.63	3
Q7TSN6	Probable G-protein coupled receptor 151 protein OS=Mus musculus GN=Gpr151 PE=2 SV=1	3.79147	1	1	1	1	422	46.795	7.39	Not Found	Not Found	High	Not Found				1500000		0.116	High	8	0.00467836	45.91	1
Q8K0Z9	Probable G-protein coupled receptor 153 OS=Mus musculus GN=Gpr153 PE=2 SV=2	1.74326	1	3	1	1	631	68.416	8.19	Not Found	Not Found	Not Found	High					710000	0.089	Medium	41	0.0184935	24.36	1
Q8C419	Probable G-protein coupled receptor 158 OS=Mus musculus GN=Gpr158 PE=1 SV=2	4.75	5	44	5	1	1200	134.341	8.09	High	High	High	High		59000000	9500000	8300000	31000000	0.267	High	0	0	320.443	5
Q3UN16	Probable G-protein coupled receptor 162 OS=Mus musculus GN=Gpr162 PE=1 SV=2	3.91156	4	33	4	1	588	64.107	8.79	High	High	High	High		7200000	25000000	18000000	20000000	0.417	High	0	0	304.707	4
Q6DIC0	Probable global transcription activator SNF2L2 OS=Mus musculus GN=Smarca2 PE=1 SV=1	0.443881	1	2	1	1	1577	180.141	7.2	Not Found	High	Not Found	Not Found			27000000			0.031	Medium	94	0.0296343	0	1
Q69ZP3	Probable hydrolase PNKD OS=Mus musculus GN=Pnkd PE=1 SV=2	6.75325	2	4	2	1	385	42.99	8.94	High	Not Found	Not Found	Not Found		3500000				0.274	High	2	0.00162075	83.3133	2
Q8BQQ1	Probable palmitoyltransferase ZDHHC14 OS=Mus musculus GN=Zdhhc14 PE=1 SV=1	2.24949	1	2	1	1	489	53.624	8.05	Not Found	Not Found	High	High					2300000	0.11	Medium	59	0.0255854	21.71	1
Q5Y5T5	Probable palmitoyltransferase ZDHHC8 OS=Mus musculus GN=Zdhhc8 PE=1 SV=1	3.41207	2	9	2	1	762	81.98	9.38	High	High	Not Found	Not Found			210000			0.218	High	17	0.0086779	32.58	2
Q8K2X1	Probable phospholipid-transporting ATPase VD OS=Mus musculus GN=Atp10d PE=2 SV=2	2.04802	1	1	1	1	1416	158.229	6.99	Not Found	Not Found	Not Found	Not Found						0.032	Medium	94	0.0296343	0	1
Q80WQ4	Probable tRNA methyltransferase 9-like protein OS=Mus musculus GN=Kiaa1456 PE=1 SV=1	1.78971	1	1	1	1	447	50.246	7.91	Not Found	Not Found	Not Found	Not Found						0.096	Medium	94	0.0296343	0	1
P70398	Probable ubiquitin carboxyl-terminal hydrolase FAF-X OS=Mus musculus GN=Usp9x PE=1 SV=2	1.52403	2	10	2	1	2559	290.526	5.87	Not Found	Not Found	High	High				1400000	2900000	0.033	High	8	0.00467836	49.93	2
Q921R7	Probable UDP-sugar transporter protein SLC35A5 OS=Mus musculus GN=Slc35a5 PE=1 SV=3	2.28833	1	7	1	1	437	50.083	8.48	High	Not Found	Not Found	High		560000			8400000	0.136	High	2	0.00162075	96.44	1
P22005	Proenkephalin-A OS=Mus musculus GN=Penk PE=1 SV=2	5.97015	1	2	1	1	268	30.984	5.68	Not Found	Not Found	Not Found	Not Found						0.122	Medium	71	0.0291342	18.57	1
Q61823	Programmed cell death protein 4 OS=Mus musculus GN=Pdcd4 PE=1 SV=1	2.1322	1	10	1	1	469	51.67	5.16	Medium	Not Found	High	High		740000		19000000	25000000	0.089	High	8	0.00467836	47.7711	1
P67778	Prohibitin OS=Mus musculus GN=Phb PE=1 SV=1	22.4265	6	16	6	1	272	29.802	5.76	High	High	High	High		15000000	20000000	8000000	2900000	1.154	High	2	0.00162075	95.32	6
O35129	Prohibitin-2 OS=Mus musculus GN=Phb2 PE=1 SV=1	22.0736	9	15	9	1	299	33.276	9.83	High	High	Medium	Not Found		8100000	12000000	3100000		1.219	High	2	0.00162075	82.6119	9
P50580	Proliferation-associated protein 2G4 OS=Mus musculus GN=Pa2g4 PE=1 SV=3	4.82234	1	15	1	1	394	43.671	6.86	High	High	High	High	Acetyl [N-Term]	34000000	86000000	30000000	8400000	0.202	High	0	0	607.88	1
Q9D1F4	Proline-rich AKT1 substrate 1 OS=Mus musculus GN=Akt1s1 PE=1 SV=1	25.6809	3	21	3	1	257	27.466	4.72	High	Not Found	Not Found	High		2400000			8700000	1.31	High	0	0	122.299	3
E9PYL2	Proline-rich protein 12 OS=Mus musculus GN=Prr12 PE=1 SV=1	0.737101	1	1	1	1	2035	211.745	7.65	Not Found	High	Not Found	Not Found			510000			0.03	Medium	94	0.0296343	0	1
Q3V0I2	Proline-rich protein 7 OS=Mus musculus GN=Prr7 PE=1 SV=1	10.4089	1	1	1	1	269	30.335	8.6	Not Found	High	Not Found	Not Found			3600000			0.292	High	11	0.00607735	39.5	1
O35449	Proline-rich transmembrane protein 1 OS=Mus musculus GN=Prrt1 PE=1 SV=1	3.59477	1	1	1	1	306	31.369	7.65	Not Found	High	Not Found	Not Found			600000			0.468	Medium	94	0.0296343	0	1
E9PUL5	Proline-rich transmembrane protein 2 OS=Mus musculus GN=Prrt2 PE=1 SV=1	48.5549	9	109	9	1	346	35.902	4.63	High	High	High	High	Acetyl [N-Term]	100000000	1900000	1600000000	110000000	12.594	High	0	0	934.127	9
Q6PE13	Proline-rich transmembrane protein 3 OS=Mus musculus GN=Prrt3 PE=1 SV=1	11.7405	9	139	9	1	971	101.162	7.52	High	High	High	High		9500000	12000000	83000000	180000000	1.075	High	0	0	1018.59	9
Q91ZX7	Prolow-density lipoprotein receptor-related protein 1 OS=Mus musculus GN=Lrp1 PE=1 SV=1	0.19802	1	17	1	1	4545	504.411	5.36	High	Not Found	High	High		11000000		43000000	59000000	0.018	High	0	0	127.648	1
Q9QXV0	ProSAAS OS=Mus musculus GN=Pcsk1n PE=1 SV=2	10.4651	2	6	2	1	258	27.254	5.85	Not Found	Not Found	High	High				8700000	7000000	0.425	High	0	0	167.863	2
Q61207	Prosaposin OS=Mus musculus GN=Psap PE=1 SV=2	1.6158	1	2	1	1	557	61.381	5.19	Not Found	Not Found	High	Not Found						0.066	High	17	0.0086779	33.22	1
Q99JG2	Prosaposin receptor GPR37L1 OS=Mus musculus GN=Gpr37l1 PE=1 SV=2	2.4948	1	2	1	1	481	52.694	7.36	Not Found	Not Found	High	Not Found				20000000		0.136	Medium	65	0.0273684	20.43	1
Q9R0Q7	Prostaglandin E synthase 3 OS=Mus musculus GN=Ptges3 PE=1 SV=1	9.375	1	3	1	1	160	18.709	4.55	Not Found	Not Found	Not Found	High					7000000	0.259	High	7	0.00443319	50.7433	1
Q9JK23	Proteasome assembly chaperone 1 OS=Mus musculus GN=Psmg1 PE=1 SV=1	4.84429	1	2	1	1	289	33.083	6.37	Not Found	Not Found	Not Found	Not Found						0.136	High	17	0.0086779	33.36	1
Q8BHL8	Proteasome inhibitor PI31 subunit OS=Mus musculus GN=Psmf1 PE=1 SV=1	5.16605	1	5	1	1	271	29.646	5.25	Not Found	Not Found	Medium	Medium				940000	2800000	0.194	Medium	89	0.0296343	14.39	1
Q9R1P4	Proteasome subunit alpha type-1 OS=Mus musculus GN=Psma1 PE=1 SV=1	4.94297	1	4	1	1	263	29.528	6.46	Not Found	Not Found	High	High				4400000	8800000	0.129	High	3	0.00212465	67.09	1
Q9Z2U1	Proteasome subunit alpha type-5 OS=Mus musculus GN=Psma5 PE=1 SV=1	9.54357	2	4	2	1	241	26.394	4.79	Not Found	Not Found	High	High				5000000	4500000	0.874	High	3	0.00212465	62.07	2
Q9Z2U0	Proteasome subunit alpha type-7 OS=Mus musculus GN=Psma7 PE=1 SV=1	3.62903	1	2	1	1	248	27.838	8.46	Not Found	Not Found	Not Found	Not Found						0.155	Medium	94	0.0296343	0	1
P70195	Proteasome subunit beta type-7 OS=Mus musculus GN=Psmb7 PE=1 SV=1	3.2491	1	1	1	1	277	29.872	7.99	Not Found	Not Found	Not Found	High					9100000	0.179	Medium	43	0.0191111	23.96	1
Q6PDI5	Proteasome-associated protein ECM29 homolog OS=Mus musculus GN=Ecm29 PE=1 SV=3	2.6087	2	2	2	1	1840	203.573	7.06	Not Found	Not Found	Not Found	Not Found						0.042	Medium	94	0.0296343	0	2
P48193	Protein 4.1 OS=Mus musculus GN=Epb41 PE=1 SV=2	6.75991	4	13	3	1	858	95.853	5.6	High	High	Not Found	Not Found		1900000				0.182	High	0	0	157.09	4
Q8QZV7	Protein asunder homolog OS=Mus musculus GN=Asun PE=1 SV=2	4.5082	2	5	2	1	732	82.728	6.92	High	Not Found	Not Found	Not Found		3900000				0.093	Medium	52	0.022777	22.5	2
O88737	Protein bassoon OS=Mus musculus GN=Bsn PE=1 SV=4	17.377	50	478	47	1	3942	418.587	7.71	High	High	High	High		160000000	1700000000	11000000	23000000	1.431	High	0	0	7262.88	50
Q921C5	Protein bicaudal D homolog 2 OS=Mus musculus GN=Bicd2 PE=1 SV=1	2.07317	2	9	2	1	820	93.334	5.44	High	High	Not Found	High		2400000	1700000		3000000	0.078	Medium	32	0.0147943	26.11	2
Q924A2	Protein capicua homolog OS=Mus musculus GN=Cic PE=1 SV=2	1.11554	2	9	2	1	2510	257.972	8.02	Not Found	High	Not Found	Not Found			450000			0.065	High	3	0.00212465	61.41	2
Q8K3W3	Protein CASC3 OS=Mus musculus GN=Casc3 PE=1 SV=3	2.149	1	2	1	1	698	75.724	6.44	Not Found	High	Not Found	Not Found			590000			0.075	High	3	0.00212465	66.82	1
Q4VAA2	Protein CDV3 OS=Mus musculus GN=Cdv3 PE=1 SV=2	4.27046	1	1	1	1	281	29.711	6.1	Not Found	Not Found	Not Found	Not Found						0.136	Medium	32	0.0147943	26.66	1
Q8C7D2	Protein cereblon OS=Mus musculus GN=Crbn PE=1 SV=1	4.04494	1	4	1	1	445	50.847	5.33	Not Found	Not Found	Medium	High				1700000	7300000	0.101	High	4	0.00259067	56.76	1
Q80U30	Protein CLEC16A OS=Mus musculus GN=Clec16a PE=1 SV=2	0.965251	1	3	1	1	1036	116.159	6.05	High	Not Found	Not Found	Not Found		5800000				0.047	High	9	0.00515759	42.95	1
Q5NBX1	Protein cordon-bleu OS=Mus musculus GN=Cobl PE=1 SV=1	2.09424	2	10	2	1	1337	143.777	7.77	High	High	Not Found	High		6800000	9200000		1200000	0.069	High	0	0	175.205	2
O35089	Protein cornichon homolog 2 OS=Mus musculus GN=Cnih2 PE=1 SV=2	6.25	1	1	1	1	160	18.919	7.25	Not Found	Not Found	High	Not Found						0.468	Medium	84	0.0296343	15.3	1
Q8BGC9	Protein CREG2 OS=Mus musculus GN=Creg2 PE=1 SV=1	4.51389	2	3	2	1	288	31.744	7.77	High	Not Found	Not Found	Not Found		690000				0.292	High	20	0.00992063	30.49	2
Q6VGS5	Protein Daple OS=Mus musculus GN=Ccdc88c PE=1 SV=1	0.597312	1	5	1	1	2009	226.397	6.15	High	High	Not Found	Not Found		1400000	2700000			0.017	Medium	26	0.0126091	28.46	1
Q7TNV0	Protein DEK OS=Mus musculus GN=Dek PE=1 SV=1	8.15789	2	2	2	1	380	43.132	6.86	Not Found	High	Not Found	Not Found			17000000			0.212	High	2	0.00162075	88.8721	2
O08808	Protein diaphanous homolog 1 OS=Mus musculus GN=Diaph1 PE=1 SV=1	1.2749	1	1	1	1	1255	139.255	5.57	Not Found	Not Found	Not Found	High					1900000	0.032	High	10	0.00559597	42.42	1
Q8CIP5	Protein dispatched homolog 2 OS=Mus musculus GN=Disp2 PE=1 SV=1	1.56134	3	23	3	1	1345	147.849	6.76	High	High	High	High	Acetyl [N-Term]	7100000	5200000	2500000	9800000	0.114	High	3	0.00212465	71.7563	3
P27773	Protein disulfide-isomerase A3 OS=Mus musculus GN=Pdia3 PE=1 SV=2	5.54455	2	4	2	1	505	56.643	6.21	Not Found	Not Found	High	Not Found				740000		0.141	High	0	0	119.82	2
P08003	Protein disulfide-isomerase A4 OS=Mus musculus GN=Pdia4 PE=1 SV=3	1.88088	1	1	1	1	638	71.938	5.31	Not Found	Medium	Not Found	Not Found			5700000			0.055	Medium	94	0.0296343	0	1
Q8BXZ1	Protein disulfide-isomerase TMX3 OS=Mus musculus GN=Tmx3 PE=1 SV=2	3.94737	1	1	1	1	456	51.815	5.16	Not Found	Not Found	Not Found	High					2200000	0.089	High	15	0.0080171	36.08	1
Q8BG67	Protein EFR3 homolog A OS=Mus musculus GN=Efr3a PE=1 SV=1	1.4652	1	20	1	1	819	92.554	6.83	High	High	High	High		290000000	240000000	110000000	370000000	0.048	High	0	0	416.002	1
Q6ZQ18	Protein EFR3 homolog B OS=Mus musculus GN=Efr3b PE=1 SV=2	3.05998	2	28	2	1	817	92.348	6.54	High	High	High	High		110000000	22000000	100000000	250000000	0.158	High	0	0	522.982	2
Q8C8T7	Protein ELFN1 OS=Mus musculus GN=Elfn1 PE=2 SV=1	6.76329	4	27	4	1	828	90.758	8.18	High	High	High	High		11000000	16000000	7700000	14000000	0.315	High	0	0	257.992	4
Q8CJF7	Protein ELYS OS=Mus musculus GN=Ahctf1 PE=1 SV=1	0.980829	2	3	2	1	2243	247.493	6.55	Medium	High	Not Found	Not Found		4200000	2000000			0.038	Medium	55	0.0240175	22.24	2
Q03173	Protein enabled homolog OS=Mus musculus GN=Enah PE=1 SV=2	5.86035	4	107	4	1	802	85.792	7.72	High	High	High	High		28000000	43000000	110000000	54000000	0.711	High	0	0	326.502	4
Q91WM6	Protein eva-1 homolog A OS=Mus musculus GN=Eva1a PE=1 SV=2	7.05128	1	4	1	1	156	17.799	6.55	Not Found	Not Found	High	High				13000000		0.468	High	2	0.00162075	95.44	1
Q8C739	Protein FAM110B OS=Mus musculus GN=Fam110b PE=1 SV=1	7.10383	2	10	2	1	366	40.336	9.23	Not Found	High	High	High			2700000	1100000	4100000	0.292	High	0	0	206.535	2
Q8VE88	Protein FAM114A2 OS=Mus musculus GN=Fam114a2 PE=1 SV=2	6.84105	2	3	2	1	497	54.011	4.93	Not Found	Not Found	Not Found	High					3500000	0.166	High	15	0.0080171	35.84	2
Q3U3E2	Protein FAM117B OS=Mus musculus GN=Fam117b PE=1 SV=1	12.6712	5	15	5	1	584	61.308	9.95	High	Not Found	Medium	High		7600000		3500000	9500000	0.403	High	2	0.00162075	92.9833	5
Q8C729	Protein FAM126B OS=Mus musculus GN=Fam126b PE=1 SV=1	13.2075	7	49	7	1	530	58.55	7.72	High	High	High	High		2700000	4700000	9000000	19000000	0.848	High	0	0	288.864	7
Q8BWU3	Protein FAM131A OS=Mus musculus GN=Fam131a PE=2 SV=1	7.20222	1	2	1	1	361	39.009	4.7	High	Not Found	Not Found	Not Found						0.122	Medium	94	0.0296343	0	1
Q3TY60	Protein FAM131B OS=Mus musculus GN=Fam131b PE=1 SV=1	15.9639	4	44	4	1	332	35.935	4.45	High	High	High	High		49000000	28000000	66000000	220000000	1.894	High	0	0	355.154	4
Q9CQV4	Protein FAM134C OS=Mus musculus GN=Fam134c PE=1 SV=1	6.86695	2	13	2	1	466	51.605	4.97	High	Not Found	High	High				5200000	6900000	0.233	Medium	22	0.0108321	30.13	2
Q9DAI6	Protein FAM135B OS=Mus musculus GN=Fam135b PE=1 SV=3	1.49679	1	1	1	1	1403	155.427	6.02	Not Found	Not Found	Not Found	Not Found						0.03	Medium	94	0.0296343	0	1
Q9DBR2	Protein FAM13C OS=Mus musculus GN=Fam13c PE=1 SV=2	6.3228	2	7	2	1	601	66.939	5.6	Not Found	High	Not Found	High			2400000		1400000	0.15	High	10	0.00559597	39.9967	2
A2A699	Protein FAM171A2 OS=Mus musculus GN=Fam171a2 PE=1 SV=1	9.3674	5	69	5	1	822	87.433	8.05	High	High	High	High		6100000	7300000		13000000	0.565	High	0	0	1225.65	5
Q14CH0	Protein FAM171B OS=Mus musculus GN=Fam171b PE=1 SV=2	8	4	24	4	1	825	91.988	8.37	High	High	High	High		65000000	5300000	32000000	79000000	0.233	High	0	0	127.403	4
Q0KK56	Protein FAM184B OS=Mus musculus GN=Fam184b PE=2 SV=1	0.7431	1	1	1	1	942	107.534	5.78	Not Found	Not Found	Not Found	Not Found						0.034	Medium	94	0.0296343	0	1
Q3USH1	Protein FAM196A OS=Mus musculus GN=Fam196a PE=1 SV=1	2.8436	2	7	2	1	422	46.193	7.14	Not Found	Not Found	Not Found	Not Found						0.222	High	11	0.00607735	39.69	2
Q9D772	Protein FAM219A OS=Mus musculus GN=Fam219a PE=1 SV=2	8.28025	1	9	1	1	157	17.453	4.68	High	Not Found	High	High		790000		1500000	1200000	0.668	High	6	0.00381437	51.19	1
Q8C0Z1	Protein FAM234A OS=Mus musculus GN=Fam234a PE=1 SV=1	1.8018	1	1	1	1	555	60.538	5.68	Not Found	Not Found	Not Found	Not Found						0.116	Medium	94	0.0296343	0	1
Q8BXQ8	Protein FAM53C OS=Mus musculus GN=Fam53c PE=1 SV=1	4.3257	1	3	1	1	393	43.233	7.72	Not Found	Not Found	Not Found	Not Found						0.129	High	16	0.00839454	34.22	1
Q7TNV1	Protein FAM57B OS=Mus musculus GN=Fam57b PE=2 SV=2	4.36364	1	7	1	1	275	30.757	8.84	Not Found	Not Found	High	Not Found				900000		0.389	High	4	0.00259067	56.7	1
Q76LS9	Protein FAM63A OS=Mus musculus GN=Fam63a PE=1 SV=1	1.92308	2	4	2	1	468	51.194	4.73	Not Found	Not Found	Medium	Not Found				52000000		0.54	High	18	0.0091047	31.51	2
Q6PDI6	Protein FAM63B OS=Mus musculus GN=Fam63b PE=1 SV=1	9.15141	4	12	4	1	601	65.596	4.63	High	Not Found	High	High	Acetyl [N-Term]	3000000		450000	17000000	0.532	High	0	0	143.964	4
Q68FE6	Protein FAM65A OS=Mus musculus GN=Fam65a PE=1 SV=2	0.981194	1	6	1	1	1223	132.27	5.88	Medium	Not Found	High	High				12000000		0.042	Medium	28	0.0132827	27.96	1
Q80U16	Protein FAM65B OS=Mus musculus GN=Fam65b PE=1 SV=2	0.927644	1	4	1	1	1078	118.896	5.64	High	Not Found	Not Found	High		2700000			4800000	0.038	Medium	94	0.0296343	0	1
Q148V8	Protein FAM83H OS=Mus musculus GN=Fam83h PE=1 SV=1	0.909843	1	2	1	1	1209	131.034	7.24	Not Found	Not Found	Not Found	Not Found						0.031	Medium	94	0.0296343	0	1
Q9D650	Protein FAM84A OS=Mus musculus GN=Fam84a PE=2 SV=1	4.79452	1	1	1	1	292	32.655	5.6	High	Not Found	Not Found	Not Found						0.166	Medium	81	0.0296343	15.96	1
Q3UVG3	Protein FAM91A1 OS=Mus musculus GN=Fam91a1 PE=1 SV=1	1.07527	2	9	2	1	837	93.404	6.35	High	Medium	Not Found	High		15000000	14000000		9000000	0.11	High	6	0.00381437	50.9689	2
Q9JJ28	Protein flightless-1 homolog OS=Mus musculus GN=Flii PE=1 SV=1	0.708104	1	1	1	1	1271	144.712	6.06	Not Found	Not Found	Not Found	Not Found						0.032	Medium	42	0.0188764	24.16	1
Q8BP78	Protein FRA10AC1 homolog OS=Mus musculus GN=Fra10ac1 PE=1 SV=3	3.49206	1	1	1	1	315	37.179	7.28	High	Not Found	Not Found	Not Found		1200000				0.122	Medium	32	0.0147943	26.16	1
E9Q8I9	Protein furry homolog OS=Mus musculus GN=Fry PE=1 SV=1	2.15232	4	16	4	1	3020	338.877	6.01	High	High	Not Found	High		1400000	9900000		8400000	0.054	High	0	0	119.094	4
Q8R1F6	Protein HID1 OS=Mus musculus GN=Hid1 PE=1 SV=1	3.93401	2	4	2	1	788	88.723	5.94	Not Found	Not Found	Not Found	Not Found						0.125	High	8	0.00467836	44.34	2
Q8BUK6	Protein Hook homolog 3 OS=Mus musculus GN=Hook3 PE=1 SV=2	2.22841	1	3	1	1	718	83.166	5.19	Medium	Not Found	Not Found	Not Found						0.05	High	7	0.00443319	50.6	1
O55091	Protein IMPACT OS=Mus musculus GN=Impact PE=1 SV=2	7.2327	1	7	1	1	318	36.253	5.05	High	Medium	Not Found	High		360000			16000000	0.129	High	3	0.00212465	65.61	1
Q8C1D8	Protein IWS1 homolog OS=Mus musculus GN=Iws1 PE=1 SV=1	5.87467	3	4	3	1	766	85.197	4.67	Not Found	Not Found	Not Found	Not Found						0.166	High	2	0.00162075	83.6701	3
Q9QYE5	Protein jagged-2 OS=Mus musculus GN=Jag2 PE=2 SV=2	0.64154	1	1	1	1	1247	134.655	5.88	Not Found	Not Found	Not Found	Not Found						0.038	Medium	94	0.0296343	0	1
Q5SXA9	Protein KIBRA OS=Mus musculus GN=Wwc1 PE=1 SV=1	1.99275	2	9	2	1	1104	124.034	5.97	Not Found	High	Not Found	High			9500000		15000000	0.081	High	3	0.00212465	67.8867	2
P20444	Protein kinase C alpha type OS=Mus musculus GN=Prkca PE=1 SV=3	8.48214	5	44	3	1	672	76.802	7.14	High	High	High	High	Acetyl [N-Term]	330000000	91000000	69000000	200000000	0.413	High	0	0	462.792	5
Q99JB8	Protein kinase C and casein kinase II substrate protein 3 OS=Mus musculus GN=Pacsin3 PE=1 SV=1	10.8491	3	8	3	1	424	48.555	6.1	High	High	Not Found	Not Found		1500000	2500000			0.407	Medium	65	0.0273684	20.74	3
Q61644	Protein kinase C and casein kinase substrate in neurons protein 1 OS=Mus musculus GN=Pacsin1 PE=1 SV=1	10.2041	5	30	5	1	441	50.544	5.24	High	High	High	High		75000000	11000000	18000000	160000000	0.778	High	0	0	156.867	5
P68404	Protein kinase C beta type OS=Mus musculus GN=Prkcb PE=1 SV=4	8.64382	4	24	2	1	671	76.701	7.01	High	High	Not Found	High	Acetyl [N-Term]	11000000	890000		29000000	0.324	High	0	0	449.669	4
P28867	Protein kinase C delta type OS=Mus musculus GN=Prkcd PE=1 SV=3	2.96736	1	16	1	1	674	77.497	7.39	High	Not Found	Not Found	High		2000000			1000000	0.113	High	0	0	194.309	1
P16054	Protein kinase C epsilon type OS=Mus musculus GN=Prkce PE=1 SV=1	12.483	8	120	8	1	737	83.507	7.03	High	High	High	High		81000000	33000000	10000000	230000000	1.015	High	0	0	1978.13	8
P63318	Protein kinase C gamma type OS=Mus musculus GN=Prkcg PE=1 SV=1	11.4778	6	160	5	1	697	78.307	7.46	High	High	High	High		110000000	70000000	6000000	190000000	1.116	High	0	0	1276.8	6
Q2VWQ2	Protein kinase C-binding protein NELL1 OS=Mus musculus GN=Nell1 PE=2 SV=1	0.864198	1	1	1	1	810	89.354	6.07	Not Found	High	Not Found	Not Found			12000000			0.046	Medium	94	0.0296343	0	1
Q80TH2	Protein LAP2 OS=Mus musculus GN=Erbb2ip PE=1 SV=3	1.42653	2	10	2	1	1402	157.15	5.69	High	High	Not Found	High		17000000	5800000			0.053	High	1	0.000896861	102.056	2
A3KMN5	Protein Largen OS=Mus musculus GN=Prr16 PE=2 SV=1	5.92105	1	7	1	1	304	32.816	8.84	Not Found	Not Found	Medium	Not Found						0.155	Medium	94	0.0296343	0	1
Q8K097	Protein lifeguard 2 OS=Mus musculus GN=Faim2 PE=2 SV=1	6.94006	1	8	1	1	317	35.235	6.92	Not Found	Not Found	High	High				4000000	8900000	1.154	High	0	0	113.263	1
Q8JZS0	Protein lin-7 homolog A OS=Mus musculus GN=Lin7a PE=1 SV=2	4.29185	1	6	1	1	233	25.977	8.72	Medium	High	High	High		570000	310000	17000000	13000000	0.179	High	4	0.00259067	56.63	1
Q8K2F8	Protein LSM14 homolog A OS=Mus musculus GN=Lsm14a PE=1 SV=1	7.14286	2	12	2	1	462	50.515	9.52	Not Found	Medium	Not Found	High			1200000		1700000	0.492	Medium	27	0.013012	28.33	2
Q7TQ95	Protein lunapark OS=Mus musculus GN=Lnp PE=1 SV=1	20.7059	5	22	5	1	425	47.47	5.27	Not Found	Not Found	High	High				180000000	310000000	0.957	High	0	0	212.87	5
Q80WJ7	Protein LYRIC OS=Mus musculus GN=Mtdh PE=1 SV=1	5.87219	4	24	4	1	579	63.808	9.33	High	High	Not Found	High		21000000	83000000		1700000	0.468	High	0	0	217.517	4
Q8BI08	Protein MAL2 OS=Mus musculus GN=Mal2 PE=1 SV=1	17.7143	2	19	2	1	175	19.082	6.49	High	High	High	High	Acetyl [N-Term]	1100000	26000000	46000000	53000000	315.228	High	0	0	371.75	2
Q8C525	Protein MB21D2 OS=Mus musculus GN=Mb21d2 PE=1 SV=1	5.37383	2	14	2	1	428	48.446	7.68	High	Not Found	Not Found	Medium		980000				0.445	High	4	0.00259067	53.83	2
O35618	Protein Mdm4 OS=Mus musculus GN=Mdm4 PE=1 SV=2	1.63599	1	1	1	1	489	54.929	5.35	Not Found	Not Found	Not Found	Not Found						0.083	Medium	94	0.0296343	0	1
Q80TL7	Protein MON2 homolog OS=Mus musculus GN=Mon2 PE=1 SV=2	0.408163	1	2	1	1	1715	188.958	6.13	Not Found	Not Found	Medium	Not Found				2800000		0.024	Medium	68	0.0282509	19.35	1
Q62433	Protein NDRG1 OS=Mus musculus GN=Ndrg1 PE=1 SV=1	3.5533	1	5	1	1	394	42.981	6.1	Not Found	Not Found	High	High				11000000	7100000	0.292	High	0	0	138.74	1
Q9QYG0	Protein NDRG2 OS=Mus musculus GN=Ndrg2 PE=1 SV=1	11.3208	4	136	4	1	371	40.763	5.4	High	Not Found	High	High				130000000	120000000	4.456	High	0	0	1494.42	4
Q9QYF9	Protein NDRG3 OS=Mus musculus GN=Ndrg3 PE=1 SV=1	14.4	3	39	3	1	375	41.529	5.25	High	High	High	High		3000000		43000000	23000000	1.254	High	0	0	1049.43	3
Q8BTG7	Protein NDRG4 OS=Mus musculus GN=Ndrg4 PE=1 SV=1	3.97727	2	21	2	1	352	38.484	6.32	Not Found	Not Found	High	High				7000000	21000000	1.254	High	1	0.000896861	100.57	2
O55125	Protein NipSnap homolog 1 OS=Mus musculus GN=Nipsnap1 PE=1 SV=1	3.16901	1	1	1	1	284	33.342	9.44	Not Found	High	Not Found	Not Found			2300000			0.145	High	3	0.00212465	63.75	1
Q9CYI0	Protein Njmu-R1 OS=Mus musculus PE=1 SV=2	7.12468	2	12	2	1	393	44.394	5.05	Not Found	Not Found	High	High	Acetyl [N-Term]			3900000	5700000	0.318	High	0	0	215.548	2
Q9EQQ9	Protein O-GlcNAcase OS=Mus musculus GN=Mgea5 PE=1 SV=2	4.47598	1	1	1	1	916	103.096	4.92	Not Found	Not Found	Not Found	High					4800000	0.044	Medium	94	0.0296343	0	1
Q8BH10	Protein orai-2 OS=Mus musculus GN=Orai2 PE=2 SV=1	8.4	1	3	1	1	250	28.181	7.94	Not Found	Not Found	High	High	Acetyl [N-Term]			3700000	1600000	0.778	Medium	36	0.0164309	25.17	1
Q9D0B6	Protein PBDC1 OS=Mus musculus GN=Pbdc1 PE=1 SV=1	4.54545	1	1	1	1	198	22.21	4.55	Not Found	Not Found	Not Found	Not Found						0.166	Medium	94	0.0296343	0	1
Q8VHQ3	Protein phosphatase 1 regulatory inhibitor subunit 16B OS=Mus musculus GN=Ppp1r16b PE=1 SV=1	1.93662	1	4	1	1	568	63.531	6.58	High	High	Not Found	High		840000	5000000		2900000	0.072	High	3	0.00212465	66.75	1
Q8K1L5	Protein phosphatase 1 regulatory subunit 11 OS=Mus musculus GN=Ppp1r11 PE=1 SV=1	21.374	1	1	1	1	131	14.535	6.09	Not Found	Not Found	Not Found	Not Found						0.585	High	17	0.0086779	32.16	1
Q9DBR7	Protein phosphatase 1 regulatory subunit 12A OS=Mus musculus GN=Ppp1r12a PE=1 SV=2	3.01263	2	9	2	1	1029	114.927	5.49	High	Not Found	Not Found	High		420000			1500000	0.084	High	0	0	146.101	2
Q8BG95	Protein phosphatase 1 regulatory subunit 12B OS=Mus musculus GN=Ppp1r12b PE=1 SV=2	1.12705	1	2	1	1	976	108.984	5.74	Medium	High	Not Found	Not Found		5800000	1000000			0.041	Medium	64	0.0273684	21.02	1
Q3UMT1	Protein phosphatase 1 regulatory subunit 12C OS=Mus musculus GN=Ppp1r12c PE=1 SV=1	4.85934	3	6	3	1	782	84.634	6	Not Found	High	Not Found	Medium			970000		6200000	0.17	High	12	0.00660066	38.59	3
Q91VC7	Protein phosphatase 1 regulatory subunit 14A OS=Mus musculus GN=Ppp1r14a PE=1 SV=1	19.7279	2	9	2	1	147	16.639	7.34	Not Found	Not Found	High	High				25000000	7900000	0.931	High	2	0.00162075	85.6991	2
Q9ERT9	Protein phosphatase 1 regulatory subunit 1A OS=Mus musculus GN=Ppp1r1a PE=1 SV=1	9.94152	2	8	2	1	171	18.706	5.25	Not Found	Not Found	High	Medium	Acetyl [N-Term]			14000000	15000000	0.874	High	3	0.00212465	77.3114	2
Q60829	Protein phosphatase 1 regulatory subunit 1B OS=Mus musculus GN=Ppp1r1b PE=1 SV=2	22.1649	3	24	3	1	194	21.767	4.65	Not Found	Not Found	High	High				9900000	10000000	2.831	High	0	0	182.816	3
Q3TDD9	Protein phosphatase 1 regulatory subunit 21 OS=Mus musculus GN=Ppp1r21 PE=1 SV=2	3.20513	2	4	2	1	780	88.282	6.9	Not Found	High	Not Found	High			960000		1100000	0.094	High	3	0.00212465	73.63	2
Q68FM6	Protein phosphatase 1 regulatory subunit 29 OS=Mus musculus GN=Elfn2 PE=1 SV=1	7.04739	5	35	5	1	823	89.972	7.52	High	High	High	High		2300000	160000000	4400000	1500000	0.679	High	0	0	273.568	5
Q8BKR5	Protein phosphatase 1 regulatory subunit 37 OS=Mus musculus GN=Ppp1r37 PE=1 SV=1	1.82584	1	3	1	1	712	77.526	5.06	High	Not Found	High	High				470000	1800000	0.072	Medium	28	0.0132827	27.85	1
Q9JIG4	Protein phosphatase 1 regulatory subunit 3F OS=Mus musculus GN=Ppp1r3f PE=1 SV=3	1.37672	1	6	1	1	799	84.068	4.7	Not Found	Medium	High	Not Found			540000	3100000		0.066	Medium	72	0.0293279	18.11	1
Q9CW07	Protein phosphatase 1 regulatory subunit 3G OS=Mus musculus GN=Ppp1r3g PE=1 SV=2	4.03458	1	5	1	1	347	37.8	5	Not Found	Not Found	High	High				7500000	11000000	0.129	High	0	0	176.56	1
Q3UM45	Protein phosphatase 1 regulatory subunit 7 OS=Mus musculus GN=Ppp1r7 PE=1 SV=2	12.4654	6	63	6	1	361	41.266	4.92	High	High	High	High		12000000	3200000	110000000	130000000	2.728	High	0	0	1066.66	6
P49443	Protein phosphatase 1A OS=Mus musculus GN=Ppm1a PE=1 SV=1	4.71204	1	2	1	1	382	42.406	5.36	Not Found	Not Found	Not Found	Not Found						0.101	Medium	90	0.0296343	14.3	1
Q80TL0	Protein phosphatase 1E OS=Mus musculus GN=Ppm1e PE=1 SV=2	0.934579	1	8	1	1	749	83.367	4.97	High	High	High	High		150000000	33000000	51000000	230000000	0.07	High	8	0.00467836	45.61	1
Q61074	Protein phosphatase 1G OS=Mus musculus GN=Ppm1g PE=1 SV=3	3.32103	1	7	1	1	542	58.691	4.39	High	Not Found	High	High		2900000		3700000	5400000	0.089	High	0	0	213.06	1
Q3UYC0	Protein phosphatase 1H OS=Mus musculus GN=Ppm1h PE=1 SV=1	5.45809	3	29	3	1	513	56.345	6.73	High	Not Found	High	High		2600000		9400000	10000000	0.557	High	1	0.000896861	110.128	3
Q149T7	Protein phosphatase 1J OS=Mus musculus GN=Ppm1j PE=1 SV=1	1.97239	1	1	1	1	507	55.515	7.84	Not Found	Not Found	Not Found	Not Found						0.086	Medium	78	0.0296343	17.08	1
Q9DCL8	Protein phosphatase inhibitor 2 OS=Mus musculus GN=Ppp1r2 PE=1 SV=3	20.3883	2	30	2	1	206	23.105	4.83	Not Found	Not Found	High	High				10000000	17000000	1.783	High	0	0	696.665	2
Q8BVQ5	Protein phosphatase methylesterase 1 OS=Mus musculus GN=Ppme1 PE=1 SV=5	3.10881	1	9	1	1	386	42.229	5.97	Not Found	Not Found	High	High				91000000	120000000	0.11	High	4	0.00259067	53.8733	1
Q76I79	Protein phosphatase Slingshot homolog 1 OS=Mus musculus GN=Ssh1 PE=1 SV=1	1.82342	2	9	2	1	1042	115.225	6.68	Not Found	High	High	High			6300000		4800000	0.081	High	0	0	162.553	2
Q5SW75	Protein phosphatase Slingshot homolog 2 OS=Mus musculus GN=Ssh2 PE=1 SV=2	0.913563	1	4	1	1	1423	158.13	5.67	High	Not Found	Not Found	Not Found		2900000				0.062	High	10	0.00559597	41.4	1
Q8K330	Protein phosphatase Slingshot homolog 3 OS=Mus musculus GN=Ssh3 PE=1 SV=1	5.547	2	9	2	1	649	72.182	5.57	High	High	High	High	Acetyl [N-Term]	2100000	690000	980000	3400000	0.16	High	3	0.00212465	61.5333	2
Q9QYX7	Protein piccolo OS=Mus musculus GN=Pclo PE=1 SV=4	12.0363	47	528	45	1	5068	550.496	6.51	High	High	High	High		400000000	870000000	22000000	110000000	1.304	High	0	0	6578.7	47
Q7TSC1	Protein PRRC2A OS=Mus musculus GN=Prrc2a PE=1 SV=1	2.78035	4	24	4	1	2158	229.063	9.39	High	High	High	High		1700000	6900000	1500000	4400000	0.084	High	0	0	246.316	4
Q7TPM1	Protein PRRC2B OS=Mus musculus GN=Prrc2b PE=1 SV=1	0.740242	1	5	1	1	1486	160.814	8.16	Not Found	High	Not Found	High			700000		1100000	0.03	Medium	23	0.011269	29.1767	1
Q3TLH4	Protein PRRC2C OS=Mus musculus GN=Prrc2c PE=1 SV=3	0.527056	2	6	2	1	2846	310.703	9.1	High	Not Found	Medium	Not Found		7700000		32000000		0.036	Medium	56	0.0244328	22.04	2
Q52KR3	Protein prune homolog 2 OS=Mus musculus GN=Prune2 PE=1 SV=2	1.07004	2	11	2	1	3084	339.306	4.46	Not Found	Not Found	High	High				900000	2000000	0.038	High	1	0.000896861	109.32	2
Q9CQU3	Protein RER1 OS=Mus musculus GN=Rer1 PE=1 SV=1	9.18367	1	7	1	1	196	22.973	9.51	Not Found	Not Found	High	High				3800000	16000000	0.259	High	2	0.00162075	81.47	1
Q9D394	Protein RUFY3 OS=Mus musculus GN=Rufy3 PE=1 SV=1	3.41151	1	13	1	1	469	52.973	5.49	High	Not Found	Medium	High	Acetyl [N-Term]	1500000		1200000	2200000	0.218	High	3	0.00212465	62.4	1
Q9D2C2	Protein SAAL1 OS=Mus musculus GN=Saal1 PE=1 SV=1	4.64135	1	1	1	1	474	52.735	4.53	Not Found	Not Found	Not Found	Not Found						0.089	Medium	93	0.0296343	13.31	1
Q6DID3	Protein SCAF8 OS=Mus musculus GN=Scaf8 PE=1 SV=1	1.1041	1	7	1	1	1268	139.486	8.24	Not Found	High	Not Found	High			7700000			0.046	High	10	0.00559597	40.54	1
Q80U72	Protein scribble homolog OS=Mus musculus GN=Scrib PE=1 SV=2	1.92308	3	15	3	1	1612	173.952	5.12	High	High	Not Found	Not Found		7500000	12000000			0.107	High	0	0	159.056	3
Q8K1J5	Protein SDE2 homolog OS=Mus musculus GN=Sde2 PE=1 SV=1	1.78571	1	2	1	1	448	48.55	5.66	Not Found	Medium	Not Found	Not Found			4300000			0.089	Medium	94	0.0296343	0	1
Q9EQU5	Protein SET OS=Mus musculus GN=Set PE=1 SV=1	2.76817	1	1	1	1	289	33.358	4.32	Not Found	Not Found	Not Found	Not Found						0.194	Medium	94	0.0296343	0	1
Q3UH99	Protein shisa-6 homolog OS=Mus musculus GN=Shisa6 PE=1 SV=1	6.66667	3	47	3	1	525	58.389	9.48	High	High	High	High		8100000	450000000	220000000	350000000	0.52	High	0	0	308.022	3
Q8C3Q5	Protein shisa-7 OS=Mus musculus GN=Shisa7 PE=1 SV=3	11.4695	5	67	5	1	558	58.297	9.82	High	High	High	High		18000000	120000000	35000000	72000000	0.585	High	0	0	296.74	5
A2ALU4	Protein Shroom2 OS=Mus musculus GN=Shroom2 PE=1 SV=1	3.84875	5	28	5	1	1481	164.602	6.7	High	High	High	High		8700000	9900000	12000000	8800000	0.126	High	0	0	222.113	5
Q3UH53	Protein sidekick-1 OS=Mus musculus GN=Sdk1 PE=1 SV=1	0.364797	1	1	1	1	2193	240.156	6.77	Not Found	Not Found	Not Found	Not Found						0.022	Medium	94	0.0296343	0	1
Q9D7Y9	Protein SLX4IP OS=Mus musculus GN=Slx4ip PE=2 SV=1	3.1477	1	6	1	1	413	45.708	9.41	Not Found	Not Found	Not Found	Not Found						0.096	Medium	94	0.0296343	0	1
Q8CBY1	Protein Smaug homolog 1 OS=Mus musculus GN=Samd4a PE=1 SV=2	1.68776	1	2	1	1	711	78.31	7.97	Not Found	Not Found	Not Found	Not Found						0.064	Medium	65	0.0273684	20.39	1
Q8VE18	Protein SMG8 OS=Mus musculus GN=Smg8 PE=1 SV=1	1.41271	1	2	1	1	991	109.597	7.77	Not Found	Not Found	Not Found	Not Found						0.038	Medium	94	0.0296343	0	1
E1U8D0	Protein SOGA1 OS=Mus musculus GN=Soga1 PE=1 SV=3	0.987306	1	1	1	1	1418	159.088	6.46	High	Not Found	Not Found	Not Found		670000				0.024	Medium	62	0.0266094	21.27	1
Q6NZL0	Protein SOGA3 OS=Mus musculus GN=Soga3 PE=1 SV=2	5.60847	4	27	4	1	945	103.416	6.14	High	High	Not Found	High		350000	11000000		43000000	0.201	High	0	0	300.606	4
Q9QX47	Protein SON OS=Mus musculus GN=Son PE=1 SV=2	1.30933	3	5	3	1	2444	265.483	5.6	High	High	Not Found	Not Found		6300000	16000000			0.081	High	3	0.00212465	74.4519	3
Q52KF3	Protein spire homolog 1 OS=Mus musculus GN=Spire1 PE=1 SV=1	3.51171	2	11	2	1	598	68.407	9.01	High	High	Not Found	High		880000	820000		3100000	0.129	High	3	0.00212465	68.04	2
Q7TNB8	Protein strawberry notch homolog 2 OS=Mus musculus GN=Sbno2 PE=1 SV=1	2.44626	2	2	2	1	1349	149.2	6.65	High	Not Found	Not Found	High						0.068	Medium	94	0.0296343	0	2
Q0VBF8	Protein stum homolog OS=Mus musculus PE=1 SV=1	9.21986	1	38	1	1	141	14.995	7.21	High	High	High	High		1500000	970000	150000000	120000000	1.154	High	0	0	574.307	1
A2A9C3	Protein SZT2 OS=Mus musculus GN=Szt2 PE=1 SV=1	0.349752	1	2	1	1	3431	377.389	6.19	Not Found	Not Found	Not Found	Not Found						0.013	Medium	90	0.0296343	14.38	1
E9PV87	Protein TALPID3 OS=Mus musculus GN=Talpid3 PE=1 SV=1	0.986842	1	1	1	1	1520	166.618	6.32	Not Found	Not Found	Not Found	High					1300000	0.028	Medium	94	0.0296343	0	1
Q0VGY8	Protein TANC1 OS=Mus musculus GN=Tanc1 PE=1 SV=2	3.98707	4	12	4	1	1856	200.679	8.35	High	High	Not Found	High		2400000	8600000		2500000	0.112	High	1	0.000896861	100.933	4
A2A690	Protein TANC2 OS=Mus musculus GN=Tanc2 PE=1 SV=1	6.36911	9	58	9	1	1994	220.125	7.97	High	High	Not Found	High		59000000	81000000		4200000	0.352	High	0	0	593.953	9
Q69ZR9	Protein TASOR OS=Mus musculus GN=Fam208a PE=1 SV=2	1.36646	2	3	2	1	1610	181.283	5.67	High	High	Not Found	Not Found		1300000	950000			0.049	Medium	36	0.0164309	25.33	2
Q3UHI4	Protein TMED8 OS=Mus musculus GN=Tmed8 PE=2 SV=1	3.06748	1	1	1	1	326	35.763	4.74	Not Found	Not Found	Not Found	Not Found						0.194	Medium	64	0.0273684	20.91	1
Q3UPL0	Protein transport protein Sec31A OS=Mus musculus GN=Sec31a PE=1 SV=2	1.95122	1	7	1	1	1230	133.486	6.76	Not Found	Not Found	Not Found	High					5400000	0.086	High	0	0	184.25	1
Q9CQS8	Protein transport protein Sec61 subunit beta OS=Mus musculus GN=Sec61b PE=1 SV=3	19.7917	1	29	1	1	96	9.952	11.56	High	High	High	High		700000	15000000	53000000	7700000	1.154	High	2	0.00162075	86.99	1
Q6P5F7	Protein tweety homolog 3 OS=Mus musculus GN=Ttyh3 PE=1 SV=1	4.58015	2	9	2	1	524	57.677	5.85	Not Found	Not Found	High	High				26000000		0.35	High	3	0.00212465	64.989	2
Q6NZK8	Protein tyrosine phosphatase domain-containing protein 1 OS=Mus musculus GN=Ptpdc1 PE=1 SV=1	1.33869	1	2	1	1	747	83.88	6.34	Not Found	Not Found	High	High				1500000	2900000	0.054	High	17	0.0086779	32.3962	1
Q4KUS2	Protein unc-13 homolog A OS=Mus musculus GN=Unc13a PE=1 SV=3	0.525701	1	9	1	1	1712	193.66	5.25	High	High	Not Found	High		470000000	630000000		110000000	0.024	High	4	0.00259067	59.1619	1
Q8K0T7	Protein unc-13 homolog C OS=Mus musculus GN=Unc13c PE=1 SV=3	0.588235	1	7	1	1	2210	249.687	6.07	High	High	Not Found	Not Found		450000	4800000			0.037	High	17	0.0086779	33.69	1
Q0KK59	Protein unc-79 homolog OS=Mus musculus GN=Unc79 PE=1 SV=1	0.885978	3	14	3	1	2596	290.553	6.42	High	High	Not Found	Not Found		2100000	5300000			0.053	High	4	0.00259067	61.1441	3
Q8BLN6	Protein unc-80 homolog OS=Mus musculus GN=Unc80 PE=1 SV=2	3.31187	8	16	8	1	3261	363.275	6.89	High	High	Medium	Medium		11000000			9600000	0.11	Medium	28	0.0132827	27.5267	8
Q0KK55	Protein very KIND OS=Mus musculus GN=Kndc1 PE=1 SV=2	0.516648	1	2	1	1	1742	191.193	6.3	Not Found	High	Not Found	Not Found			4600000			0.024	High	8	0.00467836	50.05	1
A2AIV2	Protein virilizer homolog OS=Mus musculus GN=Kiaa1429 PE=1 SV=1	0.88349	1	1	1	1	1811	201.313	4.96	Not Found	Not Found	Not Found	High						0.021	Medium	94	0.0296343	0	1
Q6NXJ0	Protein WWC2 OS=Mus musculus GN=Wwc2 PE=1 SV=1	0.84246	1	2	1	1	1187	132.538	5.71	Not Found	Not Found	Not Found	Not Found						0.03	Medium	26	0.0126091	28.47	1
Q8BG89	Protein ZNF365 OS=Mus musculus GN=Znf365 PE=1 SV=1	9.80392	3	19	3	1	408	46.831	9.14	High	High	Not Found	Not Found		2000000	15000000			0.487	High	0	0	206.444	3
P28301	Protein-lysine 6-oxidase OS=Mus musculus GN=Lox PE=1 SV=1	2.6764	1	1	1	1	411	46.671	8.43	Not Found	High	Not Found	Not Found			910000			0.11	Medium	94	0.0296343	0	1
Q8VDP3	Protein-methionine sulfoxide oxidase MICAL1 OS=Mus musculus GN=Mical1 PE=1 SV=1	1.14504	1	2	1	1	1048	116.711	6.05	Not Found	Not Found	Not Found	Not Found						0.04	Medium	94	0.0296343	0	1
Q8CJ19	Protein-methionine sulfoxide oxidase MICAL3 OS=Mus musculus GN=Mical3 PE=1 SV=2	5.16809	8	90	8	1	1993	223.583	5.47	High	High	Medium	High		88000000	85000000		82000000	0.194	High	0	0	779.18	8
Q9QVP9	Protein-tyrosine kinase 2-beta OS=Mus musculus GN=Ptk2b PE=1 SV=2	1.48662	1	10	1	1	1009	115.72	6.35	High	High	Not Found	High		2000000	10000000		17000000	0.07	High	17	0.0086779	33.05	1
Q9JM99	Proteoglycan 4 OS=Mus musculus GN=Prg4 PE=1 SV=2	1.42315	1	3	1	1	1054	115.924	8.41	Not Found	Medium	Not Found	Not Found						0.028	Medium	90	0.0296343	14.31	1
P26350	Prothymosin alpha OS=Mus musculus GN=Ptma PE=1 SV=2	12.6126	1	2	1	1	111	12.247	3.79	Not Found	Not Found	Not Found	Not Found	Acetyl [N-Term]					1.154	Medium	38	0.0172492	25.06	1
Q91Y11	Protocadherin alpha-9 OS=Mus musculus GN=Pcdha9 PE=2 SV=1	0.919305	1	2	1	1	979	106.697	5.47	Not Found	High	Not Found	Not Found			3600000			0.043	Medium	94	0.0296343	0	1
Q80TF3	Protocadherin-19 OS=Mus musculus GN=Pcdh19 PE=1 SV=3	2.09607	2	6	2	1	1145	125.957	5.5	Not Found	Not Found	High	High				3300000	320000	0.129	Medium	68	0.0282509	19.38	2
Q7TSK3	Protocadherin-8 OS=Mus musculus GN=Pcdh8 PE=1 SV=1	2.05607	1	14	1	1	1070	113.19	5.39	High	High	High	High		1800000	3500000		54000000	0.179	High	4	0.00259067	56.43	1
Q3UHK1	Proton myo-inositol cotransporter OS=Mus musculus GN=Slc2a13 PE=1 SV=2	9.57614	5	35	5	1	637	69.018	6.86	Not Found	Not Found	High	High				40000000	37000000	0.817	High	0	0	565.502	5
Q69Z38	Pseudopodium-enriched atypical kinase 1 OS=Mus musculus GN=Peak1 PE=1 SV=4	4.61095	6	15	6	1	1735	190.978	6.87	High	High	Not Found	High		3100000	12000000		1800000	0.173	High	0	0	142.47	6
Q80U58	Pumilio homolog 2 OS=Mus musculus GN=Pum2 PE=1 SV=2	1.87617	2	12	2	1	1066	114.243	7.08	High	High	Not Found	Not Found		890000	2600000			0.122	High	0	0	111.133	2
Q8R4E6	Purine-rich element-binding protein gamma OS=Mus musculus GN=Purg PE=1 SV=1	3.14286	1	1	1	1	350	39.913	9.51	High	Not Found	Not Found	Not Found		130000000				0.11	High	10	0.00559597	41.14	1
Q6W8Q3	Purkinje cell protein 4-like protein 1 OS=Mus musculus GN=Pcp4l1 PE=1 SV=1	20.5882	1	6	1	1	68	7.498	5.52	Not Found	Not Found	High	Not Found						0.585	High	2	0.00162075	91.62	1
Q11011	Puromycin-sensitive aminopeptidase OS=Mus musculus GN=Npepps PE=1 SV=2	3.58696	3	4	3	1	920	103.26	5.9	Not Found	Medium	High	High			43000000	1800000	1300000	0.084	Medium	65	0.0273684	20.5	3
Q80SW1	Putative adenosylhomocysteinase 2 OS=Mus musculus GN=Ahcyl1 PE=1 SV=1	4.33962	2	9	2	1	530	58.913	6.89	High	High	High	High	Acetyl [N-Term]	4500000	3800000	3500000	5800000	0.141	High	1	0.000896861	102.47	2
Q68FL4	Putative adenosylhomocysteinase 3 OS=Mus musculus GN=Ahcyl2 PE=1 SV=1	2.93638	1	20	1	1	613	66.857	7.36	High	Not Found	High	High		72000000		54000000	200000000	0.136	High	0	0	371.717	1
Q99PU8	Putative ATP-dependent RNA helicase DHX30 OS=Mus musculus GN=Dhx30 PE=1 SV=1	1.15037	1	2	1	1	1217	136.583	8.75	Not Found	Not Found	Not Found	Not Found						0.057	Medium	62	0.0266094	21.2	1
Q6P5D3	Putative ATP-dependent RNA helicase DHX57 OS=Mus musculus GN=Dhx57 PE=1 SV=2	1.80115	1	1	1	1	1388	155.664	7.87	Not Found	Medium	Not Found	Not Found						0.029	Medium	94	0.0296343	0	1
Q3UGP8	Putative Dol-P-Glc:Glc(2)Man(9)GlcNAc(2)-PP-Dol alpha-1,2-glucosyltransferase OS=Mus musculus GN=Alg10b PE=2 SV=1	4.00844	1	1	1	1	474	55.428	9.54	Not Found	Not Found	Not Found	Not Found						0.105	Medium	94	0.0296343	0	1
Q9DBN4	Putative monooxygenase p33MONOX OS=Mus musculus GN=P33monox PE=1 SV=1	5.94059	1	2	1	1	303	32.695	9.42	Not Found	Not Found	High	High				15000000	2600000	0.116	High	15	0.0080171	36.15	1
P08399	Putative per-hexamer repeat protein 5 OS=Mus musculus GN=Phxr5 PE=5 SV=2	13.0952	1	1	1	1	672	57.89	9.58	Not Found	Not Found	Not Found	Not Found						0.086	Medium	94	0.0296343	0	1
Q8BZ32	Putative Polycomb group protein ASXL2 OS=Mus musculus GN=Asxl2 PE=1 SV=1	2.11679	1	2	1	1	1370	147.015	8.81	Not Found	Not Found	Not Found	Not Found						0.031	Medium	94	0.0296343	0	1
Q7TT15	Putative polypeptide N-acetylgalactosaminyltransferase-like protein 3 OS=Mus musculus GN=Wbscr17 PE=1 SV=1	2.34114	1	2	1	1	598	67.648	8.9	Not Found	Medium	Not Found	Not Found						0.064	Medium	94	0.0296343	0	1
Q6PHZ5	Putative RNA-binding protein 15B OS=Mus musculus GN=Rbm15b PE=1 SV=2	2.48027	2	5	2	1	887	97.018	9.91	High	Medium	Not Found	Not Found		2900000	1800000			0.08	High	3	0.00212465	69.2794	2
Q5I012	Putative sodium-coupled neutral amino acid transporter 10 OS=Mus musculus GN=Slc38a10 PE=1 SV=2	2.66055	2	4	2	1	1090	117.12	5.96	Not Found	Not Found	High	High				1300000	1000000	0.073	Medium	45	0.0199291	23.27	2
Q8BWH0	Putative sodium-coupled neutral amino acid transporter 7 OS=Mus musculus GN=Slc38a7 PE=1 SV=1	2.59179	1	3	1	1	463	49.88	5.29	Not Found	Not Found	High	High				5700000		0.129	High	9	0.00515759	44.0567	1
Q1LZI2	Putative thiamine transporter SLC35F3 OS=Mus musculus GN=Slc35f3 PE=2 SV=1	3.80048	1	1	1	1	421	46.894	9.39	Not Found	Not Found	High	Not Found				1700000		0.155	Medium	94	0.0296343	0	1
Q80TZ3	Putative tyrosine-protein phosphatase auxilin OS=Mus musculus GN=Dnajc6 PE=1 SV=2	3.41151	2	57	2	1	938	102.235	7.23	High	High	High	High		2200000	5200000	14000000	6900000	0.315	High	0	0	540.028	2
P35486	Pyruvate dehydrogenase E1 component subunit alpha, somatic form, mitochondrial OS=Mus musculus GN=Pdha1 PE=1 SV=1	15.641	6	32	6	1	390	43.204	8.19	High	High	Not Found	High		120000000	66000000		500000000	0.978	High	0	0	267.42	6
Q9D051	Pyruvate dehydrogenase E1 component subunit beta, mitochondrial OS=Mus musculus GN=Pdhb PE=1 SV=1	16.156	5	13	5	1	359	38.912	6.87	Not Found	High	Not Found	Not Found			15000000			1.154	High	0	0	169.873	5
Q8BKZ9	Pyruvate dehydrogenase protein X component, mitochondrial OS=Mus musculus GN=Pdhx PE=1 SV=1	3.39321	2	2	2	1	501	53.965	7.75	Not Found	High	Not Found	Not Found						0.186	Medium	36	0.0164309	25.26	2
P52480	Pyruvate kinase PKM OS=Mus musculus GN=Pkm PE=1 SV=4	16.1959	7	18	7	1	531	57.808	7.47	Not Found	Not Found	High	High				13000000	7800000	0.645	High	0	0	173.647	7
Q9JMA2	Queuine tRNA-ribosyltransferase OS=Mus musculus GN=Qtrt1 PE=1 SV=2	3.47395	1	1	1	1	403	44.064	7.68	Not Found	Not Found	Not Found	Not Found	Acetyl [N-Term]					0.129	Medium	60	0.0258956	21.46	1
Q80TM6	R3H domain-containing protein 2 OS=Mus musculus GN=R3hdm2 PE=1 SV=2	3.44828	3	24	3	1	1044	114.512	8.91	High	High	High	High		6000000	15000000	4500000	10000000	0.225	High	0	0	589.973	3
Q8K3I4	Rab effector MyRIP OS=Mus musculus GN=Myrip PE=1 SV=1	4.55607	3	13	3	1	856	94.865	6.07	High	High	Not Found	High		15000000	6300000		6600000	0.166	High	0	0	117.739	3
A2AWA9	Rab GTPase-activating protein 1 OS=Mus musculus GN=Rabgap1 PE=1 SV=1	4.13534	4	13	4	1	1064	120.722	5.25	High	Not Found	High	High		8800000		1200000	28000000	0.147	High	0	0	183.609	4
O35551	Rab GTPase-binding effector protein 1 OS=Mus musculus GN=Rabep1 PE=1 SV=2	2.78422	2	10	2	1	862	99.462	5.01	Not Found	Not Found	High	High				1100000	12000000	0.118	High	0	0	132.463	2
Q9QXG2	Rab proteins geranylgeranyltransferase component A 1 OS=Mus musculus GN=Chm PE=1 SV=1	1.35338	1	2	1	1	665	73.93	4.68	Not Found	Not Found	Not Found	Not Found						0.068	Medium	22	0.0108321	29.68	1
Q5U3K5	Rab-like protein 6 OS=Mus musculus GN=Rabl6 PE=1 SV=2	7.58621	4	15	4	1	725	79.782	5.53	High	Not Found	Not Found	High		4300000			7300000	0.389	High	2	0.00162075	91.37	4
G3XA57	Rab11 family-interacting protein 2 OS=Mus musculus GN=Rab11fip2 PE=1 SV=1	4.10156	2	5	2	1	512	58.171	9.45	High	High	Not Found	High		14000000	10000000		1300000	0.16	Medium	74	0.0296343	17.56	2
Q8R361	Rab11 family-interacting protein 5 OS=Mus musculus GN=Rab11fip5 PE=1 SV=2	6.97674	3	8	3	1	645	69.51	9.07	High	High	Not Found	Medium		2100000	6500000			0.292	High	0	0	127.58	3
Q8BMG7	Rab3 GTPase-activating protein non-catalytic subunit OS=Mus musculus GN=Rab3gap2 PE=1 SV=2	1.02489	1	6	1	1	1366	152.438	6.23	High	High	High	High		5300000	2300000	10000000	62000000	0.031	High	3	0.00212465	61.57	1
Q9JM13	Rab5 GDP/GTP exchange factor OS=Mus musculus GN=Rabgef1 PE=1 SV=1	3.46232	2	22	2	1	491	56.833	6.79	High	High	High	High		22000000	1400000	7900000	36000000	0.241	High	0	0	125.642	2
Q80Y56	Rabenosyn-5 OS=Mus musculus GN=Rbsn PE=1 SV=1	2.55428	1	2	1	1	783	88.436	5.3	High	Not Found	Not Found	High					1200000	0.061	Medium	94	0.0296343	0	1
P47708	Rabphilin-3A OS=Mus musculus GN=Rph3a PE=1 SV=2	6.60793	5	12	5	1	681	75.442	8.27	High	High	Not Found	High	Acetyl [N-Term]	5400000	540000000		4300000	0.334	High	3	0.00212465	78.19	5
Q99N57	RAF proto-oncogene serine/threonine-protein kinase OS=Mus musculus GN=Raf1 PE=1 SV=2	4.32099	2	20	1	1	648	72.871	9.16	Not Found	Not Found	Not Found	Not Found						0.108	High	3	0.00212465	73.3731	2
Q8CHX7	Raftlin-2 OS=Mus musculus GN=Rftn2 PE=1 SV=3	7	3	7	3	1	500	54.937	5.5	High	Not Found	High	High		3500000		4100000	12000000	0.259	High	0	0	122.367	3
Q9CQ22	Ragulator complex protein LAMTOR1 OS=Mus musculus GN=Lamtor1 PE=1 SV=1	6.8323	1	18	1	1	161	17.738	5.15	High	High	Medium	High		47000000	6600000	220000000	360000000	0.292	High	4	0.00259067	53.15	1
Q6GYP7	Ral GTPase-activating protein subunit alpha-1 OS=Mus musculus GN=Ralgapa1 PE=1 SV=1	2.457	4	47	4	1	2035	229.244	6.1	High	High	High	High		5400000	20000000	2800000	19000000	0.147	High	0	0	334.533	4
Q8BQZ4	Ral GTPase-activating protein subunit beta OS=Mus musculus GN=Ralgapb PE=1 SV=2	2.69542	2	23	2	1	1484	165.094	6.77	High	High	Not Found	High		3100000	9900000		38000000	0.088	High	9	0.00515759	43.46	2
Q62172	RalA-binding protein 1 OS=Mus musculus GN=Ralbp1 PE=1 SV=4	6.79012	3	21	3	1	648	74.997	5.92	High	High	Not Found	Not Found		2100000	12000000			0.259	High	0	0	187.109	3
O54916	RalBP1-associated Eps domain-containing protein 1 OS=Mus musculus GN=Reps1 PE=1 SV=2	6.66667	3	20	3	1	795	86.466	5.58	High	High	Not Found	High		12000000	2600000		23000000	0.239	High	0	0	191.794	3
Q80XA6	RalBP1-associated Eps domain-containing protein 2 OS=Mus musculus GN=Reps2 PE=1 SV=1	4.9904	3	19	3	1	521	57.714	7.53	High	High	Not Found	High		39000000	20000000		40000000	0.233	High	0	0	123.333	3
Q6VN19	Ran-binding protein 10 OS=Mus musculus GN=Ranbp10 PE=1 SV=2	5.80645	1	5	1	1	620	67.146	6.58	High	High	Not Found	Not Found	Acetyl [N-Term]	4900000				0.083	Medium	32	0.0147943	26.6367	1
Q9CT10	Ran-binding protein 3 OS=Mus musculus GN=Ranbp3 PE=1 SV=2	12.22	3	27	3	1	491	52.541	5.12	High	High	High	High		9100000	2900000	13000000	19000000	0.407	High	0	0	241.24	3
P34022	Ran-specific GTPase-activating protein OS=Mus musculus GN=Ranbp1 PE=1 SV=2	5.41872	1	1	1	1	203	23.582	5.22	Not Found	Not Found	High	Not Found						0.259	Medium	80	0.0296343	16.14	1
Q8CHG7	Rap guanine nucleotide exchange factor 2 OS=Mus musculus GN=Rapgef2 PE=1 SV=2	4.41176	4	50	4	1	1496	166.311	6.61	High	High	Not Found	High		16000000	30000000		27000000	0.194	High	0	0	393.663	4
Q9EQZ6	Rap guanine nucleotide exchange factor 4 OS=Mus musculus GN=Rapgef4 PE=1 SV=1	1.08803	1	1	1	1	1011	115.418	6.92	Not Found	High	Not Found	Not Found			3700000			0.036	Medium	64	0.0273684	21.08	1
A2ALS5	Rap1 GTPase-activating protein 1 OS=Mus musculus GN=Rap1gap PE=1 SV=2	9.80392	5	62	5	1	663	73.387	5.87	High	High	High	High		2800000	3800000	12000000	21000000	0.896	High	0	0	530.156	5
Q5SVL6	Rap1 GTPase-activating protein 2 OS=Mus musculus GN=Rap1gap2 PE=1 SV=1	9.41011	4	58	4	1	712	78.205	6.43	High	High	High	High		3800000	7600000	3500000	18000000	0.645	High	0	0	300.951	4
Q6QI06	Rapamycin-insensitive companion of mTOR OS=Mus musculus GN=Rictor PE=1 SV=2	0.819672	1	6	1	1	1708	191.449	7.23	High	High	Not Found	Not Found		600000	5200000			0.023	High	1	0.000896861	100.707	1
Q921Q7	Ras and Rab interactor 1 OS=Mus musculus GN=Rin1 PE=1 SV=1	4.32503	3	10	3	1	763	82.962	8.72	High	Not Found	Medium	High		1300000		1600000	5200000	0.227	High	0	0	170.785	3
Q5EBH1	Ras association domain-containing protein 5 OS=Mus musculus GN=Rassf5 PE=1 SV=1	3.87409	1	2	1	1	413	46.684	9.28	Not Found	High	Not Found	Not Found			2400000			0.083	Medium	94	0.0296343	0	1
Q60790	Ras GTPase-activating protein 3 OS=Mus musculus GN=Rasa3 PE=1 SV=2	2.51799	2	13	2	1	834	95.926	7.34	High	High	High	High		1900000	1200000	2100000	13000000	0.086	High	0	0	160.085	2
P97855	Ras GTPase-activating protein-binding protein 1 OS=Mus musculus GN=G3bp1 PE=1 SV=1	3.65591	1	27	1	1	465	51.797	5.59	High	High	High	High		73000000	100000000	11000000	28000000	0.096	High	0	0	278.904	1
P97379	Ras GTPase-activating protein-binding protein 2 OS=Mus musculus GN=G3bp2 PE=1 SV=2	3.73444	1	6	1	1	482	54.055	5.62	Not Found	High	Not Found	Not Found						0.08	High	14	0.00754717	38.04	1
Q3UQ44	Ras GTPase-activating-like protein IQGAP2 OS=Mus musculus GN=Iqgap2 PE=1 SV=2	0.571429	1	6	1	1	1575	180.416	5.64	High	High	High	High		3300000	510000	1500000	7500000	0.023	High	1	0.000896861	96.6217	1
Q69Z89	Ras-associating and dilute domain-containing protein OS=Mus musculus GN=Radil PE=1 SV=2	1.54686	1	16	1	1	1099	120.278	6.57	High	High	Not Found	Not Found		4100000	21000000			0.093	High	0	0	136.27	1
P60764	Ras-related C3 botulinum toxin substrate 3 OS=Mus musculus GN=Rac3 PE=1 SV=1	14.5833	3	7	2	1	192	21.365	8.15	Medium	High	Not Found	Not Found		790000	3300000			1.154	Medium	72	0.0293279	18.07	3
Q99K70	Ras-related GTP-binding protein C OS=Mus musculus GN=Rragc PE=1 SV=1	3.51759	1	4	1	1	398	44.093	5.1	Not Found	Not Found	Not Found	High					22000000	0.105	High	3	0.00212465	64.4167	1
P10833	Ras-related protein R-Ras OS=Mus musculus GN=Rras PE=1 SV=1	6.88073	1	3	1	1	218	23.749	6.79	Not Found	Not Found	High	High				140000	1000000	0.155	Medium	94	0.0296343	0	1
P62071	Ras-related protein R-Ras2 OS=Mus musculus GN=Rras2 PE=1 SV=1	7.35294	2	35	2	1	204	23.385	6.01	High	High	High	High		29000000	6100000	98000000	250000000	0.848	High	0	0	532.609	2
P61027	Ras-related protein Rab-10 OS=Mus musculus GN=Rab10 PE=1 SV=1	26.5	4	18	2	1	200	22.527	8.38	High	Not Found	High	High		930000		38000000	49000000	0.968	High	0	0	180.605	4
P46638	Ras-related protein Rab-11B OS=Mus musculus GN=Rab11b PE=1 SV=3	16.9725	2	34	2	1	218	24.474	5.94	Not Found	Not Found	High	High				2900000	4700000	0.54	High	0	0	124.39	2
Q91V41	Ras-related protein Rab-14 OS=Mus musculus GN=Rab14 PE=1 SV=3	12.5581	3	13	2	1	215	23.882	6.21	Not Found	High	High	High			8100000	5600000	8200000	0.848	High	2	0.00162075	92.521	3
Q8K386	Ras-related protein Rab-15 OS=Mus musculus GN=Rab15 PE=1 SV=1	23.1132	3	3	1	1	212	24.303	5.71	Not Found	Not Found	Not Found	Not Found						0.501	High	11	0.00607735	39.3933	3
P62821	Ras-related protein Rab-1A OS=Mus musculus GN=Rab1A PE=1 SV=3	20.4878	4	13	1	1	205	22.663	6.21	Not Found	Not Found	High	Not Found				6500000		1.154	High	0	0	170.243	4
Q9D1G1	Ras-related protein Rab-1B OS=Mus musculus GN=Rab1b PE=1 SV=1	22.3881	4	14	1	1	201	22.173	5.73	Not Found	Not Found	High	High				6900000	5200000	1.254	High	0	0	190.312	4
P35285	Ras-related protein Rab-22A OS=Mus musculus GN=Rab22a PE=1 SV=2	3.60825	1	2	1	1	194	21.788	8.15	Not Found	Not Found	Medium	Not Found				70000000		0.179	Medium	60	0.0258956	21.59	1
Q99KL7	Ras-related protein Rab-28 OS=Mus musculus GN=Rab28 PE=1 SV=1	4.52489	1	2	1	1	221	24.713	5.67	Not Found	Not Found	Not Found	Not Found	Acetyl [N-Term]					0.166	Medium	94	0.0296343	0	1
Q6PHN9	Ras-related protein Rab-35 OS=Mus musculus GN=Rab35 PE=1 SV=1	16.4179	3	9	1	1	201	23.011	8.29	High	High	High	High		3900000	8400000	6000000	8000000	0.585	High	1	0.000896861	102.58	3
Q8BHC1	Ras-related protein Rab-39B OS=Mus musculus GN=Rab39b PE=1 SV=1	12.6761	2	20	1	1	213	24.621	7.83	Medium	Not Found	Not Found	High		410000			5500000	0.54	High	2	0.00162075	80.1411	2
P63011	Ras-related protein Rab-3A OS=Mus musculus GN=Rab3a PE=1 SV=1	28.1818	6	67	2	1	220	24.954	5.03	High	High	High	High	Acetyl [N-Term]	6900000	7400000	480000000	300000000	3.217	High	0	0	1220.7	6
Q9CZT8	Ras-related protein Rab-3B OS=Mus musculus GN=Rab3b PE=1 SV=1	20.5479	4	36	2	1	219	24.741	5.11	High	High	High	High		2200000	1500000	45000000	51000000	1.738	High	0	0	522.133	4
P62823	Ras-related protein Rab-3C OS=Mus musculus GN=Rab3c PE=1 SV=1	22.0264	5	23	1	1	227	25.856	5.24	Not Found	Not Found	High	High				87000000	82000000	1.738	High	0	0	451.802	5
P35276	Ras-related protein Rab-3D OS=Mus musculus GN=Rab3d PE=1 SV=1	18.2648	4	8	1	1	219	24.401	4.93	Not Found	Not Found	Not Found	High	Acetyl [N-Term]				2700000	0.778	High	3	0.00212465	68.1167	4
Q8VHP8	Ras-related protein Rab-40B OS=Mus musculus GN=Rab40b PE=2 SV=1	2.8777	1	1	1	1	278	31.043	9.88	Medium	Not Found	Not Found	Not Found		1800000				0.116	Medium	94	0.0296343	0	1
Q9CQD1	Ras-related protein Rab-5A OS=Mus musculus GN=Rab5a PE=1 SV=1	5.5814	1	8	1	1	215	23.584	8.15	Not Found	Not Found	High	High				4500000	2400000	0.389	High	20	0.00992063	30.6426	1
P61021	Ras-related protein Rab-5B OS=Mus musculus GN=Rab5b PE=1 SV=1	12.093	2	4	2	1	215	23.692	8.13	Not Found	Not Found	High	High				2000000	3700000	0.389	High	3	0.00212465	71.47	2
P35278	Ras-related protein Rab-5C OS=Mus musculus GN=Rab5c PE=1 SV=2	12.037	2	2	2	1	216	23.398	8.41	Not Found	Not Found	High	Not Found				1300000		0.389	Medium	32	0.0147943	26.73	2
P35279	Ras-related protein Rab-6A OS=Mus musculus GN=Rab6a PE=1 SV=4	14.4231	4	11	3	1	208	23.575	5.54	Not Found	Not Found	High	High	Acetyl [N-Term]			7000000	2900000	0.719	High	3	0.00212465	66.66	4
P51150	Ras-related protein Rab-7a OS=Mus musculus GN=Rab7a PE=1 SV=2	6.28019	1	4	1	1	207	23.475	6.7	Not Found	Not Found	High	High				3600000	3100000	0.145	High	1	0.000896861	110.46	1
P55258	Ras-related protein Rab-8A OS=Mus musculus GN=Rab8a PE=1 SV=2	17.3913	3	32	1	1	207	23.653	9.07	High	High	High	High		2800000	7400000	140000000	37000000	0.968	High	0	0	314.609	3
P61028	Ras-related protein Rab-8B OS=Mus musculus GN=Rab8b PE=1 SV=1	17.3913	3	14	1	1	207	23.588	9.07	Not Found	Not Found	High	High				17000000	7800000	0.778	High	0	0	187.067	3
P63321	Ras-related protein Ral-A OS=Mus musculus GN=Rala PE=1 SV=1	10.6796	2	9	2	1	206	23.538	7.11	Not Found	Not Found	High	High				10000000	9900000	0.52	High	4	0.00259067	53.2538	2
P62835	Ras-related protein Rap-1A OS=Mus musculus GN=Rap1a PE=1 SV=1	21.1957	4	8	1	1	184	20.974	6.67	Not Found	High	High	High			5400000	2200000		1.512	High	2	0.00162075	80.44	4
Q99JI6	Ras-related protein Rap-1b OS=Mus musculus GN=Rap1b PE=1 SV=2	21.1957	4	6	1	1	184	20.812	5.78	Not Found	Not Found	High	Not Found				2800000		1.154	High	3	0.00212465	63.34	4
Q80ZJ1	Ras-related protein Rap-2a OS=Mus musculus GN=Rap2a PE=1 SV=2	6.55738	1	2	1	1	183	20.629	4.82	Not Found	Not Found	Not Found	High					930000	0.212	High	8	0.00467836	45.13	1
P61226	Ras-related protein Rap-2b OS=Mus musculus GN=Rap2b PE=1 SV=1	10.929	2	4	2	1	183	20.491	4.81	Not Found	Not Found	Not Found	High					2100000	0.52	High	2	0.00162075	85.24	2
Q8BU31	Ras-related protein Rap-2c OS=Mus musculus GN=Rap2c PE=1 SV=1	5.46448	1	1	1	1	183	20.731	4.94	Not Found	Not Found	High	Not Found				1900000		0.212	Medium	94	0.0296343	0	1
Q3UH06	Ras-responsive element-binding protein 1 OS=Mus musculus GN=Rreb1 PE=1 SV=2	2.41176	1	1	1	1	1700	184.038	6.73	Not Found	Not Found	High	Not Found						0.027	Medium	94	0.0296343	0	1
P27671	Ras-specific guanine nucleotide-releasing factor 1 OS=Mus musculus GN=Rasgrf1 PE=1 SV=2	4.4374	4	31	4	1	1262	144.011	7.17	High	High	Not Found	Medium		5400000	32000000		6200000	0.3	High	3	0.00212465	63.74	4
P70392	Ras-specific guanine nucleotide-releasing factor 2 OS=Mus musculus GN=Rasgrf2 PE=1 SV=2	3.44828	4	17	4	1	1189	135.581	7.85	High	High	Not Found	Not Found		1900000	480000			0.199	High	7	0.00443319	50.68	4
A2AR50	Ras-specific guanine nucleotide-releasing factor RalGPS1 OS=Mus musculus GN=Ralgps1 PE=1 SV=2	1.53846	1	2	1	1	585	65.434	9.41	High	Not Found	Not Found	Not Found		3500000				0.075	Medium	94	0.0296343	0	1
F6SEU4	Ras/Rap GTPase-activating protein SynGAP OS=Mus musculus GN=Syngap1 PE=1 SV=2	16.791	19	165	18	1	1340	148.145	8.98	High	High	Not Found	Medium		950000000	91000000		27000000	1.894	High	0	0	1659.14	19
Q9Z268	RasGAP-activating-like protein 1 OS=Mus musculus GN=Rasal1 PE=1 SV=2	3.00375	2	6	2	1	799	89.339	6.37	High	High	High	High		13000000	2700000	6900000	850000	0.094	High	15	0.0080171	36.1767	2
Q9ESK9	RB1-inducible coiled-coil protein 1 OS=Mus musculus GN=Rb1cc1 PE=1 SV=3	1.8262	2	34	2	1	1588	182.234	5.49	High	High	Not Found	High			3100000		29000000	0.069	High	0	0	577.738	2
Q8BTU7	RCC1 domain-containing protein 1 OS=Mus musculus GN=Rccd1 PE=2 SV=2	2.91777	1	1	1	1	377	40.565	5.26	Not Found	Not Found	Not Found	Not Found						0.136	Medium	94	0.0296343	0	1
Q8BGH4	Receptor expression-enhancing protein 1 OS=Mus musculus GN=Reep1 PE=1 SV=1	5.47264	1	10	1	1	201	22.27	9.5	Medium	Not Found	High	High		450000		47000000	39000000	0.425	High	0	0	231.663	1
Q8VCD6	Receptor expression-enhancing protein 2 OS=Mus musculus GN=Reep2 PE=1 SV=2	7.87402	2	12	2	1	254	28.419	9.41	High	High	High	High		1000000	14000000	21000000	24000000	0.501	High	0	0	147.094	2
Q60870	Receptor expression-enhancing protein 5 OS=Mus musculus GN=Reep5 PE=1 SV=1	9.72973	2	5	2	1	185	21.037	8.38	Not Found	Not Found	High	High				4400000	1300000	0.668	High	15	0.0080171	36.6485	2
Q9D0V7	Receptor-binding cancer antigen expressed on SiSo cells OS=Mus musculus GN=Ebag9 PE=1 SV=2	9.38967	2	23	2	1	213	24.304	6.29	High	High	High	High		27000000	30000000	25000000	52000000	2.162	High	0	0	480.705	2
P18052	Receptor-type tyrosine-protein phosphatase alpha OS=Mus musculus GN=Ptpra PE=1 SV=3	2.89505	2	11	2	1	829	93.638	7.05	Not Found	Not Found	High	High				32000000	73000000	0.113	High	0	0	174.886	2
Q64487	Receptor-type tyrosine-protein phosphatase delta OS=Mus musculus GN=Ptprd PE=1 SV=3	0.41841	2	5	2	1	1912	214.274	6.55	Medium	Not Found	High	Not Found		81000000		4900000		0.043	High	20	0.00992063	30.23	2
P80560	Receptor-type tyrosine-protein phosphatase N2 OS=Mus musculus GN=Ptprn2 PE=1 SV=2	6.19381	3	36	3	1	1001	111.427	5.95	High	High	High	High		5200000	980000		20000000	0.201	High	0	0	562.143	3
Q62132	Receptor-type tyrosine-protein phosphatase R OS=Mus musculus GN=Ptprr PE=1 SV=1	1.67683	1	4	1	1	656	73.989	7.81	Not Found	Not Found	Not Found	High					1900000	0.129	High	3	0.00212465	61.8844	1
B9EKR1	Receptor-type tyrosine-protein phosphatase zeta OS=Mus musculus GN=Ptprz1 PE=1 SV=1	1.94637	3	38	3	1	2312	254.247	4.88	High	High	High	High		4000000	22000000		50000000	0.119	High	0	0	857.439	3
Q60673	Receptor-type tyrosine-protein phosphatase-like N OS=Mus musculus GN=Ptprn PE=1 SV=2	1.63432	1	31	1	1	979	106.017	7.09	High	High	High	High		1800000	590000	11000000	8700000	0.119	High	0	0	672.098	1
Q99NE5	Regulating synaptic membrane exocytosis protein 1 OS=Mus musculus GN=Rims1 PE=1 SV=2	16.9515	19	189	19	1	1463	163.061	9.42	High	High	Not Found	High		88000000	190000000		17000000	1.387	High	0	0	1454.4	19
Q9EQZ7	Regulating synaptic membrane exocytosis protein 2 OS=Mus musculus GN=Rims2 PE=1 SV=1	7.05882	8	47	8	1	1530	172.757	9.25	High	High	Not Found	High		84000000	160000000		3000000	0.271	High	0	0	504.877	8
Q80U57	Regulating synaptic membrane exocytosis protein 3 OS=Mus musculus GN=Rims3 PE=1 SV=2	13.0293	2	5	2	1	307	32.569	9.29	Not Found	Not Found	Not Found	Not Found						0.292	High	2	0.00162075	87.37	2
P60191	Regulating synaptic membrane exocytosis protein 4 OS=Mus musculus GN=Rims4 PE=1 SV=1	6.3197	1	3	1	1	269	29.311	5.8	High	Not Found	Not Found	Not Found						0.194	High	4	0.00259067	53.45	1
Q6NXI6	Regulation of nuclear pre-mRNA domain-containing protein 2 OS=Mus musculus GN=Rprd2 PE=1 SV=1	1.70184	2	2	2	1	1469	156.489	7.59	Not Found	High	Not Found	Not Found			2800000			0.058	Medium	77	0.0296343	17.31	2
Q8CGE9	Regulator of G-protein signaling 12 OS=Mus musculus GN=Rgs12 PE=1 SV=2	4.99638	5	38	5	1	1381	149.544	7.59	High	Not Found	High	High		11000000		11000000	54000000	0.277	High	0	0	300.079	5
P97492	Regulator of G-protein signaling 14 OS=Mus musculus GN=Rgs14 PE=1 SV=2	8.04388	4	65	3	1	547	59.81	7.43	High	High	High	High		4300000	5500000	7200000	98000000	0.607	High	0	0	983.423	4
Q9CX84	Regulator of G-protein signaling 19 OS=Mus musculus GN=Rgs19 PE=1 SV=1	11.1111	2	20	2	1	216	24.662	6	High	Medium	High	High		5500000	7800000	14000000	19000000	0.638	High	0	0	118.71	2
Q9QZB1	Regulator of G-protein signaling 20 OS=Mus musculus GN=Rgs20 PE=1 SV=1	8.3682	2	8	2	1	239	26.969	5.16	High	High	High	High		970000		1100000	2000000	0.638	Medium	84	0.0296343	15.41	2
Q9DC04	Regulator of G-protein signaling 3 OS=Mus musculus GN=Rgs3 PE=1 SV=2	3.72671	1	6	1	1	966	106.153	5.86	Medium	Not Found	High	High		420000			1800000	0.043	High	4	0.00259067	54.66	1
Q9Z2H2	Regulator of G-protein signaling 6 OS=Mus musculus GN=Rgs6 PE=1 SV=2	4.87288	1	1	1	1	472	54.497	7.42	Not Found	Not Found	Not Found	Not Found						0.096	Medium	71	0.0291342	18.58	1
O54829	Regulator of G-protein signaling 7 OS=Mus musculus GN=Rgs7 PE=1 SV=2	7.46269	2	14	2	1	469	54.758	8.13	High	Not Found	Medium	Not Found		2400000		17000000		0.585	High	1	0.000896861	105.43	2
Q8BXT1	Regulator of G-protein signaling 8 OS=Mus musculus GN=Rgs8 PE=1 SV=1	5	1	2	1	1	180	20.95	9.26	Not Found	Not Found	Not Found	Not Found						0.212	Medium	94	0.0296343	0	1
[truncated: 787 more rows]

## Sheet: Proteins 5%FDR Rep 2
PROTEINS IDENTIFICATION (Biological replicate 1)
Accession	Description	Coverage	# Peptides	# PSMs	# Unique Peptides	# Protein Groups	# AAs	MW [kDa]	calc. pI	Found in Post EU	Found in Post TS	Found in Extra EU	Found in Extra TS	Modifications	Areas: Post EU	Areas: Post TS	Areas: Extra EU	Areas: Extra TS	emPAI	Protein FDR Confidence Mascot	# Decoy Proteins Mascot	Exp. q-value Mascot	Score Mascot	# Peptides Mascot
Q6ZPJ3	(E3-independent) E2 ubiquitin-conjugating enzyme UBE2O OS=Mus musculus GN=Ube2o PE=1 SV=3	5.74534	5	26	5	1	1288	140.746	5.06	High	High	High	High		4000000	80000000	15000000	12000000	0.306	High	0	0	471.087	5
O55028	[3-methyl-2-oxobutanoate dehydrogenase [lipoamide]] kinase, mitochondrial OS=Mus musculus GN=Bckdk PE=1 SV=1	3.39806	1	16	1	1	412	46.558	8.91	High	High	High	High		140000000	1000000000	89000000	37000000	0.222	High	1	0.000849618	125.977	1
Q8VDP3	[F-actin]-methionine sulfoxide oxidase MICAL1 OS=Mus musculus GN=Mical1 PE=1 SV=1	4.77099	2	4	2	1	1048	116.711	6.05	Not Found	Medium	High	High				2800000	1300000	0.126	Medium	38	0.0177487	25.97	2
Q8CJ19	[F-actin]-methionine sulfoxide oxidase MICAL3 OS=Mus musculus GN=Mical3 PE=1 SV=2	6.3723	10	41	9	1	1993	223.583	5.47	High	High	High	High		45000000	150000000	32000000	18000000	0.237	High	0	0	327.038	10
Q9Z1T6	1-phosphatidylinositol 3-phosphate 5-kinase OS=Mus musculus GN=Pikfyve PE=1 SV=3	2.09824	3	7	2	1	2097	236.727	6.68	Not Found	High	High	High			770000	14000000	11000000	0.036	High	7	0.00435866	47.39	3
Q9Z1B3	1-phosphatidylinositol 4,5-bisphosphate phosphodiesterase beta-1 OS=Mus musculus GN=Plcb1 PE=1 SV=2	8.79934	6	21	6	1	1216	138.309	6.13	High	High	High	High		4900000	14000000	1800000	29000000	0.277	High	0	0	258.517	6
A2AP18	1-phosphatidylinositol 4,5-bisphosphate phosphodiesterase eta-2 OS=Mus musculus GN=Plch2 PE=1 SV=2	3.19787	3	17	3	1	1501	164.195	7.49	High	High	High	High		61000000	100000000	190000000	130000000	0.223	High	0	0	822.571	3
Q64433	10 kDa heat shock protein, mitochondrial OS=Mus musculus GN=Hspe1 PE=1 SV=2	9.80392	1	2	1	1	102	10.956	8.35	Not Found	Not Found	High	High				1800000	1900000	0.259	Medium	37	0.0173546	26.36	1
P68510	14-3-3 protein eta OS=Mus musculus GN=Ywhah PE=1 SV=2	14.2276	3	5	1	1	246	28.194	4.89	Not Found	Not Found	High	Not Found				330000		0.668	Medium	62	0.0272288	21.65	3
P61982	14-3-3 protein gamma OS=Mus musculus GN=Ywhag PE=1 SV=2	28.3401	6	44	4	1	247	28.285	4.89	High	High	High	High		29000000	520000000	200000000	83000000	2.162	High	0	0	547.679	6
P58871	182 kDa tankyrase-1-binding protein OS=Mus musculus GN=Tnks1bp1 PE=1 SV=2	10.2907	14	60	14	1	1720	181.714	4.88	High	High	High	High		25000000	72000000	13000000	6000000	0.678	High	0	0	1788.08	14
Q60597	2-oxoglutarate dehydrogenase, mitochondrial OS=Mus musculus GN=Ogdh PE=1 SV=3	3.51906	3	6	3	1	1023	116.375	6.83	High	High	High	High		2600000	14000000	13000000	9600000	0.136	High	1	0.000849618	93.3931	3
P50136	2-oxoisovalerate dehydrogenase subunit alpha, mitochondrial OS=Mus musculus GN=Bckdha PE=1 SV=1	5.42986	3	17	3	1	442	50.339	8.06	High	High	High	High		15000000	7600000	180000000	170000000	0.532	High	0	0	433.085	3
P16330	2',3'-cyclic-nucleotide 3'-phosphodiesterase OS=Mus musculus GN=Cnp PE=1 SV=3	15.7143	9	19	9	1	420	47.094	8.97	High	High	High	High	Acetyl [N-Term]	20000000	18000000	12000000	8500000	1.009	High	1	0.000849618	150.498	9
Q3TXS7	26S proteasome non-ATPase regulatory subunit 1 OS=Mus musculus GN=Psmd1 PE=1 SV=1	4.19727	3	14	3	1	953	105.663	5.39	High	High	High	High		1600000	24000000	10000000	14000000	0.286	High	1	0.000849618	135.497	3
Q8BG32	26S proteasome non-ATPase regulatory subunit 11 OS=Mus musculus GN=Psmd11 PE=1 SV=3	1.65877	1	1	1	1	422	47.407	6.48	Not Found	Not Found	Not Found	High						0.075	High	19	0.00997375	34.92	1
Q8VDM4	26S proteasome non-ATPase regulatory subunit 2 OS=Mus musculus GN=Psmd2 PE=1 SV=1	3.4141	2	10	2	1	908	100.139	5.17	High	High	High	High		1800000	12000000	3500000	14000000	0.124	High	0	0	201.608	2
Q3UHX2	28 kDa heat- and acid-stable phosphoprotein OS=Mus musculus GN=Pdap1 PE=1 SV=1	9.39227	1	15	1	1	181	20.593	7.39	High	High	High	High		6200000	48000000	65000000	39000000	0.668	High	0	0	1038.58	1
Q8BJZ4	28S ribosomal protein S35, mitochondrial OS=Mus musculus GN=Mrps35 PE=1 SV=2	2.1875	1	1	1	1	320	35.953	8.59	Not Found	Not Found	Not Found	High					940000	0.11	Medium	101	0.0353308	13.41	1
Q8BWT1	3-ketoacyl-CoA thiolase, mitochondrial OS=Mus musculus GN=Acaa2 PE=1 SV=3	2.01511	1	3	1	1	397	41.803	8.09	Not Found	Not Found	Medium	High				4000000	770000	0.101	Medium	91	0.0353308	16.01	1
Q9Z2A0	3-phosphoinositide-dependent protein kinase 1 OS=Mus musculus GN=Pdpk1 PE=1 SV=2	3.39893	1	2	1	1	559	63.718	7.37	Not Found	High	Not Found	Not Found			34000000			0.16	High	1	0.000849618	112.92	1
Q921S7	39S ribosomal protein L37, mitochondrial OS=Mus musculus GN=Mrpl37 PE=1 SV=1	2.36407	1	1	1	1	423	48.31	8.84	Not Found	Not Found	Not Found	Medium					1300000	0.068	Medium	53	0.0238954	23.39	1
P62270	40S ribosomal protein S18 OS=Mus musculus GN=Rps18 PE=1 SV=3	7.89474	2	2	2	1	152	17.708	10.99	High	High	Not Found	Not Found		4900000	21000000			0.468	High	4	0.002772	60.55	2
Q6ZWU9	40S ribosomal protein S27 OS=Mus musculus GN=Rps27 PE=1 SV=3	13.0952	1	4	1	1	84	9.455	9.45	High	High	Medium	High		13000000	38000000	5400000	2100000	0.585	High	17	0.00903294	38.0067	1
P62908	40S ribosomal protein S3 OS=Mus musculus GN=Rps3 PE=1 SV=1	5.34979	1	5	1	1	243	26.657	9.66	High	High	High	High		17000000		5900000	2200000	0.129	High	6	0.00377358	49.7852	1
P62702	40S ribosomal protein S4, X isoform OS=Mus musculus GN=Rps4x PE=1 SV=2	6.46388	1	1	1	1	263	29.579	10.15	High	Not Found	Not Found	Not Found						0.122	Medium	99	0.0353308	14.4	1
P62082	40S ribosomal protein S7 OS=Mus musculus GN=Rps7 PE=2 SV=1	11.3402	1	1	1	1	194	22.113	10.1	High	Not Found	Not Found	Not Found		2700000				0.233	Medium	49	0.0222222	23.78	1
P62242	40S ribosomal protein S8 OS=Mus musculus GN=Rps8 PE=1 SV=2	5.28846	1	2	1	1	208	24.19	10.32	High	High	Not Found	Not Found		4800000	8600000			0.259	High	17	0.00903294	35.41	1
Q61112	45 kDa calcium-binding protein OS=Mus musculus GN=Sdf4 PE=1 SV=1	3.60111	1	2	1	1	361	42.037	4.96	Not Found	Not Found	High	High				5500000	4000000	0.11	High	1	0.000849618	90.96	1
P10852	4F2 cell-surface antigen heavy chain OS=Mus musculus GN=Slc3a2 PE=1 SV=1	5.89354	3	6	3	1	526	58.3	5.91	Not Found	Not Found	High	High	Acetyl [N-Term]			17000000	10000000	0.241	High	1	0.000849618	125.44	3
P35363	5-hydroxytryptamine receptor 2A OS=Mus musculus GN=Htr2a PE=1 SV=1	2.54777	1	1	1	1	471	52.807	6.99	Not Found	Not Found	Not Found	High					820000	0.116	Medium	28	0.013468	28.89	1
Q9DBR1	5'-3' exoribonuclease 2 OS=Mus musculus GN=Xrn2 PE=1 SV=1	1.57729	1	4	1	1	951	108.618	7.59	High	High	High	High		470000	22000000	1200000		0.043	High	1	0.000849618	141.22	1
Q5EG47	5'-AMP-activated protein kinase catalytic subunit alpha-1 OS=Mus musculus GN=Prkaa1 PE=1 SV=2	4.47227	2	13	1	1	559	63.889	8.12	High	High	High	High		15000000	41000000	24000000	13000000	0.233	High	0	0	311.44	2
Q8BRK8	5'-AMP-activated protein kinase catalytic subunit alpha-2 OS=Mus musculus GN=Prkaa2 PE=1 SV=3	4.8913	2	11	1	1	552	61.982	7.87	High	High	Not Found	Not Found			550000			0.233	High	0	0	277.745	2
Q6PAM0	5'-AMP-activated protein kinase subunit beta-2 OS=Mus musculus GN=Prkab2 PE=1 SV=1	13.2841	2	8	2	1	271	30.19	6.46	Not Found	High	High	Not Found			28000000	2100000		1.154	High	0	0	279.833	2
Q91WG5	5'-AMP-activated protein kinase subunit gamma-2 OS=Mus musculus GN=Prkag2 PE=1 SV=2	9.54064	4	13	4	1	566	62.91	9.36	High	High	High	High			78000000	1600000	28000000	0.311	High	1	0.000849618	151.822	4
P63038	60 kDa heat shock protein, mitochondrial OS=Mus musculus GN=Hspd1 PE=1 SV=1	6.45724	3	4	3	1	573	60.917	6.18	High	Not Found	High	High				3300000		0.212	High	1	0.000849618	99.6116	3
P14869	60S acidic ribosomal protein P0 OS=Mus musculus GN=Rplp0 PE=1 SV=3	6.30915	2	4	2	1	317	34.195	6.25	High	High	Not Found	Not Found		580000	48000000			0.274	High	3	0.00218341	69.49	2
P47955	60S acidic ribosomal protein P1 OS=Mus musculus GN=Rplp1 PE=1 SV=1	14.9123	2	19	2	1	114	11.468	4.32	High	High	High	High		310000	460000000	430000	1300000	14.849	High	0	0	219.675	2
P99027	60S acidic ribosomal protein P2 OS=Mus musculus GN=Rplp2 PE=1 SV=3	25.2174	3	20	3	1	115	11.644	4.54	High	High	High	Medium		6300000	270000000	8800000		13.678	High	0	0	228.223	3
P47963	60S ribosomal protein L13 OS=Mus musculus GN=Rpl13 PE=1 SV=3	4.73934	2	4	2	1	211	24.291	11.55	High	High	Not Found	Not Found		11000000	67000000			0.389	High	6	0.00377358	47.6415	2
Q9JII1	72 kDa inositol polyphosphate 5-phosphatase OS=Mus musculus GN=Inpp5e PE=1 SV=1	3.24575	2	3	2	1	647	71.87	9.19	High	High	Not Found	Not Found		1100000	1600000			0.129	Medium	29	0.0139356	27.87	2
P20029	78 kDa glucose-regulated protein OS=Mus musculus GN=Hspa5 PE=1 SV=3	4.42748	2	12	1	1	655	72.377	5.16	Not Found	Not Found	High	High				2300000	2500000	0.119	High	1	0.000849618	182.046	2
O08715	A-kinase anchor protein 1, mitochondrial OS=Mus musculus GN=Akap1 PE=1 SV=4	4.78413	3	7	3	1	857	92.137	5.02	High	High	High	Not Found		6400000	19000000	3900000		0.184	High	1	0.000849618	97.4104	3
Q9WTQ5	A-kinase anchor protein 12 OS=Mus musculus GN=Akap12 PE=1 SV=1	9.26366	10	40	10	1	1684	180.586	4.44	High	High	High	High		4300000	29000000	48000000	26000000	0.509	High	0	0	551.083	10
E9Q394	A-kinase anchor protein 13 OS=Mus musculus GN=Akap13 PE=1 SV=1	1.00865	2	2	2	1	2776	303.786	5.38	High	Not Found	Not Found	High		1200000				0.031	Medium	60	0.0264085	22.15	2
O54931	A-kinase anchor protein 2 OS=Mus musculus GN=Akap2 PE=1 SV=3	0.783875	1	2	1	1	893	98.519	5.21	High	Medium	Not Found	Not Found		150000	39000000			0.058	Medium	102	0.0353308	0	1
D3YVF0	A-kinase anchor protein 5 OS=Mus musculus GN=Akap5 PE=1 SV=2	11.0067	6	24	6	1	745	79.35	4.75	High	High	High	High		170000000	360000000	380000000	210000000	0.645	High	0	0	389.781	6
Q9DBR0	A-kinase anchor protein 8 OS=Mus musculus GN=Akap8 PE=1 SV=1	2.62009	1	1	1	1	687	76.247	5.14	High	Not Found	Not Found	Not Found		4200000				0.072	High	15	0.00857143	40.55	1
Q70FJ1	A-kinase anchor protein 9 OS=Mus musculus GN=Akap9 PE=1 SV=2	0.737424	2	4	2	1	3797	435.943	5.03	High	High	Not Found	Not Found		2000000	3200000			0.017	High	4	0.002772	58.5174	2
Q6NSW3	A-kinase anchor protein SPHKAP OS=Mus musculus GN=Sphkap PE=1 SV=2	3.91227	5	28	5	1	1687	184.978	5.06	High	High	High	High		20000000	48000000	6900000	3300000	0.185	High	0	0	412.797	5
Q4JIM5	Abelson tyrosine-protein kinase 2 OS=Mus musculus GN=Abl2 PE=1 SV=1	2.03046	2	4	2	1	1182	128.116	7.84	High	High	Not Found	Not Found		1100000	6300000			0.078	High	1	0.000849618	109.947	2
Q8CBW3	Abl interactor 1 OS=Mus musculus GN=Abi1 PE=1 SV=3	8.52391	3	4	2	1	481	52.255	7.64	Not Found	High	Not Found	Not Found			66000000			0.492	High	4	0.002772	61.9829	3
P62484	Abl interactor 2 OS=Mus musculus GN=Abi2 PE=1 SV=1	12.5561	4	12	3	1	446	49.356	6.01	High	High	Not Found	Not Found		28000000	28000000			1.154	High	3	0.00218341	68.36	4
Q9DAZ9	Abscission/NoCut checkpoint regulator OS=Mus musculus GN=Zfyve19 PE=1 SV=2	5.39846	1	1	1	1	389	43.245	6.54	Not Found	High	Not Found	Not Found			17000000			0.089	High	4	0.002772	60.74	1
Q8BU33	Acetolactate synthase-like protein OS=Mus musculus GN=Ilvbl PE=1 SV=1	1.26582	1	2	1	1	632	68.113	8.69	Not Found	Not Found	High	Not Found						0.083	Medium	102	0.0353308	0	1
Q8QZT1	Acetyl-CoA acetyltransferase, mitochondrial OS=Mus musculus GN=Acat1 PE=1 SV=1	2.12264	1	3	1	1	424	44.787	8.51	Not Found	High	High	High			2300000	4100000	1500000	0.096	High	5	0.00320513	54.38	1
Q9QXG4	Acetyl-coenzyme A synthetase, cytoplasmic OS=Mus musculus GN=Acss2 PE=1 SV=2	3.56633	2	7	2	1	701	78.811	6.64	Not Found	High	High	High				5800000	24000000	0.15	High	1	0.000849618	109.668	2
Q7TNS7	Acid-sensing ion channel 4 OS=Mus musculus GN=Asic4 PE=2 SV=1	3.52505	1	1	1	1	539	59.178	6.79	Not Found	High	Not Found	Not Found			2500000			0.096	High	2	0.00156617	72.44	1
O35381	Acidic leucine-rich nuclear phosphoprotein 32 family member A OS=Mus musculus GN=Anp32a PE=1 SV=1	4.45344	1	2	1	1	247	28.52	4.07	Not Found	Not Found	High	High					22000000	0.233	High	5	0.00320513	52.81	1
Q99KI0	Aconitate hydratase, mitochondrial OS=Mus musculus GN=Aco2 PE=1 SV=1	2.05128	1	2	1	1	780	85.41	7.93	Not Found	Not Found	High	High					2300000	0.056	High	5	0.00320513	53.1	1
Q80YS6	Actin filament-associated protein 1 OS=Mus musculus GN=Afap1 PE=1 SV=1	1.64159	1	1	1	1	731	80.565	8.68	Not Found	High	Not Found	Not Found			9900000			0.064	High	9	0.00542495	44.69	1
Q8K4G5	Actin-binding LIM protein 1 OS=Mus musculus GN=Ablim1 PE=1 SV=1	15.2149	12	66	12	1	861	96.743	8.63	High	High	High	High		210000000	560000000	21000000	14000000	1.154	High	0	0	972.376	12
Q8BL65	Actin-binding LIM protein 2 OS=Mus musculus GN=Ablim2 PE=1 SV=1	22.0588	10	89	10	1	612	68.063	8.02	High	High	Not Found	Not Found		28000000	260000000			4.541	High	0	0	580.027	10
Q69ZX8	Actin-binding LIM protein 3 OS=Mus musculus GN=Ablim3 PE=1 SV=2	10.8504	7	23	7	1	682	77.581	8.54	High	High	Not Found	Not Found		9300000	51000000			0.632	High	0	0	202.603	7
Q9QZB7	Actin-related protein 10 OS=Mus musculus GN=Actr10 PE=1 SV=2	1.67866	2	6	2	1	417	46.178	7.61	Medium	Medium	High	Medium		17000000	15000000	76000000	38000000	0.179	Medium	102	0.0353308	0	2
Q641P0	Actin-related protein 3B OS=Mus musculus GN=Actr3b PE=1 SV=1	2.15311	1	9	1	1	418	47.549	6.02	High	High	High	High		59000000	170000000	110000000	93000000	0.222	High	1	0.000849618	181.31	1
Q8BXF8	Actin-related protein T3 OS=Mus musculus GN=Actrt3 PE=1 SV=1	4.87805	1	1	1	1	369	40.416	5.68	Not Found	Medium	Not Found	Not Found			8000000			0.122	Medium	102	0.0353308	0	1
P60710	Actin, cytoplasmic 1 OS=Mus musculus GN=Actb PE=1 SV=1	47.4667	13	40	1	1	375	41.71	5.48	High	Not Found	Not Found	Not Found	Acetyl [N-Term]	900000				6.406	High	0	0	617.768	13
P63260	Actin, cytoplasmic 2 OS=Mus musculus GN=Actg1 PE=1 SV=1	47.4667	13	40	1	1	375	41.766	5.48	High	Not Found	Not Found	Not Found	Acetyl [N-Term]	200000				6.406	High	0	0	620.476	13
Q5SSL4	Active breakpoint cluster region-related protein OS=Mus musculus GN=Abr PE=1 SV=1	5.70431	2	10	2	1	859	97.605	6.58	Not Found	High	Not Found	Not Found			100000000			0.372	High	0	0	264.39	2
Q9WV31	Activity-regulated cytoskeleton-associated protein OS=Mus musculus GN=Arc PE=1 SV=1	3.0303	1	1	1	1	396	45.293	5.39	Not Found	High	Not Found	Not Found			8900000			0.136	Medium	39	0.0181649	25.6	1
Q5XG73	Acyl-CoA-binding domain-containing protein 5 OS=Mus musculus GN=Acbd5 PE=1 SV=1	3.93701	1	5	1	1	508	56.578	5.41	High	High	High	Not Found		14000000	28000000	4300000		0.186	High	0	0	413.05	1
Q8VHQ9	Acyl-coenzyme A thioesterase 11 OS=Mus musculus GN=Acot11 PE=1 SV=1	3.367	1	13	1	1	594	67.312	6.8	High	High	High	High		4400000	12000000	58000000	29000000	0.129	High	1	0.000849618	187.127	1
Q9QYR7	Acyl-coenzyme A thioesterase 3 OS=Mus musculus GN=Acot3 PE=1 SV=1	2.5463	1	2	1	1	432	47.46	7.46	Not Found	Not Found	High	High				1700000	2800000	0.11	Medium	101	0.0353308	13.7	1
Q8R146	Acylamino-acid-releasing enzyme OS=Mus musculus GN=Apeh PE=1 SV=3	2.04918	1	1	1	1	732	81.529	5.59	Not Found	Not Found	High	Not Found				65000000		0.064	Medium	80	0.0340281	19.18	1
Q9ESW4	Acylglycerol kinase, mitochondrial OS=Mus musculus GN=Agk PE=1 SV=1	1.90024	1	2	1	1	421	46.946	8.4	Not Found	Not Found	High	High				1500000	1200000	0.096	Medium	102	0.0353308	0	1
Q9Z1K7	Adenomatous polyposis coli protein 2 OS=Mus musculus GN=Apc2 PE=1 SV=1	3.82586	8	18	8	1	2274	242.989	8.88	High	High	Not Found	Not Found		22000000	65000000			0.172	High	0	0	236.059	8
Q61315	Adenomatous polyposis coli protein OS=Mus musculus GN=Apc PE=1 SV=1	10.7206	21	48	21	1	2845	310.899	7.58	High	High	High	High		18000000	83000000	4600000	1900000	0.395	High	0	0	753.102	21
O88444	Adenylate cyclase type 1 OS=Mus musculus GN=Adcy1 PE=1 SV=2	1.34168	1	4	1	1	1118	123.293	8.47	Not Found	High	Not Found	High			31000000		800000	0.043	High	1	0.000849618	161.71	1
P84309	Adenylate cyclase type 5 OS=Mus musculus GN=Adcy5 PE=1 SV=2	0.713154	1	2	1	1	1262	139.032	7.06	Not Found	Not Found	High	High				5800000	7200000	0.041	High	19	0.00997375	34.73	1
Q01341	Adenylate cyclase type 6 OS=Mus musculus GN=Adcy6 PE=1 SV=1	1.20172	1	3	1	1	1165	130.234	7.87	Not Found	High	High	Not Found			4900000			0.093	Medium	28	0.013468	29.6433	1
P51830	Adenylate cyclase type 9 OS=Mus musculus GN=Adcy9 PE=1 SV=1	8.13008	7	33	7	1	1353	150.857	7.21	High	High	High	High	Acetyl [N-Term]	7800000	35000000	77000000	34000000	0.354	High	0	0	1036.06	7
P40124	Adenylyl cyclase-associated protein 1 OS=Mus musculus GN=Cap1 PE=1 SV=4	5.90717	2	10	2	1	474	51.532	7.52	Not Found	High	High	High			31000000	23000000	9400000	0.25	High	2	0.00156617	80.96	2
Q9CYT6	Adenylyl cyclase-associated protein 2 OS=Mus musculus GN=Cap2 PE=1 SV=1	5.67227	3	26	3	1	476	52.829	6.43	Medium	High	High	High		26000000	72000000	280000000	130000000	0.63	High	1	0.000849618	95.9444	3
A2ALI5	Adherens junction-associated protein 1 OS=Mus musculus GN=Ajap1 PE=2 SV=1	4.36893	1	1	1	1	412	44.744	9.42	Not Found	High	Not Found	Not Found			2000000			0.101	High	3	0.00218341	67.02	1
Q8CGM1	Adhesion G protein-coupled receptor B2 OS=Mus musculus GN=Adgrb2 PE=1 SV=2	4.35618	7	22	5	1	1561	169.753	7.36	High	High	High	High		5100000	79000000	30000000	30000000	0.226	High	0	0	293.7	7
Q80ZF8	Adhesion G protein-coupled receptor B3 OS=Mus musculus GN=Adgrb3 PE=1 SV=2	3.67937	5	47	4	1	1522	171.202	7.02	High	High	High	High		330000000	560000000	110000000	49000000	0.233	High	0	0	533.722	5
G5E8Q8	Adhesion G protein-coupled receptor F5 OS=Mus musculus GN=Adgrf5 PE=1 SV=1	0.593472	1	1	1	1	1348	149.291	7.02	Not Found	Not Found	High	Not Found				790000		0.036	Medium	102	0.0353308	0	1
[truncated: 2,512 more rows]
