# Supplementary material for: Phosphoproteomic Alterations of Ionotropic Glutamate Receptors in the Hippocampus of the Ts65Dn Mouse Model of Down Syndrome
Source: Front Mol Neurosci. 2018 Jul 25;11:226. doi: 10.3389/fnmol.2018.00226 (PMC6095006; doi:10.3389/fnmol.2018.00226)
Supplement: Supplementary file 4 [file Data_Sheet_2.XLSX]

## Sheet: Kinome
Mouse Kinome (Uniprot)			Search in Uniprot= name:kinase AND reviewed:yes AND organism:"Mus musculus (Mouse) [10090]"
Q9CQV8	1433B_MOUSE		14-3-3 protein beta/alpha (Protein kinase C inhibitor protein 1) (KCIP-1) [Cleaved into: 14-3-3 protein beta/alpha, N-terminally processed]
P63101	1433Z_MOUSE		14-3-3 protein zeta/delta (Protein kinase C inhibitor protein 1) (KCIP-1) (SEZ-2)
Q9Z1T6	FYV1_MOUSE		1-phosphatidylinositol 3-phosphate 5-kinase (Phosphatidylinositol 3-phosphate 5-kinase) (EC 2.7.1.150) (FYVE finger-containing phosphoinositide kinase) (PIKfyve) (Phosphatidylinositol 3-phosphate 5-kinase type III) (PIPkin-III) (Type III PIP kinase) (p235)
O55028	BCKD_MOUSE		[3-methyl-2-oxobutanoate dehydrogenase [lipoamide]] kinase, mitochondrial (EC 2.7.11.4) (Branched-chain alpha-ketoacid dehydrogenase kinase) (BCKD-kinase) (BCKDHKIN)
Q9Z2A0	PDPK1_MOUSE		3-phosphoinositide-dependent protein kinase 1 (mPDK1) (EC 2.7.11.1)
Q5EG47	AAPK1_MOUSE		5'-AMP-activated protein kinase catalytic subunit alpha-1 (AMPK subunit alpha-1) (EC 2.7.11.1) (Acetyl-CoA carboxylase kinase) (ACACA kinase) (EC 2.7.11.27) (Hydroxymethylglutaryl-CoA reductase kinase) (HMGCR kinase) (EC 2.7.11.31) (Tau-protein kinase PRKAA1) (EC 2.7.11.26)
Q8BRK8	AAPK2_MOUSE		5'-AMP-activated protein kinase catalytic subunit alpha-2 (AMPK subunit alpha-2) (EC 2.7.11.1) (Acetyl-CoA carboxylase kinase) (ACACA kinase) (EC 2.7.11.27) (Hydroxymethylglutaryl-CoA reductase kinase) (HMGCR kinase) (EC 2.7.11.31)
Q9R078	AAKB1_MOUSE		5'-AMP-activated protein kinase subunit beta-1 (AMPK subunit beta-1) (AMPKb)
Q6PAM0	AAKB2_MOUSE		5'-AMP-activated protein kinase subunit beta-2 (AMPK subunit beta-2)
O54950	AAKG1_MOUSE		5'-AMP-activated protein kinase subunit gamma-1 (AMPK gamma1) (AMPK subunit gamma-1) (AMPKg)
Q91WG5	AAKG2_MOUSE		5'-AMP-activated protein kinase subunit gamma-2 (AMPK gamma2) (AMPK subunit gamma-2)
Q8BGM7	AAKG3_MOUSE		5'-AMP-activated protein kinase subunit gamma-3 (AMPK gamma3) (AMPK subunit gamma-3)
Q9QYP6	AZI2_MOUSE		5-azacytidine-induced protein 2 (NF-kappa-B-activating kinase-associated protein 1) (Nak-associated protein 1)
P70266	F261_MOUSE		6-phosphofructo-2-kinase/fructose-2,6-bisphosphatase 1 (6PF-2-K/Fru-2,6-P2ase 1) (PFK/FBPase 1) (6PF-2-K/Fru-2,6-P2ase liver isozyme) [Includes: 6-phosphofructo-2-kinase (EC 2.7.1.105); Fructose-2,6-bisphosphatase (EC 3.1.3.46)]
P70265	F262_MOUSE		6-phosphofructo-2-kinase/fructose-2,6-bisphosphatase 2 (6PF-2-K/Fru-2,6-P2ase 2) (PFK/FBPase 2) (6PF-2-K/Fru-2,6-P2ase heart-type isozyme) [Includes: 6-phosphofructo-2-kinase (EC 2.7.1.105); Fructose-2,6-bisphosphatase (EC 3.1.3.46)]
Q6DTY7	F264_MOUSE		6-phosphofructo-2-kinase/fructose-2,6-bisphosphatase 4 (6PF-2-K/Fru-2,6-P2ase 4) (PFK/FBPase 4) (6PF-2-K/Fru-2,6-P2ase testis-type isozyme) [Includes: 6-phosphofructo-2-kinase (EC 2.7.1.105); Fructose-2,6-bisphosphatase (EC 3.1.3.46)]
Q4JIM5	ABL2_MOUSE		Abelson tyrosine-protein kinase 2 (EC 2.7.10.2) (Abelson murine leukemia viral oncogene homolog 2) (Abelson-related gene protein) (Tyrosine-protein kinase ARG)
O54967	ACK1_MOUSE		Activated CDC42 kinase 1 (ACK-1) (EC 2.7.10.2) (EC 2.7.11.1) (Non-receptor protein tyrosine kinase Ack) (Tyrosine kinase non-receptor protein 2)
P37172	ACVR1_MOUSE		Activin receptor type-1 (EC 2.7.11.30) (Activin receptor type I) (ACTR-I) (Serine/threonine-protein kinase receptor R1) (SKR1) (TGF-B superfamily receptor type I) (TSR-I) (TSK-7L)
Q61271	ACV1B_MOUSE		Activin receptor type-1B (EC 2.7.11.30) (Activin receptor type IB) (ACTR-IB) (Activin receptor-like kinase 4) (ALK-4) (Serine/threonine-protein kinase receptor R2) (SKR2)
Q8K348	ACV1C_MOUSE		Activin receptor type-1C (EC 2.7.11.30) (Activin receptor type IC) (ACTR-IC) (Activin receptor-like kinase 7) (ALK-7)
Q9ESW4	AGK_MOUSE		Acylglycerol kinase, mitochondrial (EC 2.7.1.107) (EC 2.7.1.94) (Multiple substrate lipid kinase) (MuLK) (Multi-substrate lipid kinase)
P55264	ADK_MOUSE		Adenosine kinase (AK) (EC 2.7.1.20) (Adenosine 5'-phosphotransferase)
Q9WTP6	KAD2_MOUSE		Adenylate kinase 2, mitochondrial (AK 2) (EC 2.7.4.3) (ATP-AMP transphosphorylase 2) (ATP:AMP phosphotransferase) (Adenylate monophosphate kinase)
Q9WUR9	KAD4_MOUSE		Adenylate kinase 4, mitochondrial (AK 4) (EC 2.7.4.10) (EC 2.7.4.6) (Adenylate kinase 3-like) (Adenylate kinase isoenzyme 4) (GTP:AMP phosphotransferase AK4)
Q9D2H2	KAD7_MOUSE		Adenylate kinase 7 (AK 7) (EC 2.7.4.3) (EC 2.7.4.6) (ATP-AMP transphosphorylase 7)
Q32M07	KAD8_MOUSE		Adenylate kinase 8 (AK 8) (EC 2.7.4.3) (EC 2.7.4.6) (ATP-AMP transphosphorylase 8)
Q9R0Y5	KAD1_MOUSE		Adenylate kinase isoenzyme 1 (AK 1) (EC 2.7.4.3) (EC 2.7.4.6) (ATP-AMP transphosphorylase 1) (ATP:AMP phosphotransferase) (Adenylate monophosphate kinase) (Myokinase)
Q920P5	KAD5_MOUSE		Adenylate kinase isoenzyme 5 (AK 5) (EC 2.7.4.3) (EC 2.7.4.6) (ATP-AMP transphosphorylase 5)
Q8VCP8	KAD6_MOUSE		Adenylate kinase isoenzyme 6 (AK6) (EC 2.7.4.3) (Coilin-interacting nuclear ATPase protein) (Dual activity adenylate kinase/ATPase) (AK/ATPase)
O08715	AKAP1_MOUSE		A-kinase anchor protein 1, mitochondrial (Dual specificity A-kinase-anchoring protein 1) (D-AKAP-1) (Protein kinase A-anchoring protein 1) (PRKA1) (Spermatid A-kinase anchor protein) (S-AKAP)
O88845	AKA10_MOUSE		A-kinase anchor protein 10, mitochondrial (AKAP-10) (Dual specificity A kinase-anchoring protein 2) (D-AKAP-2) (Protein kinase A-anchoring protein 10) (PRKA10)
Q9WTQ5	AKA12_MOUSE		A-kinase anchor protein 12 (AKAP-12) (Germ cell lineage protein gercelin) (Src-suppressed C kinase substrate) (SSeCKS)
E9Q394	AKP13_MOUSE		A-kinase anchor protein 13 (AKAP-13) (AKAP-Lbc)
A2A3V1	AK17B_MOUSE		A-kinase anchor protein 17B (AKAP-17B) (Protein Talia) (Protein kinase A-anchoring protein 17B) (PRKA17B) (Splicing factor, arginine/serine-rich 17B)
O54931	AKAP2_MOUSE		A-kinase anchor protein 2 (AKAP-2) (AKAP expressed in kidney and lung) (AKAP-KL) (Protein kinase A-anchoring protein 2) (PRKA2)
O88987	AKAP3_MOUSE		A-kinase anchor protein 3 (AKAP-3) (A-kinase anchor protein 110 kDa) (AKAP 110) (Protein kinase A-anchoring protein 3) (PRKA3)
Q60662	AKAP4_MOUSE		A-kinase anchor protein 4 (AKAP-4) (A-kinase anchor protein 82 kDa) (AKAP 82) (mAKAP82) (FSC1) (Major sperm fibrous sheath protein) (Protein kinase A-anchoring protein 4) (PRKA4) (p82)
D3YVF0	AKAP5_MOUSE		A-kinase anchor protein 5 (AKAP-5) (A-kinase anchor protein 150 kDa) (AKAP 150) (P150) (cAMP-dependent protein kinase regulatory subunit II high affinity-binding protein)
O55074	AKA7A_MOUSE		A-kinase anchor protein 7 isoform alpha (AKAP-7 isoform alpha) (A-kinase anchor protein 18) (AKAP-18) (A-kinase anchor protein 9 kDa) (AKAP 9) (Protein kinase A-anchoring protein 7 isoform alpha) (PRKA7 isoform alpha)
Q7TN79	AKA7G_MOUSE		A-kinase anchor protein 7 isoform gamma (AKAP-7 isoform gamma) (A-kinase anchor protein 18) (AKAP-18) (Protein kinase A-anchoring protein 7 isoform gamma) (PRKA7 isoform gamma)
Q9DBR0	AKAP8_MOUSE		A-kinase anchor protein 8 (AKAP-8) (A-kinase anchor protein 95 kDa) (AKAP 95)
Q9R0L7	AKP8L_MOUSE		A-kinase anchor protein 8-like (AKAP8-like protein) (Neighbor of A-kinase-anchoring protein 95) (Neighbor of AKAP95)
Q70FJ1	AKAP9_MOUSE		A-kinase anchor protein 9 (AKAP-9) (Protein kinase A-anchoring protein 9) (PRKA9)
G3UWD5	AKAI1_MOUSE		A-kinase anchor protein inhibitor 1
Q6NSW3	SPKAP_MOUSE		A-kinase anchor protein SPHKAP (SPHK1-interactor and AKAP domain-containing protein)
P97793	ALK_MOUSE		ALK tyrosine kinase receptor (EC 2.7.10.1) (Anaplastic lymphoma kinase) (CD antigen CD246)
Q9CXB8	ALPK1_MOUSE		Alpha-protein kinase 1 (EC 2.7.11.-) (Lymphocyte alpha-protein kinase)
Q91ZB0	ALPK2_MOUSE		Alpha-protein kinase 2 (EC 2.7.11.-) (Heart alpha-protein kinase)
Q924C5	ALPK3_MOUSE		Alpha-protein kinase 3 (EC 2.7.11.-) (Myocytic induction/differentiation originator) (Midori)
Q02858	TIE2_MOUSE		Angiopoietin-1 receptor (EC 2.7.10.1) (Endothelial tyrosine kinase) (HYK) (STK1) (Tunica interna endothelial cell kinase) (Tyrosine kinase with Ig and EGF homology domains-2) (Tyrosine-protein kinase receptor TEK) (Tyrosine-protein kinase receptor TIE-2) (mTIE2) (p140 TEK) (CD antigen CD202b)
Q8BZ25	ANKK1_MOUSE		Ankyrin repeat and protein kinase domain-containing protein 1 (EC 2.7.11.1)
Q3UHJ0	AAK1_MOUSE		AP2-associated protein kinase 1 (EC 2.7.11.1) (Adaptor-associated kinase 1)
Q3UHD9	AGAP2_MOUSE		Arf-GAP with GTPase, ANK repeat and PH domain-containing protein 2 (AGAP-2) (Centaurin-gamma-1) (Cnt-g1) (Phosphatidylinositol 3-kinase enhancer) (PIKE)
P12382	PFKAL_MOUSE		ATP-dependent 6-phosphofructokinase, liver type (ATP-PFK) (PFK-L) (EC 2.7.1.11) (6-phosphofructokinase type B) (Phosphofructo-1-kinase isozyme B) (PFK-B) (Phosphohexokinase)
P47857	PFKAM_MOUSE		ATP-dependent 6-phosphofructokinase, muscle type (ATP-PFK) (PFK-M) (EC 2.7.1.11) (6-phosphofructokinase type A) (Phosphofructo-1-kinase isozyme A) (PFK-A) (Phosphohexokinase)
Q9WUA3	PFKAP_MOUSE		ATP-dependent 6-phosphofructokinase, platelet type (ATP-PFK) (PFK-P) (EC 2.7.1.11) (6-phosphofructokinase type C) (Phosphofructo-1-kinase isozyme C) (PFK-C) (Phosphohexokinase)
Q9CZ42	NNRD_MOUSE		ATP-dependent (S)-NAD(P)H-hydrate dehydratase (EC 4.2.1.93) (ATP-dependent NAD(P)HX dehydratase) (Carbohydrate kinase domain-containing protein) (NAD(P)HX dehydratase)
Q60936	COQ8A_MOUSE		Atypical kinase COQ8A, mitochondrial (EC 2.7.-.-) (Chaperone activity of bc1 complex-like) (Chaperone-ABC1-like) (Coenzyme Q protein 8A) (aarF domain-containing protein kinase 3)
Q566J8	COQ8B_MOUSE		Atypical kinase COQ8B, mitochondrial (EC 2.7.-.-) (AarF domain-containing protein kinase 4) (Coenzyme Q protein 8B)
P97477	AURKA_MOUSE		Aurora kinase A (EC 2.7.11.1) (Aurora 2) (Aurora family kinase 1) (Aurora/IPL1-related kinase 1) (ARK-1) (Aurora-related kinase 1) (Ipl1- and aurora-related kinase 1) (Serine/threonine-protein kinase 6) (Serine/threonine-protein kinase Ayk1) (Serine/threonine-protein kinase aurora-A)
O70126	AURKB_MOUSE		Aurora kinase B (EC 2.7.11.1) (Aurora 1) (Aurora- and IPL1-like midbody-associated protein 1) (Aurora/IPL1-related kinase 2) (ARK-2) (Aurora-related kinase 2) (STK-1) (Serine/threonine-protein kinase 12) (Serine/threonine-protein kinase 5) (Serine/threonine-protein kinase aurora-B)
O88445	AURKC_MOUSE		Aurora kinase C (EC 2.7.11.1) (Aurora 3) (Aurora/IPL1-related kinase 3) (ARK-3) (Aurora-related kinase 3) (Aurora/IPL1/Eg2 protein 1) (Serine/threonine-protein kinase 13) (Serine/threonine-protein kinase aurora-C)
P15209	NTRK2_MOUSE		BDNF/NT-3 growth factors receptor (EC 2.7.10.1) (GP145-TrkB/GP95-TrkB) (Trk-B) (Neurotrophic tyrosine kinase receptor type 2) (TrkB tyrosine kinase)
Q99MK8	ARBK1_MOUSE		Beta-adrenergic receptor kinase 1 (Beta-ARK-1) (EC 2.7.11.15) (G-protein-coupled receptor kinase 2)
Q3UYH7	ARBK2_MOUSE		Beta-adrenergic receptor kinase 2 (Beta-ARK-2) (EC 2.7.11.15)
Q60967	PAPS1_MOUSE		Bifunctional 3'-phosphoadenosine 5'-phosphosulfate synthase 1 (PAPS synthase 1) (PAPSS 1) (Sulfurylase kinase 1) (SK 1) (SK1) [Includes: Sulfate adenylyltransferase (EC 2.7.7.4) (ATP-sulfurylase) (Sulfate adenylate transferase) (SAT); Adenylyl-sulfate kinase (EC 2.7.1.25) (3'-phosphoadenosine-5'-phosphosulfate synthase) (APS kinase) (Adenosine-5'-phosphosulfate 3'-phosphotransferase) (Adenylylsul…
O88428	PAPS2_MOUSE		Bifunctional 3'-phosphoadenosine 5'-phosphosulfate synthase 2 (PAPS synthase 2) (PAPSS 2) (Sulfurylase kinase 2) (SK 2) (SK2) [Includes: Sulfate adenylyltransferase (EC 2.7.7.4) (ATP-sulfurylase) (Sulfate adenylate transferase) (SAT); Adenylyl-sulfate kinase (EC 2.7.1.25) (3'-phosphoadenosine-5'-phosphosulfate synthase) (APS kinase) (Adenosine-5'-phosphosulfate 3'-phosphotransferase) (Adenylylsul…
Q9DBL7	COASY_MOUSE		Bifunctional coenzyme A synthase (CoA synthase) [Includes: Phosphopantetheine adenylyltransferase (EC 2.7.7.3) (Dephospho-CoA pyrophosphorylase) (Pantetheine-phosphate adenylyltransferase) (PPAT); Dephospho-CoA kinase (DPCK) (EC 2.7.1.24) (Dephosphocoenzyme A kinase) (DPCOAK)]
Q9JLV6	PNKP_MOUSE		Bifunctional polynucleotide phosphatase/kinase (DNA 5'-kinase/3'-phosphatase) (Polynucleotide kinase-3'-phosphatase) [Includes: Polynucleotide 3'-phosphatase (EC 3.1.3.32) (2'(3')-polynucleotidase); Polynucleotide 5'-hydroxyl-kinase (EC 2.7.1.78)]
Q91WG8	GLCNE_MOUSE		Bifunctional UDP-N-acetylglucosamine 2-epimerase/N-acetylmannosamine kinase (UDP-GlcNAc-2-epimerase/ManAc kinase) [Includes: UDP-N-acetylglucosamine 2-epimerase (hydrolyzing) (EC 3.2.1.183) (UDP-GlcNAc-2-epimerase) (Uridine diphosphate-N-acetylglucosamine-2-epimerase); N-acetylmannosamine kinase (EC 2.7.1.60) (ManAc kinase)]
Q91Z96	BMP2K_MOUSE		BMP-2-inducible protein kinase (BIKe) (EC 2.7.11.1)
P36895	BMR1A_MOUSE		Bone morphogenetic protein receptor type-1A (BMP type-1A receptor) (BMPR-1A) (EC 2.7.11.30) (Activin receptor-like kinase 3) (ALK-3) (BMP-2/BMP-4 receptor) (Serine/threonine-protein kinase receptor R5) (SKR5) (CD antigen CD292)
P36898	BMR1B_MOUSE		Bone morphogenetic protein receptor type-1B (BMP type-1B receptor) (BMPR-1B) (EC 2.7.11.30) (Activin receptor-like kinase 6) (ALK-6) (Serine/threonine-protein kinase receptor R6) (SKR6) (CD antigen CDw293)
Q68EF6	BEGIN_MOUSE		Brain-enriched guanylate kinase-associated protein
Q8BKX1	BAIP2_MOUSE		Brain-specific angiogenesis inhibitor 1-associated protein 2 (BAI-associated protein 2) (BAI1-associated protein 2) (Insulin receptor substrate protein of 53 kDa) (IRSp53) (Insulin receptor substrate p53) (Insulin receptor tyrosine kinase 53 kDa substrate)
Q9DBJ3	BI2L1_MOUSE		Brain-specific angiogenesis inhibitor 1-associated protein 2-like protein 1 (BAI1-associated protein 2-like protein 1) (Insulin receptor tyrosine kinase substrate)
Q6QWF9	CK2N1_MOUSE		Calcium/calmodulin-dependent protein kinase II inhibitor 1 (calcium/calmodulin-dependent protein kinase II inhibitor alpha) (mCaMKIINalpha)
Q78WH7	CK2N2_MOUSE		Calcium/calmodulin-dependent protein kinase II inhibitor 2 (CaM-KII inhibitory protein) (CaM-KIIN)
Q8VBY2	KKCC1_MOUSE		Calcium/calmodulin-dependent protein kinase kinase 1 (CaM-KK 1) (CaM-kinase kinase 1) (CaMKK 1) (EC 2.7.11.17) (CaM-kinase IV kinase) (Calcium/calmodulin-dependent protein kinase kinase alpha) (CaM-KK alpha) (CaM-kinase kinase alpha) (CaMKK alpha)
Q8C078	KKCC2_MOUSE		Calcium/calmodulin-dependent protein kinase kinase 2 (CaM-KK 2) (CaM-kinase kinase 2) (CaMKK 2) (EC 2.7.11.17) (Calcium/calmodulin-dependent protein kinase kinase beta) (CaM-KK beta) (CaM-kinase kinase beta) (CaMKK beta)
Q91YS8	KCC1A_MOUSE		Calcium/calmodulin-dependent protein kinase type 1 (EC 2.7.11.17) (CaM kinase I) (CaM-KI) (CaM kinase I alpha) (CaMKI-alpha)
Q9QYK9	KCC1B_MOUSE		Calcium/calmodulin-dependent protein kinase type 1B (EC 2.7.11.17) (CaM kinase I beta) (CaM kinase IB) (CaM-KI beta) (CaMKI-beta) (Pregnancy up-regulated non-ubiquitously-expressed CaM kinase homolog)
Q8BW96	KCC1D_MOUSE		Calcium/calmodulin-dependent protein kinase type 1D (EC 2.7.11.17) (CaM kinase I delta) (CaM-KI delta) (CaMKI delta) (CaM kinase ID) (CaMKI-like protein kinase) (CKLiK) (mCKLiK)
Q91VB2	KCC1G_MOUSE		Calcium/calmodulin-dependent protein kinase type 1G (EC 2.7.11.17) (CaM kinase I gamma) (CaM kinase IG) (CaM-KI gamma) (CaMKI gamma) (CaMKIG) (CaMK-like CREB kinase III) (CLICK III)
P11798	KCC2A_MOUSE		Calcium/calmodulin-dependent protein kinase type II subunit alpha (CaM kinase II subunit alpha) (CaMK-II subunit alpha) (EC 2.7.11.17)
P28652	KCC2B_MOUSE		Calcium/calmodulin-dependent protein kinase type II subunit beta (CaM kinase II subunit beta) (CaMK-II subunit beta) (EC 2.7.11.17)
Q6PHZ2	KCC2D_MOUSE		Calcium/calmodulin-dependent protein kinase type II subunit delta (CaM kinase II subunit delta) (CaMK-II subunit delta) (EC 2.7.11.17)
Q923T9	KCC2G_MOUSE		Calcium/calmodulin-dependent protein kinase type II subunit gamma (CaM kinase II subunit gamma) (CaMK-II subunit gamma) (EC 2.7.11.17)
P08414	KCC4_MOUSE		Calcium/calmodulin-dependent protein kinase type IV (CaMK IV) (EC 2.7.11.17) (CaM kinase-GR)
Q3UHL1	CAMKV_MOUSE		CaM kinase-like vesicle-associated protein
P05132	KAPCA_MOUSE		cAMP-dependent protein kinase catalytic subunit alpha (PKA C-alpha) (EC 2.7.11.11)
P68181	KAPCB_MOUSE		cAMP-dependent protein kinase catalytic subunit beta (PKA C-beta) (EC 2.7.11.11)
Q922R0	PRKX_MOUSE		cAMP-dependent protein kinase catalytic subunit PRKX (PrKX) (Protein kinase X) (Protein kinase X-linked) (Serine/threonine-protein kinase PRKX) (EC 2.7.11.1) (PKA-related protein kinase)
P63248	IPKA_MOUSE		cAMP-dependent protein kinase inhibitor alpha (PKI-alpha) (cAMP-dependent protein kinase inhibitor, muscle/brain isoform)
Q04758	IPKB_MOUSE		cAMP-dependent protein kinase inhibitor beta (PKI-beta) (cAMP-dependent protein kinase inhibitor, testis isoform)
O70139	IPKG_MOUSE		cAMP-dependent protein kinase inhibitor gamma (PKI-gamma)
Q9DBC7	KAP0_MOUSE		cAMP-dependent protein kinase type I-alpha regulatory subunit [Cleaved into: cAMP-dependent protein kinase type I-alpha regulatory subunit, N-terminally processed]
P12849	KAP1_MOUSE		cAMP-dependent protein kinase type I-beta regulatory subunit
P12367	KAP2_MOUSE		cAMP-dependent protein kinase type II-alpha regulatory subunit
P31324	KAP3_MOUSE		cAMP-dependent protein kinase type II-beta regulatory subunit
Q8BK63	KC1A_MOUSE		Casein kinase I isoform alpha (CKI-alpha) (EC 2.7.11.1) (CK1)
Q9DC28	KC1D_MOUSE		Casein kinase I isoform delta (CKI-delta) (CKId) (EC 2.7.11.1) (Tau-protein kinase CSNK1D) (EC 2.7.11.26)
Q9JMK2	KC1E_MOUSE		Casein kinase I isoform epsilon (CKI-epsilon) (CKIe) (EC 2.7.11.1)
Q8BTH8	KC1G1_MOUSE		Casein kinase I isoform gamma-1 (CKI-gamma 1) (EC 2.7.11.1)
Q8BVP5	KC1G2_MOUSE		Casein kinase I isoform gamma-2 (CKI-gamma 2) (EC 2.7.11.1)
Q8C4X2	KC1G3_MOUSE		Casein kinase I isoform gamma-3 (CKI-gamma 3) (EC 2.7.11.1)
Q60737	CSK21_MOUSE		Casein kinase II subunit alpha (CK II alpha) (EC 2.7.11.1)
O54833	CSK22_MOUSE		Casein kinase II subunit alpha' (CK II alpha') (EC 2.7.11.1)
P67871	CSK2B_MOUSE		Casein kinase II subunit beta (CK II beta) (Phosvitin)
Q91VJ2	CAVN3_MOUSE		Caveolae-associated protein 3 (Cavin-3) (Protein kinase C delta-binding protein) (Serum deprivation response factor-related gene product that binds to C-kinase)
P51949	MAT1_MOUSE		CDK-activating kinase assembly factor MAT1 (CDK7/cyclin-H assembly factor) (Menage a trois) (RING finger protein MAT1) (p35) (p36)
Q9Z0H0	CDC7_MOUSE		Cell division cycle 7-related protein kinase (CDC7-related kinase) (muCdc7) (EC 2.7.11.1)
Q3UXL4	KIZ_MOUSE		Centrosomal protein kizuna (Polo-like kinase 1 substrate 1)
Q8K4Q7	CERK1_MOUSE		Ceramide kinase (mCERK) (EC 2.7.1.138) (Acylsphingosine kinase)
P0C605	KGP1_MOUSE		cGMP-dependent protein kinase 1 (cGK 1) (cGK1) (EC 2.7.11.12) (cGMP-dependent protein kinase I) (cGKI)
Q61410	KGP2_MOUSE		cGMP-dependent protein kinase 2 (cGK 2) (cGK2) (EC 2.7.11.12) (cGMP-dependent protein kinase II) (cGKII)
O54804	CHKA_MOUSE		Choline kinase alpha (CK) (EC 2.7.1.32) (CHETK-alpha) (Ethanolamine kinase) (EK) (EC 2.7.1.82)
O55229	CHKB_MOUSE		Choline/ethanolamine kinase (Choline kinase beta) (CK) (CKB) (EC 2.7.1.32) (Ethanolamine kinase) (EK) (EC 2.7.1.82) (choline/ethanolamine kinase beta) (CKEKB)
Q80YA9	CNKR2_MOUSE		Connector enhancer of kinase suppressor of ras 2 (Connector enhancer of KSR 2) (CNK homolog protein 2) (CNK2)
Q8BMA3	CNKR3_MOUSE		Connector enhancer of kinase suppressor of ras 3 (Connector enhancer of KSR 3) (CNK homolog protein 3) (CNK3) (CNKSR family member 3) (Maguin-like protein)
Q04447	KCRB_MOUSE		Creatine kinase B-type (EC 2.7.3.2) (B-CK) (Creatine kinase B chain)
P07310	KCRM_MOUSE		Creatine kinase M-type (EC 2.7.3.2) (Creatine kinase M chain) (M-CK)
Q6P8J7	KCRS_MOUSE		Creatine kinase S-type, mitochondrial (EC 2.7.3.2) (Basic-type mitochondrial creatine kinase) (Mib-CK) (Sarcomeric mitochondrial creatine kinase) (S-MtCK)
P30275	KCRU_MOUSE		Creatine kinase U-type, mitochondrial (EC 2.7.3.2) (Acidic-type mitochondrial creatine kinase) (Mia-CK) (Ubiquitous mitochondrial creatine kinase) (U-MtCK)
Q91ZR3	ZHANG_MOUSE		CREB/ATF bZIP transcription factor (Host cell factor-binding transcription factor Zhangfei) (HCF-binding transcription factor Zhangfei) (Tyrosine kinase-associated leucine zipper protein LAZip)
P11440	CDK1_MOUSE		Cyclin-dependent kinase 1 (CDK1) (EC 2.7.11.22) (EC 2.7.11.23) (Cell division control protein 2 homolog) (Cell division protein kinase 1) (p34 protein kinase)
Q3UMM4	CDK10_MOUSE		Cyclin-dependent kinase 10 (EC 2.7.11.22) (Cell division protein kinase 10)
P24788	CD11B_MOUSE		Cyclin-dependent kinase 11B (Cell division cycle 2-like protein kinase 1) (Cell division protein kinase 11) (Cyclin-dependent kinase 11) (EC 2.7.11.22) (Galactosyltransferase-associated protein kinase p58/GTA) (PITSLRE serine/threonine-protein kinase CDC2L1)
Q14AX6	CDK12_MOUSE		Cyclin-dependent kinase 12 (EC 2.7.11.22) (EC 2.7.11.23) (Cdc2-related kinase, arginine/serine-rich) (CrkRS) (Cell division cycle 2-related protein kinase 7) (CDC2-related protein kinase 7) (Cell division protein kinase 12)
Q69ZA1	CDK13_MOUSE		Cyclin-dependent kinase 13 (EC 2.7.11.22) (EC 2.7.11.23) (CDC2-related protein kinase 5) (Cell division cycle 2-like protein kinase 5) (Cell division protein kinase 13)
O35495	CDK14_MOUSE		Cyclin-dependent kinase 14 (EC 2.7.11.22) (Cell division protein kinase 14) (Serine/threonine-protein kinase PFTAIRE-1)
Q3V3A1	CDK15_MOUSE		Cyclin-dependent kinase 15 (EC 2.7.11.22) (Amyotrophic lateral sclerosis 2 chromosomal region candidate gene 7 protein homolog) (Cell division protein kinase 15) (Serine/threonine-protein kinase ALS2CR7) (Serine/threonine-protein kinase PFTAIRE-2)
Q04735	CDK16_MOUSE		Cyclin-dependent kinase 16 (EC 2.7.11.22) (CRK5) (Cell division protein kinase 16) (PCTAIRE-motif protein kinase 1) (Serine/threonine-protein kinase PCTAIRE-1)
Q8K0D0	CDK17_MOUSE		Cyclin-dependent kinase 17 (EC 2.7.11.22) (Cell division protein kinase 17) (PCTAIRE-motif protein kinase 2) (Serine/threonine-protein kinase PCTAIRE-2)
Q04899	CDK18_MOUSE		Cyclin-dependent kinase 18 (EC 2.7.11.22) (Cell division protein kinase 18) (PCTAIRE-motif protein kinase 3) (Serine/threonine-protein kinase PCTAIRE-3)
Q8BWD8	CDK19_MOUSE		Cyclin-dependent kinase 19 (EC 2.7.11.22) (CDC2-related protein kinase 6) (Cell division cycle 2-like protein kinase 6) (Cell division protein kinase 19)
P97377	CDK2_MOUSE		Cyclin-dependent kinase 2 (EC 2.7.11.22) (Cell division protein kinase 2)
Q9JHU3	CDK20_MOUSE		Cyclin-dependent kinase 20 (EC 2.7.11.22) (CDK-activating kinase p42) (CAK-kinase p42) (CDK-related protein kinase PNQLARE) (Cell cycle-related kinase) (Cell division protein kinase 20) (Cyclin-dependent protein kinase H) (Cyclin-kinase-activating kinase p42)
O35207	CDKA1_MOUSE		Cyclin-dependent kinase 2-associated protein 1 (CDK2-associated protein 1) (Deleted in oral cancer 1) (DOC-1) (Putative oral cancer suppressor)
Q9CPY4	CDKA2_MOUSE		Cyclin-dependent kinase 2-associated protein 2 (CDK2-associated protein 2) (DOC-1-related protein) (DOC-1R)
Q80YP0	CDK3_MOUSE		Cyclin-dependent kinase 3 (EC 2.7.11.22) (Cell division protein kinase 3)
P30285	CDK4_MOUSE		Cyclin-dependent kinase 4 (EC 2.7.11.22) (CRK3) (Cell division protein kinase 4) (PSK-J3)
P55271	CDN2B_MOUSE		Cyclin-dependent kinase 4 inhibitor B (p14-INK4b) (p15-INK4b)
Q60772	CDN2C_MOUSE		Cyclin-dependent kinase 4 inhibitor C (Cyclin-dependent kinase 6 inhibitor) (p18-INK4c) (p18-INK6)
Q60773	CDN2D_MOUSE		Cyclin-dependent kinase 4 inhibitor D (p19-INK4d)
P61809	CD5R1_MOUSE		Cyclin-dependent kinase 5 activator 1 (CDK5 activator 1) (Cyclin-dependent kinase 5 regulatory subunit 1) (TPKII regulatory subunit) [Cleaved into: Cyclin-dependent kinase 5 activator 1, p35 (p35); Cyclin-dependent kinase 5 activator 1, p25 (p25) (Tau protein kinase II 23 kDa subunit) (p23)]
O35926	CD5R2_MOUSE		Cyclin-dependent kinase 5 activator 2 (CDK5 activator 2) (Cyclin-dependent kinase 5 regulatory subunit 2) (p39) (p39I)
Q64261	CDK6_MOUSE		Cyclin-dependent kinase 6 (EC 2.7.11.22) (CR2 protein kinase) (CRK2) (Cell division protein kinase 6) (Serine/threonine-protein kinase PLSTIRE)
Q03147	CDK7_MOUSE		Cyclin-dependent kinase 7 (EC 2.7.11.22) (EC 2.7.11.23) (39 kDa protein kinase) (P39 Mo15) (CDK-activating kinase) (CR4 protein kinase) (CRK4) (Cell division protein kinase 7) (Protein-tyrosine kinase MPK-7) (TFIIH basal transcription factor complex kinase subunit)
Q8R3L8	CDK8_MOUSE		Cyclin-dependent kinase 8 (EC 2.7.11.22) (EC 2.7.11.23) (Cell division protein kinase 8) (Mediator complex subunit CDK8) (Mediator of RNA polymerase II transcription subunit CDK8)
Q99J95	CDK9_MOUSE		Cyclin-dependent kinase 9 (EC 2.7.11.22) (EC 2.7.11.23) (Cell division protein kinase 9)
P46414	CDN1B_MOUSE		Cyclin-dependent kinase inhibitor 1B (Cyclin-dependent kinase inhibitor p27) (p27Kip1)
P49919	CDN1C_MOUSE		Cyclin-dependent kinase inhibitor 1C (Cyclin-dependent kinase inhibitor p57) (p57Kip2)
P51480	CDN2A_MOUSE		Cyclin-dependent kinase inhibitor 2A (Cyclin-dependent kinase 4 inhibitor A) (CDK4I) (p16-INK4a) (p16-INK4)
Q810P3	CDKN3_MOUSE		Cyclin-dependent kinase inhibitor 3 (EC 3.1.3.16) (EC 3.1.3.48) (CDK2-associated dual-specificity phosphatase) (Kinase-associated phosphatase)
Q8CEQ0	CDKL1_MOUSE		Cyclin-dependent kinase-like 1 (EC 2.7.11.22)
Q9QUK0	CDKL2_MOUSE		Cyclin-dependent kinase-like 2 (EC 2.7.11.22) (Serine/threonine-protein kinase KKIAMRE)
Q8BLF2	CDKL3_MOUSE		Cyclin-dependent kinase-like 3 (EC 2.7.11.22)
Q3TZA2	CDKL4_MOUSE		Cyclin-dependent kinase-like 4 (EC 2.7.11.22)
Q3UTQ8	CDKL5_MOUSE		Cyclin-dependent kinase-like 5 (EC 2.7.11.22)
P49615	CDK5_MOUSE		Cyclin-dependent-like kinase 5 (EC 2.7.11.1) (CR6 protein kinase) (CRK6) (Cell division protein kinase 5) (Serine/threonine-protein kinase PSSALRE) (Tau protein kinase II catalytic subunit) (TPKII catalytic subunit)
Q99KY4	GAK_MOUSE		Cyclin-G-associated kinase (EC 2.7.11.1)
P97504	BMX_MOUSE		Cytoplasmic tyrosine-protein kinase BMX (EC 2.7.10.2) (Bone marrow tyrosine kinase gene in chromosome X protein homolog)
Q80TR8	DCAF1_MOUSE		DDB1- and CUL4-associated factor 1 (Serine/threonine-protein kinase VPRBP) (EC 2.7.11.1)
Q80YE7	DAPK1_MOUSE		Death-associated protein kinase 1 (DAP kinase 1) (EC 2.7.11.1)
Q8VDF3	DAPK2_MOUSE		Death-associated protein kinase 2 (DAP kinase 2) (EC 2.7.11.1) (DAP-kinase-related protein 1) (DRP-1)
O54784	DAPK3_MOUSE		Death-associated protein kinase 3 (DAP kinase 3) (EC 2.7.11.1) (DAP-like kinase) (Dlk) (MYPT1 kinase) (ZIP-kinase)
Q9Z110	P5CS_MOUSE		Delta-1-pyrroline-5-carboxylate synthase (P5CS) (Aldehyde dehydrogenase family 18 member A1) [Includes: Glutamate 5-kinase (GK) (EC 2.7.2.11) (Gamma-glutamyl kinase); Gamma-glutamyl phosphate reductase (GPR) (EC 1.2.1.41) (Glutamate-5-semialdehyde dehydrogenase) (Glutamyl-gamma-semialdehyde dehydrogenase)]
P43346	DCK_MOUSE		Deoxycytidine kinase (dCK) (EC 2.7.1.74)
Q9QX60	DGUOK_MOUSE		Deoxyguanosine kinase, mitochondrial (dGK) (EC 2.7.1.113)
Q8BHC4	DCAKD_MOUSE		Dephospho-CoA kinase domain-containing protein
O88673	DGKA_MOUSE		Diacylglycerol kinase alpha (DAG kinase alpha) (EC 2.7.1.107) (80 kDa diacylglycerol kinase) (Diglyceride kinase alpha) (DGK-alpha)
Q6NS52	DGKB_MOUSE		Diacylglycerol kinase beta (DAG kinase beta) (EC 2.7.1.107) (Diglyceride kinase beta) (DGK-beta)
Q9R1C6	DGKE_MOUSE		Diacylglycerol kinase epsilon (DAG kinase epsilon) (EC 2.7.1.107) (Diglyceride kinase epsilon) (DGK-epsilon)
Q91WG7	DGKG_MOUSE		Diacylglycerol kinase gamma (DAG kinase gamma) (EC 2.7.1.107) (88 kDa diacylglycerol kinase) (Diglyceride kinase gamma) (DGK-gamma)
Q6P5E8	DGKQ_MOUSE		Diacylglycerol kinase theta (DAG kinase theta) (EC 2.7.1.107) (Diglyceride kinase theta) (DGK-theta)
Q80UP3	DGKZ_MOUSE		Diacylglycerol kinase zeta (DAG kinase zeta) (EC 2.7.1.107) (Diglyceride kinase zeta) (DGK-zeta)
Q62371	DDR2_MOUSE		Discoidin domain-containing receptor 2 (Discoidin domain receptor 2) (EC 2.7.10.1) (CD167 antigen-like family member B) (Neurotrophic tyrosine kinase, receptor-related 3) (Receptor protein-tyrosine kinase TKT) (Tyrosine-protein kinase TYRO10) (CD antigen CD167b)
Q9D415	DLGP1_MOUSE		Disks large-associated protein 1 (DAP-1) (Guanylate kinase-associated protein) (PSD-95/SAP90-binding protein 1) (SAP90/PSD-95-associated protein 1) (SAPAP1)
P97313	PRKDC_MOUSE		DNA-dependent protein kinase catalytic subunit (DNA-PK catalytic subunit) (DNA-PKcs) (EC 2.7.11.1) (p460)
Q91YW3	DNJC3_MOUSE		DnaJ homolog subfamily C member 3 (Interferon-induced, double-stranded RNA-activated protein kinase inhibitor) (Protein kinase inhibitor of 58 kDa) (Protein kinase inhibitor p58)
P97465	DOK1_MOUSE		Docking protein 1 (Downstream of tyrosine kinase 1) (p62(dok))
Q9QZK7	DOK3_MOUSE		Docking protein 3 (Downstream of tyrosine kinase 3) (p62(dok)-like protein) (DOK-L)
Q99KE3	DOK4_MOUSE		Docking protein 4 (Downstream of tyrosine kinase 4)
Q91ZM9	DOK5_MOUSE		Docking protein 5 (Downstream of tyrosine kinase 5)
Q2MHE5	DOK6_MOUSE		Docking protein 6 (Downstream of tyrosine kinase 6)
Q8R2Y3	DOLK_MOUSE		Dolichol kinase (EC 2.7.1.108) (Transmembrane protein 15)
Q6XUX1	DUSTY_MOUSE		Dual serine/threonine and tyrosine protein kinase (EC 2.7.12.1) (Dusty protein kinase) (Dusty PK) (Receptor-interacting serine/threonine-protein kinase 5)
P31938	MP2K1_MOUSE		Dual specificity mitogen-activated protein kinase kinase 1 (MAP kinase kinase 1) (MAPKK 1) (EC 2.7.12.2) (ERK activator kinase 1) (MAPK/ERK kinase 1) (MEK 1)
Q63932	MP2K2_MOUSE		Dual specificity mitogen-activated protein kinase kinase 2 (MAP kinase kinase 2) (MAPKK 2) (EC 2.7.12.2) (ERK activator kinase 2) (MAPK/ERK kinase 2) (MEK 2)
O09110	MP2K3_MOUSE		Dual specificity mitogen-activated protein kinase kinase 3 (MAP kinase kinase 3) (MAPKK 3) (EC 2.7.12.2) (MAPK/ERK kinase 3) (MEK 3)
P47809	MP2K4_MOUSE		Dual specificity mitogen-activated protein kinase kinase 4 (MAP kinase kinase 4) (MAPKK 4) (EC 2.7.12.2) (C-JUN N-terminal kinase kinase 1) (JNK kinase 1) (JNKK 1) (JNK-activating kinase 1) (MAPK/ERK kinase 4) (MEK 4) (SAPK/ERK kinase 1) (SEK1)
Q9WVS7	MP2K5_MOUSE		Dual specificity mitogen-activated protein kinase kinase 5 (MAP kinase kinase 5) (MAPKK 5) (EC 2.7.12.2) (MAPK/ERK kinase 5) (MEK 5)
P70236	MP2K6_MOUSE		Dual specificity mitogen-activated protein kinase kinase 6 (MAP kinase kinase 6) (MAPKK 6) (EC 2.7.12.2) (MAPK/ERK kinase 6) (MEK 6) (SAPKK3)
Q8CE90	MP2K7_MOUSE		Dual specificity mitogen-activated protein kinase kinase 7 (MAP kinase kinase 7) (MAPKK 7) (EC 2.7.12.2) (JNK-activating kinase 2) (MAPK/ERK kinase 7) (MEK 7) (c-Jun N-terminal kinase kinase 2) (JNK kinase 2) (JNKK 2)
P22518	CLK1_MOUSE		Dual specificity protein kinase CLK1 (EC 2.7.12.1) (CDC-like kinase 1) (Protein kinase STY)
O35491	CLK2_MOUSE		Dual specificity protein kinase CLK2 (EC 2.7.12.1) (CDC-like kinase 2)
O35492	CLK3_MOUSE		Dual specificity protein kinase CLK3 (EC 2.7.12.1) (CDC-like kinase 3)
O35493	CLK4_MOUSE		Dual specificity protein kinase CLK4 (EC 2.7.12.1) (CDC-like kinase 4)
P35761	TTK_MOUSE		Dual specificity protein kinase TTK (EC 2.7.12.1) (ESK) (PYT)
P28563	DUS1_MOUSE		Dual specificity protein phosphatase 1 (EC 3.1.3.16) (EC 3.1.3.48) (Mitogen-activated protein kinase phosphatase 1) (MAP kinase phosphatase 1) (MKP-1) (Protein-tyrosine phosphatase 3CH134) (Protein-tyrosine phosphatase ERP)
Q9ESS0	DUS10_MOUSE		Dual specificity protein phosphatase 10 (EC 3.1.3.16) (EC 3.1.3.48) (Mitogen-activated protein kinase phosphatase 5) (MAP kinase phosphatase 5) (MKP-5)
Q9JLY7	DUS14_MOUSE		Dual specificity protein phosphatase 14 (EC 3.1.3.16) (EC 3.1.3.48) (Mitogen-activated protein kinase phosphatase 6) (MAP kinase phosphatase 6) (MKP-6)
Q8K4T5	DUS19_MOUSE		Dual specificity protein phosphatase 19 (EC 3.1.3.16) (EC 3.1.3.48) (Protein phosphatase SKRP1) (Stress-activated protein kinase pathway-regulating phosphatase 1)
Q9DBB1	DUS6_MOUSE		Dual specificity protein phosphatase 6 (EC 3.1.3.16) (EC 3.1.3.48) (Mitogen-activated protein kinase phosphatase 3) (MAP kinase phosphatase 3) (MKP-3)
O70146	TESK1_MOUSE		Dual specificity testis-specific protein kinase 1 (EC 2.7.12.1) (Testicular protein kinase 1)
Q8VCT9	TESK2_MOUSE		Dual specificity testis-specific protein kinase 2 (EC 2.7.12.1) (Testicular protein kinase 2)
Q61214	DYR1A_MOUSE		Dual specificity tyrosine-phosphorylation-regulated kinase 1A (EC 2.7.12.1) (Dual specificity YAK1-related kinase) (MP86) (Protein kinase minibrain homolog) (MNBH)
Q9Z188	DYR1B_MOUSE		Dual specificity tyrosine-phosphorylation-regulated kinase 1B (EC 2.7.12.1)
Q5U4C9	DYRK2_MOUSE		Dual specificity tyrosine-phosphorylation-regulated kinase 2 (EC 2.7.12.1)
Q922Y0	DYRK3_MOUSE		Dual specificity tyrosine-phosphorylation-regulated kinase 3 (EC 2.7.12.1)
Q8BI55	DYRK4_MOUSE		Dual specificity tyrosine-phosphorylation-regulated kinase 4 (EC 2.7.12.1)
E9PVA8	GCN1_MOUSE		eIF-2-alpha kinase activator GCN1 (GCN1 eIF-2-alpha kinase activator homolog) (GCN1-like protein 1) (General control of amino-acid synthesis 1-like protein 1) (Translational activator GCN1)
Q9QZ05	E2AK4_MOUSE		eIF-2-alpha kinase GCN2 (Eukaryotic translation initiation factor 2-alpha kinase 4) (EC 2.7.11.1) (GCN2-like protein) (mGCN2)
Q7TT37	ELP1_MOUSE		Elongator complex protein 1 (ELP1) (IkappaB kinase complex-associated protein) (IKK complex-associated protein)
Q60750	EPHA1_MOUSE		Ephrin type-A receptor 1 (mEpha1) (EC 2.7.10.1) (Embryonic stem cell kinase) (Tyrosine-protein kinase receptor ESK)
Q03145	EPHA2_MOUSE		Ephrin type-A receptor 2 (EC 2.7.10.1) (Epithelial cell kinase) (Tyrosine-protein kinase receptor ECK) (Tyrosine-protein kinase receptor MPK-5) (Tyrosine-protein kinase receptor SEK-2)
P29319	EPHA3_MOUSE		Ephrin type-A receptor 3 (EC 2.7.10.1) (EPH-like kinase 4) (EK4) (mEK4) (Tyrosine-protein kinase TYRO4) (Tyrosine-protein kinase receptor ETK1)
Q03137	EPHA4_MOUSE		Ephrin type-A receptor 4 (EC 2.7.10.1) (Tyrosine-protein kinase receptor MPK-3) (Tyrosine-protein kinase receptor SEK-1)
Q60629	EPHA5_MOUSE		Ephrin type-A receptor 5 (EC 2.7.10.1) (Brain-specific kinase) (CEK-7) (EPH homology kinase 1) (EHK-1)
Q62413	EPHA6_MOUSE		Ephrin type-A receptor 6 (EC 2.7.10.1) (EPH homology kinase 2) (EHK-2)
Q61772	EPHA7_MOUSE		Ephrin type-A receptor 7 (EC 2.7.10.1) (Developmental kinase 1) (mDK-1) (EPH homology kinase 3) (EHK-3) (Embryonic brain kinase) (EBK)
O09127	EPHA8_MOUSE		Ephrin type-A receptor 8 (EC 2.7.10.1) (EPH- and ELK-related kinase) (Tyrosine-protein kinase receptor EEK)
P54763	EPHB2_MOUSE		Ephrin type-B receptor 2 (EC 2.7.10.1) (Neural kinase) (Nuk receptor tyrosine kinase) (Tyrosine-protein kinase receptor EPH-3) (Tyrosine-protein kinase receptor SEK-3)
P54754	EPHB3_MOUSE		Ephrin type-B receptor 3 (EC 2.7.10.1) (Developmental kinase 5) (mDK-5) (Tyrosine-protein kinase receptor SEK-4)
P54761	EPHB4_MOUSE		Ephrin type-B receptor 4 (EC 2.7.10.1) (Developmental kinase 2) (mDK-2) (Hepatoma transmembrane kinase) (Tyrosine kinase MYK-1)
O08644	EPHB6_MOUSE		Ephrin type-B receptor 6 (MEP) (Tyrosine-protein kinase-defective receptor EPH-6)
P52793	EFNA1_MOUSE		Ephrin-A1 (EPH-related receptor tyrosine kinase ligand 1) (LERK-1) (Immediate early response protein B61) [Cleaved into: Ephrin-A1, secreted form]
P52801	EFNA2_MOUSE		Ephrin-A2 (CEK7-ligand) (CEK7-L) (ELF-1) (EPH-related receptor tyrosine kinase ligand 6) (LERK-6)
O08545	EFNA3_MOUSE		Ephrin-A3 (EHK1 ligand) (EHK1-L) (EPH-related receptor tyrosine kinase ligand 3) (LERK-3)
O08542	EFNA4_MOUSE		Ephrin-A4 (EPH-related receptor tyrosine kinase ligand 4) (LERK-4)
O08543	EFNA5_MOUSE		Ephrin-A5 (AL-1) (EPH-related receptor tyrosine kinase ligand 7) (LERK-7)
P52795	EFNB1_MOUSE		Ephrin-B1 (CEK5 receptor ligand) (CEK5-L) (ELK ligand) (ELK-L) (EPH-related receptor tyrosine kinase ligand 2) (LERK-2) (Stimulated by retinoic acid gene 1 protein)
P52800	EFNB2_MOUSE		Ephrin-B2 (ELF-2) (EPH-related receptor tyrosine kinase ligand 5) (LERK-5) (HTK ligand) (HTK-L)
Q08509	EPS8_MOUSE		Epidermal growth factor receptor kinase substrate 8
Q8R5F8	ES8L1_MOUSE		Epidermal growth factor receptor kinase substrate 8-like protein 1 (EPS8-like protein 1) (Epidermal growth factor receptor pathway substrate 8-related protein 1) (EPS8-related protein 1)
Q99K30	ES8L2_MOUSE		Epidermal growth factor receptor kinase substrate 8-like protein 2 (EPS8-like protein 2) (Epidermal growth factor receptor pathway substrate 8-related protein 2) (EPS8-related protein 2)
Q91WL0	ES8L3_MOUSE		Epidermal growth factor receptor kinase substrate 8-like protein 3 (EPS8-like protein 3) (Epidermal growth factor receptor pathway substrate 8-related protein 3) (EPS8-related protein 3)
Q03146	DDR1_MOUSE		Epithelial discoidin domain-containing receptor 1 (Epithelial discoidin domain receptor 1) (EC 2.7.10.1) (CD167 antigen-like family member A) (Cell adhesion kinase) (Discoidin receptor tyrosine kinase) (Protein-tyrosine kinase MPK-6) (Tyrosine kinase DDR) (Tyrosine-protein kinase CAK) (CD antigen CD167a)
Q9D4V0	EKI1_MOUSE		Ethanolamine kinase 1 (EKI 1) (EC 2.7.1.82)
A7MCT6	EKI2_MOUSE		Ethanolamine kinase 2 (EKI 2) (EC 2.7.1.82) (Ethanolamine kinase-like protein)
O08796	EF2K_MOUSE		Eukaryotic elongation factor 2 kinase (eEF-2 kinase) (eEF-2K) (EC 2.7.11.20) (Calcium/calmodulin-dependent eukaryotic elongation factor 2 kinase)
Q9Z2R9	E2AK1_MOUSE		Eukaryotic translation initiation factor 2-alpha kinase 1 (EC 2.7.11.1) (Heme-controlled repressor) (HCR) (Heme-regulated eukaryotic initiation factor eIF-2-alpha kinase) (Heme-regulated inhibitor) (Hemin-sensitive initiation factor 2-alpha kinase)
Q9Z2B5	E2AK3_MOUSE		Eukaryotic translation initiation factor 2-alpha kinase 3 (EC 2.7.11.1) (PRKR-like endoplasmic reticulum kinase) (Pancreatic eIF2-alpha kinase)
Q5MJS3	FA20C_MOUSE		Extracellular serine/threonine protein kinase FAM20C (EC 2.7.11.1) (Dentin matrix protein 4) (DMP-4) (Golgi-enriched fraction casein kinase) (GEF-CK)
Q5RJI4	PKDCC_MOUSE		Extracellular tyrosine-protein kinase PKDCC (EC 2.7.10.2) (Protein kinase domain-containing protein, cytoplasmic) (Protein kinase-like protein SgK493) (Sugen kinase 493) (Vertebrate lonesome kinase)
Q9JIX9	FASTK_MOUSE		Fas-activated serine/threonine kinase (FAST kinase) (EC 2.7.11.8)
Q6DI86	FAKD1_MOUSE		FAST kinase domain-containing protein 1, mitochondrial
Q922E6	FAKD2_MOUSE		FAST kinase domain-containing protein 2, mitochondrial
Q8BSN9	FAKD3_MOUSE		FAST kinase domain-containing protein 3, mitochondrial
Q7TMV3	FAKD5_MOUSE		FAST kinase domain-containing protein 5, mitochondrial
A2AJL3	FGGY_MOUSE		FGGY carbohydrate kinase domain-containing protein (EC 2.7.1.-)
Q03142	FGFR4_MOUSE		Fibroblast growth factor receptor 4 (FGFR-4) (EC 2.7.10.1) (Protein-tyrosine kinase receptor MPK-11) (CD antigen CD334)
P49772	FLT3L_MOUSE		Fms-related tyrosine kinase 3 ligand (Flt3 ligand) (Flt3L) (SL cytokine)
P34152	FAK1_MOUSE		Focal adhesion kinase 1 (FADK 1) (EC 2.7.10.2) (Focal adhesion kinase-related nonkinase) (FRNK) (Protein-tyrosine kinase 2) (p125FAK) (pp125FAK)
Q9ER35	FN3K_MOUSE		Fructosamine-3-kinase (EC 2.7.1.-)
Q9JMB0	GKAP1_MOUSE		G kinase-anchoring protein 1 (cGMP-dependent protein kinase-anchoring protein of 42 kDa)
O70291	GRK4_MOUSE		G protein-coupled receptor kinase 4 (EC 2.7.11.16) (G protein-coupled receptor kinase GRK4)
Q8VEB1	GRK5_MOUSE		G protein-coupled receptor kinase 5 (EC 2.7.11.16) (G protein-coupled receptor kinase GRK5)
O70293	GRK6_MOUSE		G protein-coupled receptor kinase 6 (EC 2.7.11.16) (G protein-coupled receptor kinase GRK6)
Q9R0N0	GALK1_MOUSE		Galactokinase (EC 2.7.1.6) (Galactose kinase)
Q9ESZ8	GTF2I_MOUSE		General transcription factor II-I (GTFII-I) (TFII-I) (Bruton tyrosine kinase-associated protein 135) (BAP-135) (BTK-associated protein 135)
O08795	GLU2B_MOUSE		Glucosidase 2 subunit beta (80K-H protein) (Glucosidase II subunit beta) (Protein kinase C substrate 60.1 kDa protein heavy chain) (PKCSH)
Q8QZY2	GLCTK_MOUSE		Glycerate kinase (EC 2.7.1.31)
Q64516	GLPK_MOUSE		Glycerol kinase (GK) (Glycerokinase) (EC 2.7.1.30) (ATP:glycerol 3-phosphotransferase)
Q9WU65	GLPK2_MOUSE		Glycerol kinase 2 (GK 2) (Glycerokinase 2) (EC 2.7.1.30) (ATP:glycerol 3-phosphotransferase 2) (Glycerol kinase, testis specific 2)
Q2NL51	GSK3A_MOUSE		Glycogen synthase kinase-3 alpha (GSK-3 alpha) (EC 2.7.11.26) (Serine/threonine-protein kinase GSK3A) (EC 2.7.11.1)
Q9WV60	GSK3B_MOUSE		Glycogen synthase kinase-3 beta (GSK-3 beta) (EC 2.7.11.26) (Serine/threonine-protein kinase GSK3B) (EC 2.7.11.1)
Q8VCS3	XYLK_MOUSE		Glycosaminoglycan xylosylkinase (EC 2.7.1.-) (Xylose kinase)
Q61592	GAS6_MOUSE		Growth arrest-specific protein 6 (GAS-6) (AXL receptor tyrosine kinase ligand)
Q9WTP7	KAD3_MOUSE		GTP:AMP phosphotransferase AK3, mitochondrial (EC 2.7.4.10) (Adenylate kinase 3) (AK 3) (Adenylate kinase 3 alpha-like 1)
Q64520	KGUA_MOUSE		Guanylate kinase (EC 2.7.4.8) (GMP kinase)
P16056	MET_MOUSE		Hepatocyte growth factor receptor (HGF receptor) (EC 2.7.10.1) (HGF/SF receptor) (Proto-oncogene c-Met) (Scatter factor receptor) (SF receptor) (Tyrosine-protein kinase Met)
Q99LI8	HGS_MOUSE		Hepatocyte growth factor-regulated tyrosine kinase substrate
Q3UFB7	NTRK1_MOUSE		High affinity nerve growth factor receptor (EC 2.7.10.1) (Neurotrophic tyrosine kinase receptor type 1)
P70349	HINT1_MOUSE		Histidine triad nucleotide-binding protein 1 (EC 3.-.-.-) (Adenosine 5'-monophosphoramidase) (Protein kinase C inhibitor 1) (Protein kinase C-interacting protein 1) (PKCI-1)
O88904	HIPK1_MOUSE		Homeodomain-interacting protein kinase 1 (EC 2.7.11.1) (Nuclear body-associated kinase 2) (Protein kinase Myak)
Q9QZR5	HIPK2_MOUSE		Homeodomain-interacting protein kinase 2 (EC 2.7.11.1) (Nuclear body-associated kinase 1) (Sialophorin tail-associated nuclear serine/threonine-protein kinase)
Q9ERH7	HIPK3_MOUSE		Homeodomain-interacting protein kinase 3 (EC 2.7.11.1) (Androgen receptor-interacting nuclear protein kinase) (ANPK) (Fas-interacting serine/threonine-protein kinase) (FIST) (Nuclear body-associated kinase 3) (Nbak3)
Q3V016	HIPK4_MOUSE		Homeodomain-interacting protein kinase 4 (EC 2.7.11.1)
O88866	HUNK_MOUSE		Hormonally up-regulated neu tumor-associated kinase (EC 2.7.11.1) (Serine/threonine-protein kinase MAK-V)
Q61081	CDC37_MOUSE		Hsp90 co-chaperone Cdc37 (Hsp90 chaperone protein kinase-targeting subunit) (p50Cdc37) [Cleaved into: Hsp90 co-chaperone Cdc37, N-terminally processed]
Q5U5V2	HYKK_MOUSE		Hydroxylysine kinase (5-hydroxy-L-lysine kinase) (EC 2.7.1.81) (Aminoglycoside phosphotransferase domain-containing protein 1)
Q4FZD7	PLK5_MOUSE		Inactive serine/threonine-protein kinase PLK5 (Polo-like kinase 5) (PLK-5)
Q7M6U3	TEX14_MOUSE		Inactive serine/threonine-protein kinase TEX14 (Testis-expressed sequence 14) (Testis-expressed sequence 14 protein)
Q8K3G5	VRK3_MOUSE		Inactive serine/threonine-protein kinase VRK3 (Serine/threonine-protein pseudokinase VRK3) (Vaccinia-related kinase 3)
Q8BKG3	PTK7_MOUSE		Inactive tyrosine-protein kinase 7 (Protein chuzhoi) (Protein-tyrosine kinase 7) (Pseudo tyrosine kinase receptor 7) (Tyrosine-protein kinase-like 7)
Q9Z139	ROR1_MOUSE		Inactive tyrosine-protein kinase transmembrane receptor ROR1 (mROR1) (Neurotrophic tyrosine kinase, receptor-related 1)
Q6ZPR6	IBTK_MOUSE		Inhibitor of Bruton tyrosine kinase (IBtk)
Q60680	IKKA_MOUSE		Inhibitor of nuclear factor kappa-B kinase subunit alpha (I-kappa-B kinase alpha) (IKK-A) (IKK-alpha) (IkBKA) (IkappaB kinase) (EC 2.7.11.10) (Conserved helix-loop-helix ubiquitous kinase) (I-kappa-B kinase 1) (IKK1) (Nuclear factor NF-kappa-B inhibitor kinase alpha) (NFKBIKA)
O88351	IKKB_MOUSE		Inhibitor of nuclear factor kappa-B kinase subunit beta (I-kappa-B-kinase beta) (IKK-B) (IKK-beta) (IkBKB) (EC 2.7.11.10) (I-kappa-B kinase 2) (IKK2) (Nuclear factor NF-kappa-B inhibitor kinase beta) (NFKBIKB)
Q9R0T8	IKKE_MOUSE		Inhibitor of nuclear factor kappa-B kinase subunit epsilon (I-kappa-B kinase epsilon) (IKK-E) (IKK-epsilon) (IkBKE) (EC 2.7.11.10) (Inducible I kappa-B kinase) (IKK-i)
A2ARP1	VIP1_MOUSE		Inositol hexakisphosphate and diphosphoinositol-pentakisphosphate kinase 1 (EC 2.7.4.21) (EC 2.7.4.24) (Diphosphoinositol pentakisphosphate kinase 1) (Histidine acid phosphatase domain-containing protein 2A) (InsP6 and PP-IP5 kinase 1) (VIP1 homolog)
Q6ZQB6	VIP2_MOUSE		Inositol hexakisphosphate and diphosphoinositol-pentakisphosphate kinase 2 (EC 2.7.4.21) (EC 2.7.4.24) (Diphosphoinositol pentakisphosphate kinase 2) (Histidine acid phosphatase domain-containing protein 1) (InsP6 and PP-IP5 kinase 2) (VIP1 homolog 2) (mmVIP2)
Q6PD10	IP6K1_MOUSE		Inositol hexakisphosphate kinase 1 (InsP6 kinase 1) (EC 2.7.4.21) (Inositol hexaphosphate kinase 1)
Q80V72	IP6K2_MOUSE		Inositol hexakisphosphate kinase 2 (InsP6 kinase 2) (EC 2.7.4.21) (P(i)-uptake stimulator) (PiUS)
Q8BWD2	IP6K3_MOUSE		Inositol hexakisphosphate kinase 3 (InsP6 kinase 3) (EC 2.7.4.21) (Inositol hexaphosphate kinase 3)
Q7TT16	IPMK_MOUSE		Inositol polyphosphate multikinase (EC 2.7.1.151) (Inositol 1,3,4,6-tetrakisphosphate 5-kinase)
Q6P1C1	IPPK_MOUSE		Inositol-pentakisphosphate 2-kinase (EC 2.7.1.158) (Inositol-1,3,4,5,6-pentakisphosphate 2-kinase) (Ins(1,3,4,5,6)P5 2-kinase) (InsP5 2-kinase)
Q8BYN3	ITPK1_MOUSE		Inositol-tetrakisphosphate 1-kinase (EC 2.7.1.134) (Inositol 1,3,4-trisphosphate 5/6-kinase) (Inositol-triphosphate 5/6-kinase) (Ins(1,3,4)P(3) 5/6-kinase) (EC 2.7.1.159)
Q8R071	IP3KA_MOUSE		Inositol-trisphosphate 3-kinase A (EC 2.7.1.127) (Inositol 1,4,5-trisphosphate 3-kinase A) (IP3 3-kinase A) (IP3K A) (InsP 3-kinase A)
Q7TS72	IP3KC_MOUSE		Inositol-trisphosphate 3-kinase C (EC 2.7.1.127) (Inositol 1,4,5-trisphosphate 3-kinase C) (IP3 3-kinase C) (IP3K C) (InsP 3-kinase C)
Q8R0F6	ILKAP_MOUSE		Integrin-linked kinase-associated serine/threonine phosphatase 2C (ILKAP) (EC 3.1.3.16)
O55222	ILK_MOUSE		Integrin-linked protein kinase (EC 2.7.11.1)
Q03963	E2AK2_MOUSE		Interferon-induced, double-stranded RNA-activated protein kinase (EC 2.7.11.1) (Eukaryotic translation initiation factor 2-alpha kinase 2) (eIF-2A protein kinase 2) (Interferon-inducible RNA-dependent protein kinase) (P1/eIF-2A protein kinase) (Protein kinase RNA-activated) (PKR) (Protein kinase R) (Serine/threonine-protein kinase TIK) (Tyrosine-protein kinase EIF2AK2) (EC 2.7.10.2) (p68 kinase)
Q9WTX2	PRKRA_MOUSE		Interferon-inducible double-stranded RNA-dependent protein kinase activator A (PKR-associated protein X) (PKR-associating protein X) (RAX) (Protein activator of the interferon-induced protein kinase) (Protein kinase, interferon-inducible double-stranded RNA-dependent activator)
Q62406	IRAK1_MOUSE		Interleukin-1 receptor-associated kinase 1 (IRAK) (IRAK-1) (EC 2.7.11.1) (Pelle-like protein kinase) (mPLK)
Q8K4B2	IRAK3_MOUSE		Interleukin-1 receptor-associated kinase 3 (IRAK-3) (EC 2.7.11.1) (IL-1 receptor-associated kinase M) (IRAK-M)
Q8R4K2	IRAK4_MOUSE		Interleukin-1 receptor-associated kinase 4 (IRAK-4) (EC 2.7.11.1)
Q8CFA1	IRAK2_MOUSE		Interleukin-1 receptor-associated kinase-like 2 (IRAK-2) (mu-IRAK-2)
A2CG49	KALRN_MOUSE		Kalirin (EC 2.7.11.1) (Protein Duo) (Serine/threonine-protein kinase with Dbl- and pleckstrin homology domain)
Q8K274	KT3K_MOUSE		Ketosamine-3-kinase (EC 2.7.1.-) (Fructosamine-3-kinase-related protein)
Q61097	KSR1_MOUSE		Kinase suppressor of Ras 1 (mKSR1) (Protein Hb)
Q3UVC0	KSR2_MOUSE		Kinase suppressor of Ras 2 (EC 2.7.11.1)
Q9D5S7	LRGUK_MOUSE		Leucine-rich repeat and guanylate kinase domain-containing protein
Q3UHC2	LRRK1_MOUSE		Leucine-rich repeat serine/threonine-protein kinase 1 (EC 2.7.11.1)
Q5S006	LRRK2_MOUSE		Leucine-rich repeat serine/threonine-protein kinase 2 (EC 2.7.11.1)
P08923	LTK_MOUSE		Leukocyte tyrosine kinase receptor (EC 2.7.10.1)
Q7TMC8	FUK_MOUSE		L-fucose kinase (Fucokinase) (EC 2.7.1.52)
P53668	LIMK1_MOUSE		LIM domain kinase 1 (LIMK-1) (EC 2.7.11.1) (KIZ-1)
O54785	LIMK2_MOUSE		LIM domain kinase 2 (LIMK-2) (EC 2.7.11.1)
Q8BP74	PSTK_MOUSE		L-seryl-tRNA(Sec) kinase (EC 2.7.1.164) (O-phosphoseryl-tRNA(Sec) kinase)
Q9JJ78	TOPK_MOUSE		Lymphokine-activated killer T-cell-originated protein kinase (EC 2.7.12.2) (PDZ-binding kinase) (T-LAK cell-originated protein kinase)
Q62190	RON_MOUSE		Macrophage-stimulating protein receptor (MSP receptor) (EC 2.7.10.1) (Stem cell-derived tyrosine kinase) (p185-Ron) (CD antigen CD136) [Cleaved into: Macrophage-stimulating protein receptor alpha chain; Macrophage-stimulating protein receptor beta chain]
P49138	MAPK2_MOUSE		MAP kinase-activated protein kinase 2 (MAPK-activated protein kinase 2) (MAPKAP kinase 2) (MAPKAP-K2) (MAPKAPK-2) (MK-2) (MK2) (EC 2.7.11.1)
Q3UMW7	MAPK3_MOUSE		MAP kinase-activated protein kinase 3 (MAPK-activated protein kinase 3) (MAPKAP kinase 3) (MAPKAP-K3) (MAPKAPK-3) (MK-3) (EC 2.7.11.1)
O54992	MAPK5_MOUSE		MAP kinase-activated protein kinase 5 (MAPK-activated protein kinase 5) (MAPKAP kinase 5) (MAPKAPK-5) (EC 2.7.11.1)
Q80U28	MADD_MOUSE		MAP kinase-activating death domain protein (Rab3 GDP/GTP exchange factor)
O08605	MKNK1_MOUSE		MAP kinase-interacting serine/threonine-protein kinase 1 (EC 2.7.11.1) (MAP kinase signal-integrating kinase 1) (MAPK signal-integrating kinase 1) (Mnk1)
Q8CDB0	MKNK2_MOUSE		MAP kinase-interacting serine/threonine-protein kinase 2 (EC 2.7.11.1) (MAP kinase signal-integrating kinase 2) (MAPK signal-integrating kinase 2) (Mnk2)
Q99LQ1	MBIP1_MOUSE		MAP3K12-binding inhibitory protein 1 (MAPK upstream kinase-binding inhibitory protein) (MUK-binding inhibitory protein)
Q9WVS4	MOK_MOUSE		MAPK/MAK/MRK overlapping kinase (EC 2.7.11.22) (MOK protein kinase) (Serine/threonine kinase 30)
Q03141	MARK3_MOUSE		MAP/microtubule affinity-regulating kinase 3 (EC 2.7.11.1) (ELKL motif kinase 2) (EMK-2) (MPK-10)
Q8CIP4	MARK4_MOUSE		MAP/microtubule affinity-regulating kinase 4 (EC 2.7.11.1)
P28667	MRP_MOUSE		MARCKS-related protein (Brain protein F52) (MARCKS-like protein 1) (Macrophage myristoylated alanine-rich C kinase substrate) (Mac-MARCKS) (MacMARCKS)
P05532	KIT_MOUSE		Mast/stem cell growth factor receptor Kit (SCFR) (EC 2.7.10.1) (Proto-oncogene c-Kit) (Tyrosine-protein kinase Kit) (CD antigen CD117)
Q61846	MELK_MOUSE		Maternal embryonic leucine zipper kinase (EC 2.7.11.1) (Protein kinase PK38) (mPK38) (Tyrosine-protein kinase MELK) (EC 2.7.10.2)
P41242	MATK_MOUSE		Megakaryocyte-associated tyrosine-protein kinase (EC 2.7.10.2) (Protein kinase NTK) (Tyrosine-protein kinase CTK)
Q6RHR9	MAGI1_MOUSE		Membrane-associated guanylate kinase, WW and PDZ domain-containing protein 1 (BAI1-associated protein 1) (BAP-1) (Membrane-associated guanylate kinase inverted 1) (MAGI-1)
Q9EQJ9	MAGI3_MOUSE		Membrane-associated guanylate kinase, WW and PDZ domain-containing protein 3 (Membrane-associated guanylate kinase inverted 3) (MAGI-3)
Q9ESG9	PMYT1_MOUSE		Membrane-associated tyrosine- and threonine-specific cdc2-inhibitory kinase (EC 2.7.11.1) (Myt1 kinase)
Q9R008	KIME_MOUSE		Mevalonate kinase (MK) (EC 2.7.1.36)
Q9R1L5	MAST1_MOUSE		Microtubule-associated serine/threonine-protein kinase 1 (EC 2.7.11.1) (Syntrophin-associated serine/threonine-protein kinase)
Q60592	MAST2_MOUSE		Microtubule-associated serine/threonine-protein kinase 2 (EC 2.7.11.1)
Q3U214	MAST3_MOUSE		Microtubule-associated serine/threonine-protein kinase 3 (EC 2.7.11.1)
Q811L6	MAST4_MOUSE		Microtubule-associated serine/threonine-protein kinase 4 (EC 2.7.11.1)
Q9JM52	MINK1_MOUSE		Misshapen-like kinase 1 (EC 2.7.11.1) (GCK family kinase MiNK) (MAPK/ERK kinase kinase kinase 6) (MEK kinase kinase 6) (MEKKK 6) (Misshapen/NIK-related kinase) (Mitogen-activated protein kinase kinase kinase kinase 6)
P63085	MK01_MOUSE		Mitogen-activated protein kinase 1 (MAP kinase 1) (MAPK 1) (EC 2.7.11.24) (ERT1) (Extracellular signal-regulated kinase 2) (ERK-2) (MAP kinase isoform p42) (p42-MAPK) (Mitogen-activated protein kinase 2) (MAP kinase 2) (MAPK 2)
Q61831	MK10_MOUSE		Mitogen-activated protein kinase 10 (MAP kinase 10) (MAPK 10) (EC 2.7.11.24) (MAP kinase p49 3F12) (Stress-activated protein kinase JNK3) (c-Jun N-terminal kinase 3)
Q9WUI1	MK11_MOUSE		Mitogen-activated protein kinase 11 (MAP kinase 11) (MAPK 11) (EC 2.7.11.24) (Mitogen-activated protein kinase p38 beta) (MAP kinase p38 beta) (p38B)
O08911	MK12_MOUSE		Mitogen-activated protein kinase 12 (MAP kinase 12) (MAPK 12) (EC 2.7.11.24) (Extracellular signal-regulated kinase 6) (ERK-6) (Mitogen-activated protein kinase p38 gamma) (MAP kinase p38 gamma) (Stress-activated protein kinase 3)
Q9Z1B7	MK13_MOUSE		Mitogen-activated protein kinase 13 (MAP kinase 13) (MAPK 13) (EC 2.7.11.24) (Mitogen-activated protein kinase p38 delta) (MAP kinase p38 delta) (Stress-activated protein kinase 4)
P47811	MK14_MOUSE		Mitogen-activated protein kinase 14 (MAP kinase 14) (MAPK 14) (EC 2.7.11.24) (CRK1) (Mitogen-activated protein kinase p38 alpha) (MAP kinase p38 alpha)
Q80Y86	MK15_MOUSE		Mitogen-activated protein kinase 15 (MAP kinase 15) (MAPK 15) (EC 2.7.11.24) (Extracellular signal-regulated kinase 7) (ERK-7)
Q63844	MK03_MOUSE		Mitogen-activated protein kinase 3 (MAP kinase 3) (MAPK 3) (EC 2.7.11.24) (ERT2) (Extracellular signal-regulated kinase 1) (ERK-1) (Insulin-stimulated MAP2 kinase) (MAP kinase isoform p44) (p44-MAPK) (MNK1) (Microtubule-associated protein 2 kinase) (p44-ERK1)
Q6P5G0	MK04_MOUSE		Mitogen-activated protein kinase 4 (MAP kinase 4) (MAPK 4) (EC 2.7.11.24) (Extracellular signal-regulated kinase 4) (ERK-4)
Q61532	MK06_MOUSE		Mitogen-activated protein kinase 6 (MAP kinase 6) (MAPK 6) (EC 2.7.11.24) (Extracellular signal-regulated kinase 3) (ERK-3)
Q9WVS8	MK07_MOUSE		Mitogen-activated protein kinase 7 (MAP kinase 7) (MAPK 7) (EC 2.7.11.24) (Big MAP kinase 1) (BMK-1) (Extracellular signal-regulated kinase 5) (ERK-5)
Q91Y86	MK08_MOUSE		Mitogen-activated protein kinase 8 (MAP kinase 8) (MAPK 8) (EC 2.7.11.24) (Stress-activated protein kinase JNK1) (c-Jun N-terminal kinase 1)
Q9WTU6	MK09_MOUSE		Mitogen-activated protein kinase 9 (MAP kinase 9) (MAPK 9) (EC 2.7.11.24) (Stress-activated protein kinase JNK2) (c-Jun N-terminal kinase 2)
P53349	M3K1_MOUSE		Mitogen-activated protein kinase kinase kinase 1 (EC 2.7.11.25) (MAPK/ERK kinase kinase 1) (MEK kinase 1) (MEKK 1)
Q66L42	M3K10_MOUSE		Mitogen-activated protein kinase kinase kinase 10 (EC 2.7.11.25)
Q80XI6	M3K11_MOUSE		Mitogen-activated protein kinase kinase kinase 11 (EC 2.7.11.25) (Mixed lineage kinase 3)
Q60700	M3K12_MOUSE		Mitogen-activated protein kinase kinase kinase 12 (EC 2.7.11.25) (Dual leucine zipper bearing kinase) (DLK) (Leucine-zipper protein kinase) (ZPK) (MAPK-upstream kinase) (MUK) (Mixed lineage kinase)
Q1HKZ5	M3K13_MOUSE		Mitogen-activated protein kinase kinase kinase 13 (EC 2.7.11.25)
Q9WUL6	M3K14_MOUSE		Mitogen-activated protein kinase kinase kinase 14 (EC 2.7.11.25) (NF-kappa-beta-inducing kinase) (Serine/threonine-protein kinase NIK)
A2AQW0	M3K15_MOUSE		Mitogen-activated protein kinase kinase kinase 15 (EC 2.7.11.25) (MAPK/ERK kinase kinase 15) (MEK kinase 15) (MEKK 15)
E9Q3S4	M3K19_MOUSE		Mitogen-activated protein kinase kinase kinase 19 (EC 2.7.11.1) (SPS1/STE20-related protein kinase YSK4)
Q61083	M3K2_MOUSE		Mitogen-activated protein kinase kinase kinase 2 (EC 2.7.11.25) (MAPK/ERK kinase kinase 2) (MEK kinase 2) (MEKK 2)
Q9ESL4	M3K20_MOUSE		Mitogen-activated protein kinase kinase kinase 20 (EC 2.7.11.25) (Human cervical cancer suppressor gene 4 protein) (HCCS-4) (Leucine zipper- and sterile alpha motif kinase ZAK) (Leucine zipper- and sterile alpha motif-containing kinase) (MLK-like mitogen-activated protein triple kinase) (Mitogen-activated protein kinase kinase kinase MLT) (Mixed lineage kinase-related kinase) (MLK-related kinase)…
Q8VDG6	M3K21_MOUSE		Mitogen-activated protein kinase kinase kinase 21 (EC 2.7.11.25) (Mitogen-activated protein kinase kinase kinase MLK4) (Mixed lineage kinase 4)
Q61084	M3K3_MOUSE		Mitogen-activated protein kinase kinase kinase 3 (EC 2.7.11.25) (MAPK/ERK kinase kinase 3) (MEK kinase 3) (MEKK 3)
O08648	M3K4_MOUSE		Mitogen-activated protein kinase kinase kinase 4 (EC 2.7.11.25) (MAPK/ERK kinase kinase 4) (MEK kinase 4) (MEKK 4)
O35099	M3K5_MOUSE		Mitogen-activated protein kinase kinase kinase 5 (EC 2.7.11.25) (Apoptosis signal-regulating kinase 1) (ASK-1) (MAPK/ERK kinase kinase 5) (MEK kinase 5) (MEKK 5)
Q9WTR2	M3K6_MOUSE		Mitogen-activated protein kinase kinase kinase 6 (EC 2.7.11.25) (Apoptosis signal-regulating kinase 2)
Q62073	M3K7_MOUSE		Mitogen-activated protein kinase kinase kinase 7 (EC 2.7.11.25) (Transforming growth factor-beta-activated kinase 1) (TGF-beta-activated kinase 1)
Q07174	M3K8_MOUSE		Mitogen-activated protein kinase kinase kinase 8 (EC 2.7.11.25) (Cancer Osaka thyroid oncogene) (Proto-oncogene c-Cot) (Serine/threonine-protein kinase cot) (Tumor progression locus 2) (TPL-2)
Q3U1V8	M3K9_MOUSE		Mitogen-activated protein kinase kinase kinase 9 (EC 2.7.11.25)
P70218	M4K1_MOUSE		Mitogen-activated protein kinase kinase kinase kinase 1 (EC 2.7.11.1) (Hematopoietic progenitor kinase) (HPK) (MAPK/ERK kinase kinase kinase 1) (MEK kinase kinase 1) (MEKKK 1)
Q61161	M4K2_MOUSE		Mitogen-activated protein kinase kinase kinase kinase 2 (EC 2.7.11.1) (Germinal center kinase) (GCK) (MAPK/ERK kinase kinase kinase 2) (MEK kinase kinase 2) (MEKKK 2) (Rab8-interacting protein)
Q99JP0	M4K3_MOUSE		Mitogen-activated protein kinase kinase kinase kinase 3 (EC 2.7.11.1) (Germinal center kinase-related protein kinase) (GLK) (MAPK/ERK kinase kinase kinase 3) (MEK kinase kinase 3) (MEKKK 3)
P97820	M4K4_MOUSE		Mitogen-activated protein kinase kinase kinase kinase 4 (EC 2.7.11.1) (HPK/GCK-like kinase HGK) (MAPK/ERK kinase kinase kinase 4) (MEK kinase kinase 4) (MEKKK 4) (Nck-interacting kinase)
Q8BPM2	M4K5_MOUSE		Mitogen-activated protein kinase kinase kinase kinase 5 (EC 2.7.11.1) (MAPK/ERK kinase kinase kinase 5) (MEK kinase kinase 5) (MEKKK 5)
Q6NS57	MABP1_MOUSE		Mitogen-activated protein kinase-binding protein 1 (JNK-binding protein 1) (JNKBP-1)
O08901	BUB1_MOUSE		Mitotic checkpoint serine/threonine-protein kinase BUB1 (mBUB1) (EC 2.7.11.1) (BUB1A)
Q9Z1S0	BUB1B_MOUSE		Mitotic checkpoint serine/threonine-protein kinase BUB1 beta (EC 2.7.11.1) (MAD3/BUB1-related protein kinase) (BubR1) (Mitotic checkpoint kinase MAD3L)
Q9D2Y4	MLKL_MOUSE		Mixed lineage kinase domain-like protein
Q921Y0	MOB1A_MOUSE		MOB kinase activator 1A (Mob1 homolog 1B) (Mps one binder kinase activator-like 1B)
Q8BPB0	MOB1B_MOUSE		MOB kinase activator 1B (Mob1 homolog 1A) (Mps one binder kinase activator-like 1A)
Q8VI63	MOB2_MOUSE		MOB kinase activator 2 (Mob2 homolog) (Mps one binder kinase activator-like 2) (Ovary-specific MOB-like protein)
Q8BSU7	MOB3A_MOUSE		MOB kinase activator 3A (Mob1 homolog 2A) (Mps one binder kinase activator-like 2A)
Q8VE04	MOB3B_MOUSE		MOB kinase activator 3B (Mob1 homolog 2b) (Mps one binder kinase activator-like 2B)
Q8BJG4	MOB3C_MOUSE		MOB kinase activator 3C (Mob1 homolog 2C) (Mps one binder kinase activator-like 2C)
Q6PEB6	PHOCN_MOUSE		MOB-like protein phocein (Class II mMOB1) (Mob1 homolog 3) (Mob3) (Mps one binder kinase activator-like 3) (Preimplantation protein 3)
Q61006	MUSK_MOUSE		Muscle, skeletal receptor tyrosine-protein kinase (EC 2.7.10.1) (Muscle-specific tyrosine-protein kinase receptor) (MuSK) (Muscle-specific kinase receptor)
Q8VCR8	MYLK2_MOUSE		Myosin light chain kinase 2, skeletal/cardiac muscle (MLCK2) (EC 2.7.11.18)
Q3UIZ8	MYLK3_MOUSE		Myosin light chain kinase 3 (EC 2.7.11.18) (Cardiac-MyBP-C-associated Ca/CaM kinase) (Cardiac-MLCK)
Q5SUV5	MYLK4_MOUSE		Myosin light chain kinase family member 4 (EC 2.7.11.1) (Sugen kinase 85) (SgK085)
Q6PDN3	MYLK_MOUSE		Myosin light chain kinase, smooth muscle (MLCK) (smMLCK) (EC 2.7.11.18) (Kinase-related protein) (KRP) (Telokin) [Cleaved into: Myosin light chain kinase, smooth muscle, deglutamylated form]
P54265	DMPK_MOUSE		Myotonin-protein kinase (MT-PK) (EC 2.7.11.1) (DM-kinase) (DMK) (DMPK) (Myotonic dystrophy protein kinase) (MDPK)
P26645	MARCS_MOUSE		Myristoylated alanine-rich C-kinase substrate (MARCKS)
Q9QZ08	NAGK_MOUSE		N-acetyl-D-glucosamine kinase (N-acetylglucosamine kinase) (EC 2.7.1.59) (GlcNAc kinase)
Q68FH4	GALK2_MOUSE		N-acetylgalactosamine kinase (EC 2.7.1.157) (GalNAc kinase) (Galactokinase 2)
P58058	NADK_MOUSE		NAD kinase (EC 2.7.1.23) (Poly(P)/ATP NAD kinase)
Q8C5H8	NAKD2_MOUSE		NAD kinase 2, mitochondrial (EC 2.7.1.23) (Mitochondrial NAD kinase) (NAD kinase domain-containing protein 1, mitochondrial)
P05480	SRC_MOUSE		Neuronal proto-oncogene tyrosine-protein kinase Src (EC 2.7.10.2) (Proto-oncogene c-Src) (pp60c-src) (p60-Src)
Q6PFX7	NYAP1_MOUSE		Neuronal tyrosine-phosphorylated phosphoinositide-3-kinase adapter 1
Q8BM65	NYAP2_MOUSE		Neuronal tyrosine-phosphorylated phosphoinositide-3-kinase adapter 2
O88522	NEMO_MOUSE		NF-kappa-B essential modulator (NEMO) (IkB kinase-associated protein 1) (IKKAP1) (mFIP-3) (Inhibitor of nuclear factor kappa-B kinase subunit gamma) (I-kappa-B kinase subunit gamma) (IKK-gamma) (IKKG) (IkB kinase subunit gamma) (NF-kappa-B essential modifier)
Q91W63	NRK1_MOUSE		Nicotinamide riboside kinase 1 (NRK 1) (NmR-K 1) (EC 2.7.1.22) (Nicotinic acid riboside kinase 1) (EC 2.7.1.173) (Ribosylnicotinamide kinase 1) (RNK 1) (Ribosylnicotinic acid kinase 1)
Q9D7C9	NRK2_MOUSE		Nicotinamide riboside kinase 2 (NRK 2) (NmR-K 2) (EC 2.7.1.22) (Integrin beta-1-binding protein 3) (Muscle integrin-binding protein) (MIBP) (Nicotinic acid riboside kinase 2) (EC 2.7.1.173) (Ribosylnicotinamide kinase 2) (RNK 2) (Ribosylnicotinic acid kinase 2)
Q9R0G8	NRK_MOUSE		Nik-related protein kinase (EC 2.7.11.1) (Nck-interacting kinase-like embryo specific kinase) (NESK) (NIK-like embryo-specific kinase)
Q99ML2	TNK1_MOUSE		Non-receptor tyrosine-protein kinase TNK1 (EC 2.7.10.2) (Kinase of embryonic stem cells)
Q9R117	TYK2_MOUSE		Non-receptor tyrosine-protein kinase TYK2 (EC 2.7.10.2)
Q6VNS1	NTRK3_MOUSE		NT-3 growth factor receptor (EC 2.7.10.1) (GP145-TrkC) (Trk-C) (Neurotrophic tyrosine kinase receptor type 3) (TrkC tyrosine kinase)
Q9EQC5	SCYL1_MOUSE		N-terminal kinase-like protein (105 kDa kinase-like protein) (Mitosis-associated kinase-like protein NTKL) (SCY1-like protein 1)
Q641K5	NUAK1_MOUSE		NUAK family SNF1-like kinase 1 (EC 2.7.11.1) (AMPK-related protein kinase 5) (Omphalocele kinase 1)
Q8BZN4	NUAK2_MOUSE		NUAK family SNF1-like kinase 2 (EC 2.7.11.1) (Omphalocele kinase 2)
Q80XU3	NUCKS_MOUSE		Nuclear ubiquitous casein and cyclin-dependent kinase substrate 1 (JC7)
Q9WV85	NDK3_MOUSE		Nucleoside diphosphate kinase 3 (NDK 3) (NDP kinase 3) (EC 2.7.4.6) (DR-nm23) (Nucleoside diphosphate kinase C) (NDPKC) (nm23-M3)
O88425	NDK6_MOUSE		Nucleoside diphosphate kinase 6 (NDK 6) (NDP kinase 6) (EC 2.7.4.6) (nm23-M6)
Q9QXL8	NDK7_MOUSE		Nucleoside diphosphate kinase 7 (NDK 7) (NDP kinase 7) (EC 2.7.4.6) (nm23-M7)
P15532	NDKA_MOUSE		Nucleoside diphosphate kinase A (NDK A) (NDP kinase A) (EC 2.7.4.6) (Metastasis inhibition factor NM23) (NDPK-A) (Tumor metastatic process-associated protein) (nm23-M1)
Q01768	NDKB_MOUSE		Nucleoside diphosphate kinase B (NDK B) (NDP kinase B) (EC 2.7.4.6) (Histidine protein kinase NDKB) (EC 2.7.13.3) (P18) (nm23-M2)
Q99MH5	NDK5_MOUSE		Nucleoside diphosphate kinase homolog 5 (NDK-H 5) (NDP kinase homolog 5) (nm23-M5)
Q9WV84	NDKM_MOUSE		Nucleoside diphosphate kinase, mitochondrial (NDK) (NDP kinase, mitochondrial) (EC 2.7.4.6) (Nucleoside diphosphate kinase D) (NDPKD) (nm23-M4)
A2AAJ9	OBSCN_MOUSE		Obscurin (EC 2.7.11.1) (Obscurin-RhoGEF) (Obscurin-myosin light chain kinase) (Obscurin-MLCK)
Q8K4K6	PANK1_MOUSE		Pantothenate kinase 1 (mPank) (mPank1) (EC 2.7.1.33) (Pantothenic acid kinase 1)
Q8R2W9	PANK3_MOUSE		Pantothenate kinase 3 (mPanK3) (EC 2.7.1.33) (Pantothenic acid kinase 3)
Q80YV4	PANK4_MOUSE		Pantothenate kinase 4 (mPanK4) (EC 2.7.1.33) (Pantothenic acid kinase 4)
Q8CEE6	PASK_MOUSE		PAS domain-containing serine/threonine-protein kinase (PAS-kinase) (PASKIN) (EC 2.7.11.1)
O70589	CSKP_MOUSE		Peripheral plasma membrane protein CASK (EC 2.7.11.1) (Calcium/calmodulin-dependent serine protein kinase)
Q6PF93	PK3C3_MOUSE		Phosphatidylinositol 3-kinase catalytic subunit type 3 (PI3-kinase type 3) (PI3K type 3) (PtdIns-3-kinase type 3) (EC 2.7.1.137) (Phosphoinositide-3-kinase class 3)
P26450	P85A_MOUSE		Phosphatidylinositol 3-kinase regulatory subunit alpha (PI3-kinase regulatory subunit alpha) (PI3K regulatory subunit alpha) (PtdIns-3-kinase regulatory subunit alpha) (Phosphatidylinositol 3-kinase 85 kDa regulatory subunit alpha) (PI3-kinase subunit p85-alpha) (PtdIns-3-kinase regulatory subunit p85-alpha)
O08908	P85B_MOUSE		Phosphatidylinositol 3-kinase regulatory subunit beta (PI3-kinase regulatory subunit beta) (PI3K regulatory subunit beta) (PtdIns-3-kinase regulatory subunit beta) (Phosphatidylinositol 3-kinase 85 kDa regulatory subunit beta) (PI3-kinase subunit p85-beta) (PtdIns-3-kinase regulatory subunit p85-beta)
Q64143	P55G_MOUSE		Phosphatidylinositol 3-kinase regulatory subunit gamma (PI3-kinase regulatory subunit gamma) (PI3K regulatory subunit gamma) (PtdIns-3-kinase regulatory subunit gamma) (Phosphatidylinositol 3-kinase 55 kDa regulatory subunit gamma) (PI3-kinase subunit p55-gamma) (PtdIns-3-kinase regulatory subunit p55-gamma) (p55PIK)
P42337	PK3CA_MOUSE		Phosphatidylinositol 4,5-bisphosphate 3-kinase catalytic subunit alpha isoform (PI3-kinase subunit alpha) (PI3K-alpha) (PI3Kalpha) (PtdIns-3-kinase subunit alpha) (EC 2.7.1.153) (Phosphatidylinositol 4,5-bisphosphate 3-kinase 110 kDa catalytic subunit alpha) (PtdIns-3-kinase subunit p110-alpha) (p110alpha) (Phosphoinositide-3-kinase catalytic alpha polypeptide) (Serine/threonine protein kinase PI…
Q8BTI9	PK3CB_MOUSE		Phosphatidylinositol 4,5-bisphosphate 3-kinase catalytic subunit beta isoform (PI3-kinase subunit beta) (PI3K-beta) (PI3Kbeta) (PtdIns-3-kinase subunit beta) (EC 2.7.1.153) (Phosphatidylinositol 4,5-bisphosphate 3-kinase 110 kDa catalytic subunit beta) (PtdIns-3-kinase subunit p110-beta) (p110beta)
O35904	PK3CD_MOUSE		Phosphatidylinositol 4,5-bisphosphate 3-kinase catalytic subunit delta isoform (PI3-kinase subunit delta) (PI3K-delta) (PI3Kdelta) (PtdIns-3-kinase subunit delta) (EC 2.7.1.153) (Phosphatidylinositol 4,5-bisphosphate 3-kinase 110 kDa catalytic subunit delta) (PtdIns-3-kinase subunit p110-delta) (p110delta)
Q9JHG7	PK3CG_MOUSE		Phosphatidylinositol 4,5-bisphosphate 3-kinase catalytic subunit gamma isoform (PI3-kinase subunit gamma) (PI3K-gamma) (PI3Kgamma) (PtdIns-3-kinase subunit gamma) (EC 2.7.1.153) (Phosphatidylinositol 4,5-bisphosphate 3-kinase 110 kDa catalytic subunit gamma) (PtdIns-3-kinase subunit p110-gamma) (p110gamma) (Phosphoinositide-3-kinase catalytic gamma polypeptide) (Serine/threonine protein kinase PI…
E9Q3L2	PI4KA_MOUSE		Phosphatidylinositol 4-kinase alpha (PI4-kinase alpha) (PI4K-alpha) (PtdIns-4-kinase alpha) (EC 2.7.1.67)
Q8BKC8	PI4KB_MOUSE		Phosphatidylinositol 4-kinase beta (PI4K-beta) (PI4Kbeta) (PtdIns 4-kinase beta) (EC 2.7.1.67)
Q2TBE6	P4K2A_MOUSE		Phosphatidylinositol 4-kinase type 2-alpha (EC 2.7.1.67) (Phosphatidylinositol 4-kinase type II-alpha)
Q8CBQ5	P4K2B_MOUSE		Phosphatidylinositol 4-kinase type 2-beta (EC 2.7.1.67) (Phosphatidylinositol 4-kinase type II-beta)
Q61194	P3C2A_MOUSE		Phosphatidylinositol 4-phosphate 3-kinase C2 domain-containing subunit alpha (PI3K-C2-alpha) (PtdIns-3-kinase C2 subunit alpha) (EC 2.7.1.154) (Cpk-m) (Phosphoinositide 3-kinase-C2-alpha) (p170)
O70167	P3C2G_MOUSE		Phosphatidylinositol 4-phosphate 3-kinase C2 domain-containing subunit gamma (PI3K-C2-gamma) (PtdIns-3-kinase C2 subunit gamma) (EC 2.7.1.154) (Phosphoinositide 3-kinase-C2-gamma)
P70182	PI51A_MOUSE		Phosphatidylinositol 4-phosphate 5-kinase type-1 alpha (PIP5K1-alpha) (PtdIns(4)P-5-kinase 1 alpha) (EC 2.7.1.68) (68 kDa type I phosphatidylinositol 4-phosphate 5-kinase) (Phosphatidylinositol 4-phosphate 5-kinase type I alpha) (PIP5KIalpha) (Phosphatidylinositol 4-phosphate 5-kinase type I beta) (PI4P5KIbeta)
P70181	PI51B_MOUSE		Phosphatidylinositol 4-phosphate 5-kinase type-1 beta (PIP5K1-beta) (PtdIns(4)P-5-kinase 1 beta) (EC 2.7.1.68) (Phosphatidylinositol 4-phosphate 5-kinase type I alpha) (PIP5KIalpha) (Phosphatidylinositol 4-phosphate 5-kinase type I beta) (PIP5KIbeta)
O70161	PI51C_MOUSE		Phosphatidylinositol 4-phosphate 5-kinase type-1 gamma (PIP5K1-gamma) (PtdIns(4)P-5-kinase 1 gamma) (EC 2.7.1.68) (Phosphatidylinositol 4-phosphate 5-kinase type I gamma) (PIP5KIgamma)
Q6U7H8	PI5L1_MOUSE		Phosphatidylinositol 4-phosphate 5-kinase-like protein 1 (PI(4)P 5-kinase-like protein 1) (PtdIns(4)P-5-kinase-like protein 1) (EC 2.7.1.68) (Phosphatidylinositol phosphate kinase homolog) (PIPKH)
O70172	PI42A_MOUSE		Phosphatidylinositol 5-phosphate 4-kinase type-2 alpha (EC 2.7.1.149) (1-phosphatidylinositol 5-phosphate 4-kinase 2-alpha) (Diphosphoinositide kinase 2-alpha) (Phosphatidylinositol 5-phosphate 4-kinase type II alpha) (PI(5)P 4-kinase type II alpha) (PIP4KII-alpha) (PtdIns(5)P-4-kinase isoform 2-alpha)
Q80XI4	PI42B_MOUSE		Phosphatidylinositol 5-phosphate 4-kinase type-2 beta (EC 2.7.1.149) (1-phosphatidylinositol 5-phosphate 4-kinase 2-beta) (Diphosphoinositide kinase 2-beta) (Phosphatidylinositol 5-phosphate 4-kinase type II beta) (PI(5)P 4-kinase type II beta) (PIP4KII-beta) (PtdIns(5)P-4-kinase isoform 2-beta)
Q91XU3	PI42C_MOUSE		Phosphatidylinositol 5-phosphate 4-kinase type-2 gamma (EC 2.7.1.149) (Phosphatidylinositol 5-phosphate 4-kinase type II gamma) (PI(5)P 4-kinase type II gamma) (PIP4KII-gamma)
P09411	PGK1_MOUSE		Phosphoglycerate kinase 1 (EC 2.7.2.3)
P09041	PGK2_MOUSE		Phosphoglycerate kinase 2 (EC 2.7.2.3) (Phosphoglycerate kinase, testis specific)
Q9EQ32	BCAP_MOUSE		Phosphoinositide 3-kinase adapter protein 1 (B-cell adapter for phosphoinositide 3-kinase) (B-cell phosphoinositide 3-kinase adapter protein 1)
Q8VD65	PI3R4_MOUSE		Phosphoinositide 3-kinase regulatory subunit 4 (PI3-kinase regulatory subunit 4) (EC 2.7.11.1)
Q5SW28	PI3R5_MOUSE		Phosphoinositide 3-kinase regulatory subunit 5 (PI3-kinase regulatory subunit 5) (PI3-kinase p101 subunit) (Phosphatidylinositol 4,5-bisphosphate 3-kinase regulatory subunit) (PtdIns-3-kinase regulatory subunit) (PtdIns-3-kinase p101) (p101-PI3K)
Q3U6Q4	PI3R6_MOUSE		Phosphoinositide 3-kinase regulatory subunit 6 (Phosphoinositide 3-kinase gamma adapter protein of 87 kDa) (p84 PI3K adapter protein) (p84 PIKAP) (p87 PI3K adapter protein) (p87PIKAP)
Q9D1G2	PMVK_MOUSE		Phosphomevalonate kinase (PMKase) (EC 2.7.4.2)
Q9DB30	PHKG2_MOUSE		Phosphorylase b kinase gamma catalytic chain, liver/testis isoform (PHK-gamma-LT) (PHK-gamma-T) (EC 2.7.11.19) (Phosphorylase kinase subunit gamma-2)
P07934	PHKG1_MOUSE		Phosphorylase b kinase gamma catalytic chain, skeletal muscle/heart isoform (EC 2.7.11.19) (Phosphorylase kinase subunit gamma-1) (Serine/threonine-protein kinase PHKG1) (EC 2.7.11.1) (EC 2.7.11.26)
Q8BWJ3	KPB2_MOUSE		Phosphorylase b kinase regulatory subunit alpha, liver isoform (Phosphorylase kinase alpha L subunit)
P18826	KPB1_MOUSE		Phosphorylase b kinase regulatory subunit alpha, skeletal muscle isoform (Phosphorylase kinase alpha M subunit)
Q7TSH2	KPBB_MOUSE		Phosphorylase b kinase regulatory subunit beta (Phosphorylase kinase subunit beta)
Q3TZX8	NOL9_MOUSE		Polynucleotide 5'-hydroxyl-kinase NOL9 (EC 2.7.1.-) (Nucleolar protein 9)
Q99LI9	CLP1_MOUSE		Polyribonucleotide 5'-hydroxyl-kinase Clp1 (EC 2.7.1.78) (Polyadenylation factor Clp1) (Polynucleotide kinase Clp1) (Pre-mRNA cleavage complex II protein Clp1)
Q8R0J8	GNTK_MOUSE		Probable gluconokinase (EC 2.7.1.12) (Gluconate kinase)
Q6TCG8	PAQR3_MOUSE		Progestin and adipoQ receptor family member 3 (Progestin and adipoQ receptor family member III) (Raf kinase trapping to Golgi) (RKTG)
Q8CIG8	ANM5_MOUSE		Protein arginine N-methyltransferase 5 (EC 2.1.1.320) (Histone-arginine N-methyltransferase PRMT5) (Jak-binding protein 1) (Shk1 kinase-binding protein 1 homolog) (SKB1 homolog)
Q18PE0	DOK7_MOUSE		Protein Dok-7 (Downstream of tyrosine kinase 7)
P20444	KPCA_MOUSE		Protein kinase C alpha type (PKC-A) (PKC-alpha) (EC 2.7.11.13)
Q99JB8	PACN3_MOUSE		Protein kinase C and casein kinase II substrate protein 3
Q61644	PACN1_MOUSE		Protein kinase C and casein kinase substrate in neurons protein 1 (Syndapin-1)
Q9WVE8	PACN2_MOUSE		Protein kinase C and casein kinase substrate in neurons protein 2 (Syndapin-2) (Syndapin-II)
P68404	KPCB_MOUSE		Protein kinase C beta type (PKC-B) (PKC-beta) (EC 2.7.11.13)
P28867	KPCD_MOUSE		Protein kinase C delta type (EC 2.7.11.13) (Tyrosine-protein kinase PRKCD) (EC 2.7.10.2) (nPKC-delta) [Cleaved into: Protein kinase C delta type regulatory subunit; Protein kinase C delta type catalytic subunit (Sphingosine-dependent protein kinase-1) (SDK1)]
P16054	KPCE_MOUSE		Protein kinase C epsilon type (EC 2.7.11.13) (nPKC-epsilon)
P23298	KPCL_MOUSE		Protein kinase C eta type (EC 2.7.11.13) (PKC-L) (nPKC-eta)
P63318	KPCG_MOUSE		Protein kinase C gamma type (PKC-gamma) (EC 2.7.11.13)
Q62074	KPCI_MOUSE		Protein kinase C iota type (EC 2.7.11.13) (Atypical protein kinase C-lambda/iota) (aPKC-lambda/iota) (nPKC-iota)
Q02111	KPCT_MOUSE		Protein kinase C theta type (EC 2.7.11.13) (nPKC-theta)
Q02956	KPCZ_MOUSE		Protein kinase C zeta type (EC 2.7.11.13) (nPKC-zeta)
Q2VWQ2	NELL1_MOUSE		Protein kinase C-binding protein NELL1 (NEL-like protein 1)
Q61220	NELL2_MOUSE		Protein kinase C-binding protein NELL2 (MEL91 protein) (NEL-like protein 2)
Q9WUX5	MRVI1_MOUSE		Protein MRVI1 (Inositol 1,4,5-trisphosphate receptor-associated cGMP kinase substrate) (JAW1-related protein MRVI1) (Murine retrovirus integration site 1 protein)
Q3TUA9	SG196_MOUSE		Protein O-mannose kinase (POMK) (EC 2.7.1.-) (Protein kinase-like protein SgK196) (Sugen kinase 196)
Q0KK55	VKIND_MOUSE		Protein very KIND (v-KIND) (KIND domain-containing protein 1) (Kinase non-catalytic C-lobe domain-containing protein 1) (Ras-GEF domain-containing family member 2)
Q9QVP9	FAK2_MOUSE		Protein-tyrosine kinase 2-beta (EC 2.7.10.2) (Calcium-dependent tyrosine kinase) (CADTK) (Calcium-regulated non-receptor proline-rich tyrosine kinase) (Cell adhesion kinase beta) (CAK-beta) (CAKB) (Focal adhesion kinase 2) (FADK 2) (Proline-rich tyrosine kinase 2) (Related adhesion focal tyrosine kinase) (RAFTK)
Q64434	PTK6_MOUSE		Protein-tyrosine kinase 6 (EC 2.7.10.2) (SRC-related intestinal kinase)
P00536	MOS_MOUSE		Proto-oncogene serine/threonine-protein kinase mos (EC 2.7.11.1) (Oocyte maturation factor mos) (Proto-oncogene c-Mos)
P06240	LCK_MOUSE		Proto-oncogene tyrosine-protein kinase LCK (EC 2.7.10.2) (Leukocyte C-terminal Src kinase) (LSK) (Lymphocyte cell-specific protein-tyrosine kinase) (p56-LCK)
P35546	RET_MOUSE		Proto-oncogene tyrosine-protein kinase receptor Ret (EC 2.7.10.1) (Proto-oncogene c-Ret) [Cleaved into: Soluble RET kinase fragment; Extracellular cell-membrane anchored RET cadherin 120 kDa fragment]
Q78DX7	ROS1_MOUSE		Proto-oncogene tyrosine-protein kinase ROS (EC 2.7.10.1) (Proto-oncogene c-Ros) (Proto-oncogene c-Ros-1) (Receptor tyrosine kinase c-ros oncogene 1) (c-Ros receptor tyrosine kinase)
Q69Z38	PEAK1_MOUSE		Pseudopodium-enriched atypical kinase 1 (EC 2.7.10.2) (Sugen kinase 269) (Tyrosine-protein kinase SgK269)
Q8BX05	GLPK5_MOUSE		Putative glycerol kinase 5 (GK 5) (Glycerokinase 5) (EC 2.7.1.30) (ATP:glycerol 3-phosphotransferase 5)
Q8C0V7	SMKW_MOUSE		Putative sperm motility kinase W (EC 2.7.11.1)
Q8BX57	PXK_MOUSE		PX domain-containing protein kinase-like protein (Modulator of Na,K-ATPase) (MONaKA)
Q8K183	PDXK_MOUSE		Pyridoxal kinase (EC 2.7.1.35) (Pyridoxine kinase)
Q8BFP9	PDK1_MOUSE		[Pyruvate dehydrogenase (acetyl-transferring)] kinase isozyme 1, mitochondrial (EC 2.7.11.2) (Pyruvate dehydrogenase kinase isoform 1) (PDH kinase 1)
Q9JK42	PDK2_MOUSE		[Pyruvate dehydrogenase (acetyl-transferring)] kinase isozyme 2, mitochondrial (EC 2.7.11.2) (Pyruvate dehydrogenase kinase isoform 2) (PDH kinase 2)
Q922H2	PDK3_MOUSE		[Pyruvate dehydrogenase (acetyl-transferring)] kinase isozyme 3, mitochondrial (EC 2.7.11.2) (Pyruvate dehydrogenase kinase isoform 3)
O70571	PDK4_MOUSE		[Pyruvate dehydrogenase (acetyl-transferring)] kinase isozyme 4, mitochondrial (EC 2.7.11.2) (Pyruvate dehydrogenase kinase isoform 4)
P53657	KPYR_MOUSE		Pyruvate kinase PKLR (EC 2.7.1.40) (L-PK) (Pyruvate kinase isozymes L/R)
P52480	KPYM_MOUSE		Pyruvate kinase PKM (EC 2.7.1.40) (Pyruvate kinase muscle isozyme)
P31750	AKT1_MOUSE		RAC-alpha serine/threonine-protein kinase (EC 2.7.11.1) (AKT1 kinase) (Protein kinase B) (PKB) (Protein kinase B alpha) (PKB alpha) (Proto-oncogene c-Akt) (RAC-PK-alpha) (Thymoma viral proto-oncogene)
Q60823	AKT2_MOUSE		RAC-beta serine/threonine-protein kinase (EC 2.7.11.1) (Protein kinase Akt-2) (Protein kinase B beta) (PKB beta) (RAC-PK-beta)
Q9WUA6	AKT3_MOUSE		RAC-gamma serine/threonine-protein kinase (EC 2.7.11.1) (Protein kinase Akt-3) (Protein kinase B gamma) (PKB gamma) (RAC-PK-gamma)
Q3UFY4	RSH3A_MOUSE		Radial spoke head protein 3 homolog A (A-kinase anchor protein RSPH3A) (Radial spoke head-like protein 2A)
Q9DA80	RSH3B_MOUSE		Radial spoke head protein 3 homolog B (A-kinase anchor protein RSPH3B) (Radial spoke head-like protein 2B)
Q99N57	RAF1_MOUSE		RAF proto-oncogene serine/threonine-protein kinase (EC 2.7.11.1) (Proto-oncogene c-RAF) (cRaf) (Raf-1)
Q9QUG9	GRP2_MOUSE		RAS guanyl-releasing protein 2 (Calcium and DAG-regulated guanine nucleotide exchange factor I) (CalDAG-GEFI) (F25B3.3 kinase-like protein)
P68040	RACK1_MOUSE		Receptor of activated protein C kinase 1 (12-3) (Guanine nucleotide-binding protein subunit beta-2-like 1) (Receptor for activated C kinase) (Receptor of activated protein kinase C 1) (p205) [Cleaved into: Receptor of activated protein C kinase 1, N-terminally processed (Guanine nucleotide-binding protein subunit beta-2-like 1, N-terminally processed)]
P70424	ERBB2_MOUSE		Receptor tyrosine-protein kinase erbB-2 (EC 2.7.10.1) (Proto-oncogene Neu) (Proto-oncogene c-ErbB-2) (p185erbB2) (CD antigen CD340)
Q61526	ERBB3_MOUSE		Receptor tyrosine-protein kinase erbB-3 (EC 2.7.10.1) (Glial growth factor receptor) (Proto-oncogene-like protein c-ErbB-3)
Q61527	ERBB4_MOUSE		Receptor tyrosine-protein kinase erbB-4 (EC 2.7.10.1) (Proto-oncogene-like protein c-ErbB-4) [Cleaved into: ERBB4 intracellular domain (4ICD) (E4ICD) (s80HER4)]
Q60855	RIPK1_MOUSE		Receptor-interacting serine/threonine-protein kinase 1 (EC 2.7.11.1) (Cell death protein RIP) (Receptor-interacting protein 1) (RIP-1) (Serine/threonine-protein kinase RIP)
P58801	RIPK2_MOUSE		Receptor-interacting serine/threonine-protein kinase 2 (EC 2.7.11.1) (Tyrosine-protein kinase RIPK2) (EC 2.7.10.2)
Q9QZL0	RIPK3_MOUSE		Receptor-interacting serine/threonine-protein kinase 3 (EC 2.7.11.1) (RIP-like protein kinase 3) (Receptor-interacting protein 3) (RIP-3) (mRIP3)
Q9ERK0	RIPK4_MOUSE		Receptor-interacting serine/threonine-protein kinase 4 (EC 2.7.11.1) (Ankyrin repeat domain-containing protein 3) (PKC-associated protein kinase) (PKC-regulated protein kinase)
Q00342	FLT3_MOUSE		Receptor-type tyrosine-protein kinase FLT3 (EC 2.7.10.1) (FL cytokine receptor) (Fetal liver kinase 2) (FLK-2) (Fms-like tyrosine kinase 3) (FLT-3) (Tyrosine-protein kinase receptor flk-2) (CD antigen CD135)
Q8VDS4	RPR1A_MOUSE		Regulation of nuclear pre-mRNA domain-containing protein 1A (Cyclin-dependent kinase inhibitor 2B-related protein) (p15INK4B-related protein)
P70335	ROCK1_MOUSE		Rho-associated protein kinase 1 (EC 2.7.11.1) (Rho-associated, coiled-coil-containing protein kinase 1) (Rho-associated, coiled-coil-containing protein kinase I) (ROCK-I) (p160 ROCK-1) (p160ROCK)
P70336	ROCK2_MOUSE		Rho-associated protein kinase 2 (EC 2.7.11.1) (Rho-associated, coiled-coil-containing protein kinase 2) (Rho-associated, coiled-coil-containing protein kinase II) (ROCK-II) (p164 ROCK-2)
Q9WVL4	RK_MOUSE		Rhodopsin kinase (RK) (EC 2.7.11.14) (G protein-coupled receptor kinase 1)
Q8CFV9	RIFK_MOUSE		Riboflavin kinase (EC 2.7.1.26) (ATP:riboflavin 5'-phosphotransferase) (Flavokinase) (KOI-4)
P18653	KS6A1_MOUSE		Ribosomal protein S6 kinase alpha-1 (S6K-alpha-1) (EC 2.7.11.1) (90 kDa ribosomal protein S6 kinase 1) (p90-RSK 1) (p90RSK1) (p90S6K) (MAP kinase-activated protein kinase 1a) (MAPK-activated protein kinase 1a) (MAPKAP kinase 1a) (MAPKAPK-1a) (Ribosomal S6 kinase 1) (RSK-1)
Q9WUT3	KS6A2_MOUSE		Ribosomal protein S6 kinase alpha-2 (S6K-alpha-2) (EC 2.7.11.1) (90 kDa ribosomal protein S6 kinase 2) (p90-RSK 2) (p90RSK2) (MAP kinase-activated protein kinase 1c) (MAPK-activated protein kinase 1c) (MAPKAP kinase 1c) (MAPKAPK-1c) (Protein-tyrosine kinase Mpk-9) (Ribosomal S6 kinase 3) (RSK-3) (pp90RSK3)
P18654	KS6A3_MOUSE		Ribosomal protein S6 kinase alpha-3 (S6K-alpha-3) (EC 2.7.11.1) (90 kDa ribosomal protein S6 kinase 3) (p90-RSK 3) (p90RSK3) (MAP kinase-activated protein kinase 1b) (MAPK-activated protein kinase 1b) (MAPKAP kinase 1b) (MAPKAPK-1b) (Ribosomal S6 kinase 2) (RSK-2) (pp90RSK2)
Q9Z2B9	KS6A4_MOUSE		Ribosomal protein S6 kinase alpha-4 (S6K-alpha-4) (EC 2.7.11.1) (90 kDa ribosomal protein S6 kinase 4) (Nuclear mitogen- and stress-activated protein kinase 2) (RSK-like protein kinase) (RLSK)
Q8C050	KS6A5_MOUSE		Ribosomal protein S6 kinase alpha-5 (S6K-alpha-5) (EC 2.7.11.1) (90 kDa ribosomal protein S6 kinase 5) (Nuclear mitogen- and stress-activated protein kinase 1) (RSK-like protein kinase) (RLSK)
Q7TPS0	KS6A6_MOUSE		Ribosomal protein S6 kinase alpha-6 (S6K-alpha-6) (EC 2.7.11.1)
Q8BSK8	KS6B1_MOUSE		Ribosomal protein S6 kinase beta-1 (S6K-beta-1) (S6K1) (EC 2.7.11.1) (70 kDa ribosomal protein S6 kinase 1) (P70S6K1) (p70-S6K 1) (Ribosomal protein S6 kinase I) (S6K) (p70 ribosomal S6 kinase alpha) (p70 S6 kinase alpha) (p70 S6K-alpha) (p70 S6KA)
Q9Z1M4	KS6B2_MOUSE		Ribosomal protein S6 kinase beta-2 (S6K-beta-2) (S6K2) (EC 2.7.11.1) (70 kDa ribosomal protein S6 kinase 2) (p70 ribosomal S6 kinase beta) (p70 S6 kinase beta) (p70 S6K-beta) (p70 S6KB)
Q8BLK9	KS6C1_MOUSE		Ribosomal protein S6 kinase delta-1 (S6K-delta-1) (EC 2.7.11.1) (52 kDa ribosomal protein S6 kinase)
Q8R2S1	RPKL1_MOUSE		Ribosomal protein S6 kinase-like 1 (EC 2.7.11.1)
Q8CFE4	SCYL2_MOUSE		SCY1-like protein 2 (Coated vesicle-associated kinase of 104 kDa)
Q9D5J6	SHPK_MOUSE		Sedoheptulokinase (SHK) (EC 2.7.1.14) (Carbohydrate kinase-like protein)
Q62388	ATM_MOUSE		Serine-protein kinase ATM (EC 2.7.11.1) (Ataxia telangiectasia mutated homolog) (A-T mutated homolog)
Q80YS9	STKL1_MOUSE		Serine/threonine kinase-like domain-containing protein STKLD1 (Serine/threonine kinase-like domain-containing protein 1) (Sugen kinase 071)
O55098	STK10_MOUSE		Serine/threonine-protein kinase 10 (EC 2.7.11.1) (Lymphocyte-oriented kinase)
O88697	STK16_MOUSE		Serine/threonine-protein kinase 16 (EC 2.7.11.1) (Embryo-derived protein kinase) (Edpk) (Myristoylated and palmitoylated serine/threonine-protein kinase) (MPSK) (Protein kinase Krct) (Protein kinase PKL12) (TGF-beta-stimulated factor 1) (TSF-1) (Tyrosine-protein kinase STK16) (EC 2.7.10.2)
Q8BG48	ST17B_MOUSE		Serine/threonine-protein kinase 17B (EC 2.7.11.1) (DAP kinase-related apoptosis-inducing protein kinase 2)
Q9JHN8	STK19_MOUSE		Serine/threonine-protein kinase 19 (EC 2.7.11.1) (Protein RP1)
Q99KH8	STK24_MOUSE		Serine/threonine-protein kinase 24 (EC 2.7.11.1) (Mammalian STE20-like protein kinase 3) (MST-3) (STE20-like kinase MST3) [Cleaved into: Serine/threonine-protein kinase 24 35 kDa subunit (Mammalian STE20-like protein kinase 3 N-terminal) (MST3/N); Serine/threonine-protein kinase 24 12 kDa subunit (Mammalian STE20-like protein kinase 3 C-terminal) (MST3/C)]
Q9Z2W1	STK25_MOUSE		Serine/threonine-protein kinase 25 (EC 2.7.11.1) (Ste20-like kinase) (Sterile 20/oxidant stress-response kinase 1) (SOK-1) (Ste20/oxidant stress response kinase 1)
Q99JT2	STK26_MOUSE		Serine/threonine-protein kinase 26 (EC 2.7.11.1) (Mammalian STE20-like protein kinase 4) (MST-4) (STE20-like kinase MST4) (Serine/threonine-protein kinase MST4)
Q9JI10	STK3_MOUSE		Serine/threonine-protein kinase 3 (EC 2.7.11.1) (Mammalian STE20-like protein kinase 2) (MST-2) (STE20-like kinase MST2) [Cleaved into: Serine/threonine-protein kinase 3 36kDa subunit (MST2/N); Serine/threonine-protein kinase 3 20kDa subunit (MST2/C)]
Q99MW1	STK31_MOUSE		Serine/threonine-protein kinase 31 (EC 2.7.11.1)
Q8BGW6	ST32A_MOUSE		Serine/threonine-protein kinase 32A (EC 2.7.11.1)
Q9JJX8	ST32B_MOUSE		Serine/threonine-protein kinase 32B (EC 2.7.11.1)
Q8QZV4	ST32C_MOUSE		Serine/threonine-protein kinase 32C (EC 2.7.11.1)
Q924X7	STK33_MOUSE		Serine/threonine-protein kinase 33 (EC 2.7.11.1)
Q80ZW0	STK35_MOUSE		Serine/threonine-protein kinase 35 (Serine/threonine-protein kinase 35 L1) (EC 2.7.11.1)
Q69ZM6	STK36_MOUSE		Serine/threonine-protein kinase 36 (EC 2.7.11.1) (Fused homolog)
Q91VJ4	STK38_MOUSE		Serine/threonine-protein kinase 38 (EC 2.7.11.1) (NDR1 protein kinase) (Nuclear Dbf2-related kinase 1)
Q7TSE6	ST38L_MOUSE		Serine/threonine-protein kinase 38-like (EC 2.7.11.1) (NDR2 protein kinase) (Nuclear Dbf2-related kinase 2)
Q9JI11	STK4_MOUSE		Serine/threonine-protein kinase 4 (EC 2.7.11.1) (Mammalian STE20-like protein kinase 1) (MST-1) (STE20-like kinase MST1) [Cleaved into: Serine/threonine-protein kinase 4 37kDa subunit (MST1/N); Serine/threonine-protein kinase 4 18kDa subunit (MST1/C)]
Q7TNL3	STK40_MOUSE		Serine/threonine-protein kinase 40 (EC 2.7.11.1) (Serine/threonine-protein kinase lyk4)
P04627	ARAF_MOUSE		Serine/threonine-protein kinase A-Raf (EC 2.7.11.1) (Proto-oncogene A-Raf)
Q9JKK8	ATR_MOUSE		Serine/threonine-protein kinase ATR (EC 2.7.11.1) (Ataxia telangiectasia and Rad3-related protein)
P28028	BRAF_MOUSE		Serine/threonine-protein kinase B-raf (EC 2.7.11.1) (Proto-oncogene B-Raf)
Q5RJI5	BRSK1_MOUSE		Serine/threonine-protein kinase BRSK1 (EC 2.7.11.1) (EC 2.7.11.26) (Brain-specific serine/threonine-protein kinase 1) (BR serine/threonine-protein kinase 1) (Serine/threonine-protein kinase SAD-B)
Q69Z98	BRSK2_MOUSE		Serine/threonine-protein kinase BRSK2 (EC 2.7.11.1) (EC 2.7.11.26) (Brain-specific serine/threonine-protein kinase 2) (BR serine/threonine-protein kinase 2) (Serine/threonine-protein kinase SAD-A)
O35280	CHK1_MOUSE		Serine/threonine-protein kinase Chk1 (EC 2.7.11.1) (CHK1 checkpoint homolog) (Checkpoint kinase-1)
Q9Z265	CHK2_MOUSE		Serine/threonine-protein kinase Chk2 (EC 2.7.11.1) (CHK2 checkpoint homolog) (Checkpoint kinase 2)
Q62101	KPCD1_MOUSE		Serine/threonine-protein kinase D1 (EC 2.7.11.13) (Protein kinase C mu type) (Protein kinase D) (nPKC-D1) (nPKC-mu)
Q8BZ03	KPCD2_MOUSE		Serine/threonine-protein kinase D2 (EC 2.7.11.13) (nPKC-D2)
Q8K1Y2	KPCD3_MOUSE		Serine/threonine-protein kinase D3 (EC 2.7.11.13) (Protein kinase C nu type) (nPKC-nu)
Q9JLM8	DCLK1_MOUSE		Serine/threonine-protein kinase DCLK1 (EC 2.7.11.1) (Doublecortin-like and CAM kinase-like 1) (Doublecortin-like kinase 1)
Q6PGN3	DCLK2_MOUSE		Serine/threonine-protein kinase DCLK2 (EC 2.7.11.1) (CaMK-like CREB regulatory kinase 2) (CL2) (CLICK-II) (CLICK2) (Doublecortin-like and CAM kinase-like 2) (Doublecortin-like kinase 2)
Q8BWQ5	DCLK3_MOUSE		Serine/threonine-protein kinase DCLK3 (EC 2.7.11.1) (CLICK-I and II-related) (CLr) (Doublecortin-like and CAM kinase-like 3) (Doublecortin-like kinase 3)
Q8C0P0	GWL_MOUSE		Serine/threonine-protein kinase greatwall (GW) (GWL) (EC 2.7.11.1) (Microtubule-associated serine/threonine-protein kinase-like) (MAST-L)
Q91YA2	KPSH1_MOUSE		Serine/threonine-protein kinase H1 (EC 2.7.11.1) (Protein serine kinase H1) (PSK-H1)
Q9Z0R0	HASP_MOUSE		Serine/threonine-protein kinase haspin (EC 2.7.11.1) (Germ cell-specific gene 2 protein) (Haploid germ cell-specific nuclear protein kinase)
Q9JKV2	ICK_MOUSE		Serine/threonine-protein kinase ICK (EC 2.7.11.1) (Intestinal cell kinase) (mICK) (MAK-related kinase) (MRK)
P97343	UHMK1_MOUSE		Serine/threonine-protein kinase Kist (EC 2.7.11.1) (Kinase interacting with stathmin) (PAM COOH-terminal interactor protein 2) (P-CIP2) (U2AF homology motif kinase 1)
Q8BYR2	LATS1_MOUSE		Serine/threonine-protein kinase LATS1 (EC 2.7.11.1) (Large tumor suppressor homolog 1) (WARTS protein kinase)
Q7TSJ6	LATS2_MOUSE		Serine/threonine-protein kinase LATS2 (EC 2.7.11.1) (Kinase phosphorylated during mitosis protein) (Large tumor suppressor homolog 2) (Serine/threonine-protein kinase kpm)
Q80YE4	LMTK1_MOUSE		Serine/threonine-protein kinase LMTK1 (EC 2.7.11.1) (Apoptosis-associated tyrosine kinase) (AATYK) (Brain apoptosis-associated tyrosine kinase) (Lemur tyrosine kinase 1)
Q3TYD6	LMTK2_MOUSE		Serine/threonine-protein kinase LMTK2 (EC 2.7.11.1) (Brain-enriched kinase) (Lemur tyrosine kinase 2)
Q5XJV6	LMTK3_MOUSE		Serine/threonine-protein kinase LMTK3 (EC 2.7.11.1) (Apoptosis-associated tyrosine kinase 3) (Lemur tyrosine kinase 3)
Q04859	MAK_MOUSE		Serine/threonine-protein kinase MAK (EC 2.7.11.1) (Male germ cell-associated kinase) (Protein kinase RCK)
Q8VHJ5	MARK1_MOUSE		Serine/threonine-protein kinase MARK1 (EC 2.7.11.1) (EC 2.7.11.26) (ELKL motif serine/threonine-protein kinase 3) (MAP/microtubule affinity-regulating kinase 1) (PAR1 homolog c) (Par-1c) (mPar-1c)
Q05512	MARK2_MOUSE		Serine/threonine-protein kinase MARK2 (EC 2.7.11.1) (EC 2.7.11.26) (ELKL motif kinase 1) (EMK-1) (MAP/microtubule affinity-regulating kinase 2) (PAR1 homolog) (PAR1 homolog b) (Par-1b) (mPar-1b)
Q3UU96	MRCKA_MOUSE		Serine/threonine-protein kinase MRCK alpha (EC 2.7.11.1) (CDC42-binding protein kinase alpha)
Q7TT50	MRCKB_MOUSE		Serine/threonine-protein kinase MRCK beta (EC 2.7.11.1) (CDC42-binding protein kinase beta) (DMPK-like beta) (Myotonic dystrophy kinase-related CDC42-binding kinase beta) (MRCK beta) (Myotonic dystrophy protein kinase-like beta)
Q80UW5	MRCKG_MOUSE		Serine/threonine-protein kinase MRCK gamma (EC 2.7.11.1) (CDC42-binding protein kinase gamma) (DMPK-like gamma) (Myotonic dystrophy kinase-related CDC42-binding kinase gamma) (MRCK gamma) (Myotonic dystrophy protein kinase-like gamma) (Myotonic dystrophy protein kinase-like alpha)
Q9JLN9	MTOR_MOUSE		Serine/threonine-protein kinase mTOR (EC 2.7.11.1) (FK506-binding protein 12-rapamycin complex-associated protein 1) (FKBP12-rapamycin complex-associated protein) (Mammalian target of rapamycin) (mTOR) (Mechanistic target of rapamycin) (Rapamycin target protein 1) (RAPT1)
P70268	PKN1_MOUSE		Serine/threonine-protein kinase N1 (EC 2.7.11.13) (Protein kinase C-like 1) (Protein kinase C-like PKN) (Protein-kinase C-related kinase 1) (Serine-threonine protein kinase N)
Q8BWW9	PKN2_MOUSE		Serine/threonine-protein kinase N2 (EC 2.7.11.13) (PKN gamma) (Protein kinase C-like 2) (Protein-kinase C-related kinase 2)
Q8K045	PKN3_MOUSE		Serine/threonine-protein kinase N3 (EC 2.7.11.13) (Protein kinase PKN-beta) (Protein-kinase C-related kinase 3)
P51954	NEK1_MOUSE		Serine/threonine-protein kinase Nek1 (EC 2.7.11.1) (Never in mitosis A-related kinase 1) (NimA-related protein kinase 1)
Q3UGM2	NEK10_MOUSE		Serine/threonine-protein kinase Nek10 (EC 2.7.11.1) (Never in mitosis A-related kinase 10) (NimA-related protein kinase 10)
Q8C0Q4	NEK11_MOUSE		Serine/threonine-protein kinase Nek11 (EC 2.7.11.1) (Never in mitosis A-related kinase 11) (NimA-related protein kinase 11)
O35942	NEK2_MOUSE		Serine/threonine-protein kinase Nek2 (EC 2.7.11.1) (Never in mitosis A-related kinase 2) (NimA-related protein kinase 2)
Q9R0A5	NEK3_MOUSE		Serine/threonine-protein kinase Nek3 (EC 2.7.11.1) (Never in mitosis A-related kinase 3) (NimA-related protein kinase 3)
Q9Z1J2	NEK4_MOUSE		Serine/threonine-protein kinase Nek4 (EC 2.7.11.1) (Never in mitosis A-related kinase 4) (NimA-related protein kinase 4) (Serine/threonine-protein kinase 2)
Q7TSC3	NEK5_MOUSE		Serine/threonine-protein kinase Nek5 (EC 2.7.11.1) (Never in mitosis A-related kinase 5) (NimA-related protein kinase 5)
Q9ES70	NEK6_MOUSE		Serine/threonine-protein kinase Nek6 (EC 2.7.11.1) (Never in mitosis A-related kinase 6) (NimA-related protein kinase 6)
Q9ES74	NEK7_MOUSE		Serine/threonine-protein kinase Nek7 (EC 2.7.11.1) (Never in mitosis A-related kinase 7) (NimA-related protein kinase 7)
Q91ZR4	NEK8_MOUSE		Serine/threonine-protein kinase Nek8 (EC 2.7.11.1) (Never in mitosis A-related kinase 8) (NimA-related protein kinase 8)
Q8K1R7	NEK9_MOUSE		Serine/threonine-protein kinase Nek9 (EC 2.7.11.1) (Nercc1 kinase) (Never in mitosis A-related kinase 9) (NimA-related protein kinase 9)
Q8BHI9	NIM1_MOUSE		Serine/threonine-protein kinase NIM1 (EC 2.7.11.1) (NIM1 serine/threonine-protein kinase)
O54949	NLK_MOUSE		Serine/threonine-protein kinase NLK (EC 2.7.11.24) (Nemo-like kinase)
Q6P9R2	OXSR1_MOUSE		Serine/threonine-protein kinase OSR1 (EC 2.7.11.1) (Oxidative stress-responsive 1 protein)
O88643	PAK1_MOUSE		Serine/threonine-protein kinase PAK 1 (EC 2.7.11.1) (Alpha-PAK) (CDC42/RAC effector kinase PAK-A) (p21-activated kinase 1) (PAK-1) (p65-PAK)
Q8CIN4	PAK2_MOUSE		Serine/threonine-protein kinase PAK 2 (EC 2.7.11.1) (Gamma-PAK) (p21-activated kinase 2) (PAK-2) [Cleaved into: PAK-2p27; PAK-2p34]
Q61036	PAK3_MOUSE		Serine/threonine-protein kinase PAK 3 (EC 2.7.11.1) (Beta-PAK) (CDC42/RAC effector kinase PAK-B) (p21-activated kinase 3) (PAK-3)
Q8BTW9	PAK4_MOUSE		Serine/threonine-protein kinase PAK 4 (EC 2.7.11.1) (p21-activated kinase 4) (PAK-4)
Q8C015	PAK5_MOUSE		Serine/threonine-protein kinase PAK 5 (EC 2.7.11.1) (p21-activated kinase 5) (PAK-5) (p21-activated kinase 7) (PAK-7)
Q3ULB5	PAK6_MOUSE		Serine/threonine-protein kinase PAK 6 (EC 2.7.11.1) (p21-activated kinase 6) (PAK-6)
Q8QZR7	PDK1L_MOUSE		Serine/threonine-protein kinase PDIK1L (EC 2.7.11.1) (PDLIM1-interacting kinase 1-like)
P06803	PIM1_MOUSE		Serine/threonine-protein kinase pim-1 (EC 2.7.11.1)
Q62070	PIM2_MOUSE		Serine/threonine-protein kinase pim-2 (EC 2.7.11.1)
P58750	PIM3_MOUSE		Serine/threonine-protein kinase pim-3 (EC 2.7.11.1)
Q99MQ3	PINK1_MOUSE		Serine/threonine-protein kinase PINK1, mitochondrial (EC 2.7.11.1) (BRPK) (PTEN-induced putative kinase protein 1)
Q07832	PLK1_MOUSE		Serine/threonine-protein kinase PLK1 (EC 2.7.11.21) (Polo-like kinase 1) (PLK-1) (Serine/threonine-protein kinase 13) (STPK13)
P53351	PLK2_MOUSE		Serine/threonine-protein kinase PLK2 (EC 2.7.11.21) (Polo-like kinase 2) (PLK-2) (Serine/threonine-protein kinase SNK) (Serum-inducible kinase)
Q60806	PLK3_MOUSE		Serine/threonine-protein kinase PLK3 (EC 2.7.11.21) (Cytokine-inducible serine/threonine-protein kinase) (FGF-inducible kinase) (Polo-like kinase 3) (PLK-3)
Q64702	PLK4_MOUSE		Serine/threonine-protein kinase PLK4 (EC 2.7.11.21) (Polo-like kinase 4) (PLK-4) (Serine/threonine-protein kinase 18) (Serine/threonine-protein kinase Sak)
Q61136	PRP4B_MOUSE		Serine/threonine-protein kinase PRP4 homolog (EC 2.7.11.1) (PRP4 pre-mRNA-processing factor 4 homolog) (Pre-mRNA protein kinase)
Q61288	ACVL1_MOUSE		Serine/threonine-protein kinase receptor R3 (SKR3) (EC 2.7.11.30) (Activin receptor-like kinase 1) (ALK-1) (TGF-B superfamily receptor type I) (TSR-I)
Q922Q2	RIOK1_MOUSE		Serine/threonine-protein kinase RIO1 (EC 2.7.11.1) (EC 3.6.3.-) (RIO kinase 1)
Q9CQS5	RIOK2_MOUSE		Serine/threonine-protein kinase RIO2 (EC 2.7.11.1) (RIO kinase 2)
Q9DBU3	RIOK3_MOUSE		Serine/threonine-protein kinase RIO3 (EC 2.7.11.1) (RIO kinase 3)
Q8QZX0	SBK1_MOUSE		Serine/threonine-protein kinase SBK1 (EC 2.7.11.1) (SH3-binding kinase 1)
P0C5K1	SBK2_MOUSE		Serine/threonine-protein kinase SBK2 (EC 2.7.11.1) (SH3-binding domain kinase family member 2) (Sugen kinase 69) (SgK069)
Q9WVC6	SGK1_MOUSE		Serine/threonine-protein kinase Sgk1 (EC 2.7.11.1) (Serum/glucocorticoid-regulated kinase 1)
Q9QZS5	SGK2_MOUSE		Serine/threonine-protein kinase Sgk2 (EC 2.7.11.1) (Serum/glucocorticoid-regulated kinase 2)
Q9ERE3	SGK3_MOUSE		Serine/threonine-protein kinase Sgk3 (EC 2.7.11.1) (Cytokine-independent survival kinase) (Serum/glucocorticoid-regulated kinase 3) (Serum/glucocorticoid-regulated kinase-like)
Q60670	SIK1_MOUSE		Serine/threonine-protein kinase SIK1 (EC 2.7.11.1) (HRT-20) (Myocardial SNF1-like kinase) (Salt-inducible kinase 1) (SIK-1) (Serine/threonine-protein kinase SNF1-like kinase 1) (Serine/threonine-protein kinase SNF1LK)
Q8CFH6	SIK2_MOUSE		Serine/threonine-protein kinase SIK2 (EC 2.7.11.1) (Salt-inducible kinase 2) (SIK-2) (Serine/threonine-protein kinase SNF1-like kinase 2)
Q6P4S6	SIK3_MOUSE		Serine/threonine-protein kinase SIK3 (EC 2.7.11.1) (Salt-inducible kinase 3) (SIK-3) (Serine/threonine-protein kinase QSK)
Q8BKX6	SMG1_MOUSE		Serine/threonine-protein kinase SMG1 (SMG-1) (EC 2.7.11.1)
Q9WTK7	STK11_MOUSE		Serine/threonine-protein kinase STK11 (EC 2.7.11.1) (Liver kinase B1 homolog) (LKB1) (mLKB1)
Q5F2E8	TAOK1_MOUSE		Serine/threonine-protein kinase TAO1 (EC 2.7.11.1) (Thousand and one amino acid protein 1)
Q6ZQ29	TAOK2_MOUSE		Serine/threonine-protein kinase TAO2 (EC 2.7.11.1) (Thousand and one amino acid protein 2)
Q8BYC6	TAOK3_MOUSE		Serine/threonine-protein kinase TAO3 (EC 2.7.11.1) (Thousand and one amino acid protein 3)
Q9WUN2	TBK1_MOUSE		Serine/threonine-protein kinase TBK1 (EC 2.7.11.1) (T2K) (TANK-binding kinase 1)
Q5GIG6	TNI3K_MOUSE		Serine/threonine-protein kinase TNNI3K (EC 2.7.11.1) (Cardiac ankyrin repeat kinase) (TNNI3-interacting kinase)
Q8C0V0	TLK1_MOUSE		Serine/threonine-protein kinase tousled-like 1 (EC 2.7.11.1) (Tousled-like kinase 1)
O55047	TLK2_MOUSE		Serine/threonine-protein kinase tousled-like 2 (EC 2.7.11.1) (PKU-alpha) (Tousled-like kinase 2)
O70405	ULK1_MOUSE		Serine/threonine-protein kinase ULK1 (EC 2.7.11.1) (Serine/threonine-protein kinase Unc51.1) (Unc-51-like kinase 1)
Q9QY01	ULK2_MOUSE		Serine/threonine-protein kinase ULK2 (EC 2.7.11.1) (Serine/threonine-protein kinase Unc51.2) (Unc-51-like kinase 2)
Q3U3Q1	ULK3_MOUSE		Serine/threonine-protein kinase ULK3 (EC 2.7.11.1) (Unc-51-like kinase 3)
Q3V129	ULK4_MOUSE		Serine/threonine-protein kinase ULK4 (EC 2.7.11.1) (Unc-51-like kinase 4)
Q80X41	VRK1_MOUSE		Serine/threonine-protein kinase VRK1 (EC 2.7.11.1) (Serine/threonine-protein kinase 51PK) (Vaccinia-related kinase 1)
Q8BN21	VRK2_MOUSE		Serine/threonine-protein kinase VRK2 (EC 2.7.11.1) (Vaccinia-related kinase 2)
P83741	WNK1_MOUSE		Serine/threonine-protein kinase WNK1 (EC 2.7.11.1) (Protein kinase lysine-deficient 1) (Protein kinase with no lysine 1)
Q3UH66	WNK2_MOUSE		Serine/threonine-protein kinase WNK2 (EC 2.7.11.1) (Protein kinase lysine-deficient 2) (Protein kinase with no lysine 2)
Q80XP9	WNK3_MOUSE		Serine/threonine-protein kinase WNK3 (EC 2.7.11.1) (Protein kinase lysine-deficient 3) (Protein kinase with no lysine 3)
Q80UE6	WNK4_MOUSE		Serine/threonine-protein kinase WNK4 (EC 2.7.11.1) (Protein kinase lysine-deficient 4) (Protein kinase with no lysine 4)
Q9EQY0	ERN1_MOUSE		Serine/threonine-protein kinase/endoribonuclease IRE1 (Endoplasmic reticulum-to-nucleus signaling 1) (Inositol-requiring protein 1) (Ire1-alpha) (IRE1a) [Includes: Serine/threonine-protein kinase (EC 2.7.11.1); Endoribonuclease (EC 3.1.26.-)]
Q9Z2E3	ERN2_MOUSE		Serine/threonine-protein kinase/endoribonuclease IRE2 (Endoplasmic reticulum-to-nucleus signaling 2) (Inositol-requiring protein 2) (Ire1-beta) (IRE1b) (mIre1) [Includes: Serine/threonine-protein kinase (EC 2.7.11.1); Endoribonuclease (EC 3.1.26.-)]
O89032	SPD2A_MOUSE		SH3 and PX domain-containing protein 2A (Five SH3 domain-containing protein) (SH3 multiple domains protein 1) (Tyrosine kinase substrate with five SH3 domains)
A2AAY5	SPD2B_MOUSE		SH3 and PX domain-containing protein 2B (Factor for adipocyte differentiation 49) (Tyrosine kinase substrate with four SH3 domains)
Q8R550	SH3K1_MOUSE		SH3 domain-containing kinase-binding protein 1 (Regulator of ubiquitous kinase) (Ruk) (SH3-containing, expressed in tumorigenic astrocytes)
Q9CPS8	SMAKA_MOUSE		Small membrane A-kinase anchor protein (Small membrane AKAP) (smAKAP)
Q8VDU5	SNRK_MOUSE		SNF-related serine/threonine-protein kinase (EC 2.7.11.1) (SNF1-related kinase)
Q9QYZ4	SMOK1_MOUSE		Sperm motility kinase 1 (EC 2.7.11.1)
Q9QYZ6	SMK2A_MOUSE		Sperm motility kinase 2A (EC 2.7.11.1)
Q9QYZ3	SMK2B_MOUSE		Sperm motility kinase 2B (EC 2.7.11.1)
C0HKC8	SMK3A_MOUSE		Sperm motility kinase 3A (EC 2.7.11.1)
C0HKC9	SMK3B_MOUSE		Sperm motility kinase 3B (EC 2.7.11.1)
A0JLX3	SMK4A_MOUSE		Sperm motility kinase 4A (EC 2.7.11.1)
A2KF29	SMKTR_MOUSE		Sperm motility kinase Tcr mutant form (SmokTcr) (Tcr) (EC 2.7.11.1) (Dominant negative form of Smok) (Responder protein Smok-Tcr)
Q8C0X8	SMKX_MOUSE		Sperm motility kinase X (EC 2.7.11.1)
A0AUV4	SMKY_MOUSE		Sperm motility kinase Y (EC 2.7.11.1)
Q8C0N0	SMKZ_MOUSE		Sperm motility kinase Z (EC 2.7.11.1)
Q9WTX5	SKP1_MOUSE		S-phase kinase-associated protein 1 (Cyclin-A/CDK2-associated protein p19) (S-phase kinase-associated protein 1A) (p19A) (p19skp1)
Q9Z0Z3	SKP2_MOUSE		S-phase kinase-associated protein 2 (Cyclin-A/CDK2-associated protein p45) (F-box protein Skp2) (F-box/WD-40 protein 1) (FWD1)
Q8CI15	SPHK1_MOUSE		Sphingosine kinase 1 (SK 1) (SPK 1) (EC 2.7.1.91)
Q9JIA7	SPHK2_MOUSE		Sphingosine kinase 2 (SK 2) (SPK 2) (EC 2.7.1.91)
Q3UUV5	SKAP1_MOUSE		Src kinase-associated phosphoprotein 1 (Src family-associated phosphoprotein 1)
Q3UND0	SKAP2_MOUSE		Src kinase-associated phosphoprotein 2 (Pyk2/RAFTK-associated protein) (SKAP55 homolog) (SKAP-HOM) (Src family-associated phosphoprotein 2) (Src kinase-associated phosphoprotein 55-related protein) (Src-associated adapter protein with PH and SH3 domains)
O70551	SRPK1_MOUSE		SRSF protein kinase 1 (EC 2.7.11.1) (SFRS protein kinase 1) (Serine/arginine-rich protein-specific kinase 1) (SR-protein-specific kinase 1)
O54781	SRPK2_MOUSE		SRSF protein kinase 2 (EC 2.7.11.1) (SFRS protein kinase 2) (Serine/arginine-rich protein-specific kinase 2) (SR-protein-specific kinase 2) [Cleaved into: SRSF protein kinase 2 N-terminal; SRSF protein kinase 2 C-terminal]
Q9Z0G2	SRPK3_MOUSE		SRSF protein kinase 3 (EC 2.7.11.1) (Muscle-specific serine kinase 1) (MSSK-1) (Serine/arginine-rich protein-specific kinase 3) (SR-protein-specific kinase 3) (Serine/threonine-protein kinase 23)
O54988	SLK_MOUSE		STE20-like serine/threonine-protein kinase (STE20-like kinase) (mSLK) (EC 2.7.11.1) (Etk4) (STE20-related kinase SMAK) (STE20-related serine/threonine-protein kinase) (STE20-related kinase) (Serine/threonine-protein kinase 2)
Q3UUJ4	STRAA_MOUSE		STE20-related kinase adapter protein alpha (STRAD alpha) (STE20-related adapter protein)
Q9Z1W9	STK39_MOUSE		STE20/SPS1-related proline-alanine-rich protein kinase (Ste-20-related kinase) (EC 2.7.11.1) (Serine/threonine-protein kinase 39)
Q62407	SPEG_MOUSE		Striated muscle-specific serine/threonine-protein kinase (EC 2.7.11.1) (Aortic preferentially expressed protein 1) (APEG-1)
A2A9T0	TBKB1_MOUSE		TANK-binding kinase 1-binding protein 1 (TBK1-binding protein 1) (Similar to NAP1 TBK1 adapter)
Q6PCN3	TTBK1_MOUSE		Tau-tubulin kinase 1 (EC 2.7.11.1)
Q3UVR3	TTBK2_MOUSE		Tau-tubulin kinase 2 (EC 2.7.11.1) (Protein bartleby)
Q8BM85	TBCK_MOUSE		TBC domain-containing protein kinase-like protein
O54887	TSKS_MOUSE		Testis-specific serine kinase substrate (Testis-specific kinase substrate) (STK22 substrate 1)
Q61241	TSSK1_MOUSE		Testis-specific serine/threonine-protein kinase 1 (TSK-1) (TSK1) (TSSK-1) (Testis-specific kinase 1) (EC 2.7.11.1) (Serine/threonine-protein kinase 22A)
O54863	TSSK2_MOUSE		Testis-specific serine/threonine-protein kinase 2 (TSK-2) (TSK2) (TSSK-2) (Testis-specific kinase 2) (EC 2.7.11.1) (Serine/threonine-protein kinase 22B)
Q9D2E1	TSSK3_MOUSE		Testis-specific serine/threonine-protein kinase 3 (TSK-3) (TSSK-3) (Testis-specific kinase 3) (EC 2.7.11.1) (Serine/threonine-protein kinase 22C)
Q9D411	TSSK4_MOUSE		Testis-specific serine/threonine-protein kinase 4 (TSK-4) (TSSK-4) (Testis-specific kinase 4) (EC 2.7.11.1)
Q8C1R0	TSSK5_MOUSE		Testis-specific serine/threonine-protein kinase 5 (TSK-5) (TSSK-5) (Testis-specific kinase 5) (EC 2.7.11.1)
Q925K9	TSSK6_MOUSE		Testis-specific serine/threonine-protein kinase 6 (TSK-6) (TSSK-6) (Testis-specific kinase 6) (EC 2.7.11.1) (Serine/threonine-protein kinase SSTK) (Small serine/threonine kinase)
Q9R088	KITM_MOUSE		Thymidine kinase 2, mitochondrial (EC 2.7.1.21) (Mt-TK)
P04184	KITH_MOUSE		Thymidine kinase, cytosolic (EC 2.7.1.21)
P97930	KTHY_MOUSE		Thymidylate kinase (EC 2.7.4.9) (dTMP kinase)
Q99PW4	PRPK_MOUSE		TP53-regulating kinase (EC 2.7.11.1) (Atypical serine/threonine protein kinase Tp53rk) (EKC/KEOPS complex subunit Tp53rk) (EC 3.6.-.-) (Nori-2) (p53-related protein kinase)
P83510	TNIK_MOUSE		Traf2 and NCK-interacting protein kinase (EC 2.7.11.1)
Q8CIR4	TRPM6_MOUSE		Transient receptor potential cation channel subfamily M member 6 (EC 2.7.11.1) (Channel kinase 2) (Melastatin-related TRP cation channel 6)
Q923J1	TRPM7_MOUSE		Transient receptor potential cation channel subfamily M member 7 (EC 2.7.11.1) (Channel-kinase 1) (Long transient receptor potential channel 7) (LTrpC-7) (LTrpC7) (Transient receptor potential-phospholipase C-interacting kinase) (TRP-PLIK)
Q8K4K2	TRIB3_MOUSE		Tribbles homolog 3 (TRB-3) (Neuronal cell death-inducible putative kinase)
Q8VC30	TKFC_MOUSE		Triokinase/FMN cyclase (Bifunctional ATP-dependent dihydroxyacetone kinase/FAD-AMP lyase (cyclizing)) [Includes: ATP-dependent dihydroxyacetone kinase (DHA kinase) (EC 2.7.1.28) (EC 2.7.1.29) (Glycerone kinase) (Triokinase) (Triose kinase); FAD-AMP lyase (cyclizing) (EC 4.6.1.15) (FAD-AMP lyase (cyclic FMN forming)) (FMN cyclase)]
Q64364	ARF_MOUSE		Tumor suppressor ARF (Alternative reading frame) (ARF) (Cyclin-dependent kinase inhibitor 2A) (p19ARF)
O54885	TYOBP_MOUSE		TYRO protein tyrosine kinase-binding protein (DNAX-activation protein 12) (Killer-activating receptor-associated protein) (KAR-associated protein)
P00520	ABL1_MOUSE		Tyrosine-protein kinase ABL1 (EC 2.7.10.2) (Abelson murine leukemia viral oncogene homolog 1) (Abelson tyrosine-protein kinase 1) (Proto-oncogene c-Abl) (p150)
Q9Z277	BAZ1B_MOUSE		Tyrosine-protein kinase BAZ1B (EC 2.7.10.2) (Bromodomain adjacent to zinc finger domain protein 1B) (Williams syndrome transcription factor homolog) (Williams-Beuren syndrome chromosomal region 9 protein homolog)
P16277	BLK_MOUSE		Tyrosine-protein kinase Blk (EC 2.7.10.2) (B lymphocyte kinase) (p55-Blk)
P35991	BTK_MOUSE		Tyrosine-protein kinase BTK (EC 2.7.10.2) (Agammaglobulinemia tyrosine kinase) (ATK) (B-cell progenitor kinase) (BPK) (Bruton tyrosine kinase) (Kinase EMB)
P41241	CSK_MOUSE		Tyrosine-protein kinase CSK (EC 2.7.10.2) (C-Src kinase) (Protein-tyrosine kinase MPK-2) (p50CSK)
P70451	FER_MOUSE		Tyrosine-protein kinase Fer (EC 2.7.10.2) (Proto-oncogene c-Fer) (p94-Fer)
P16879	FES_MOUSE		Tyrosine-protein kinase Fes/Fps (EC 2.7.10.2) (Proto-oncogene c-Fes)
P14234	FGR_MOUSE		Tyrosine-protein kinase Fgr (EC 2.7.10.2) (Proto-oncogene c-Fgr) (p55-Fgr)
Q922K9	FRK_MOUSE		Tyrosine-protein kinase FRK (EC 2.7.10.2) (Beta-cell Src-homology tyrosine kinase) (BSK) (FYN-related kinase) (Intestine tyrosine kinase)
P39688	FYN_MOUSE		Tyrosine-protein kinase Fyn (EC 2.7.10.2) (Proto-oncogene c-Fyn) (p59-Fyn)
P08103	HCK_MOUSE		Tyrosine-protein kinase HCK (EC 2.7.10.2) (B-cell/myeloid kinase) (BMK) (Hematopoietic cell kinase) (Hemopoietic cell kinase) (p56-HCK/p59-HCK)
Q03526	ITK_MOUSE		Tyrosine-protein kinase ITK/TSK (EC 2.7.10.2) (IL-2-inducible T-cell kinase) (Kinase EMT) (Kinase TLK) (T-cell-specific kinase)
P52332	JAK1_MOUSE		Tyrosine-protein kinase JAK1 (EC 2.7.10.2) (Janus kinase 1) (JAK-1)
Q62120	JAK2_MOUSE		Tyrosine-protein kinase JAK2 (EC 2.7.10.2) (Janus kinase 2) (JAK-2)
Q62137	JAK3_MOUSE		Tyrosine-protein kinase JAK3 (EC 2.7.10.2) (Janus kinase 3) (JAK-3)
P25911	LYN_MOUSE		Tyrosine-protein kinase Lyn (EC 2.7.10.2) (V-yes-1 Yamaguchi sarcoma viral related oncogene homolog) (p53Lyn) (p56Lyn)
Q60805	MERTK_MOUSE		Tyrosine-protein kinase Mer (EC 2.7.10.1) (Proto-oncogene c-Mer) (Receptor tyrosine kinase MerTK)
Q571I4	PRAG1_MOUSE		Tyrosine-protein kinase PRAG1 (EC 2.7.10.2) (PEAK1-related kinase-activating pseudokinase 1) (Sugen kinase 223) (Tyrosine-protein kinase SgK223)
Q06806	TIE1_MOUSE		Tyrosine-protein kinase receptor Tie-1 (EC 2.7.10.1)
P55144	TYRO3_MOUSE		Tyrosine-protein kinase receptor TYRO3 (EC 2.7.10.1) (Etk2/tyro3) (TK19-2) (Tyrosine-protein kinase DTK) (Tyrosine-protein kinase RSE) (Tyrosine-protein kinase TIF)
Q00993	UFO_MOUSE		Tyrosine-protein kinase receptor UFO (EC 2.7.10.1) (Adhesion-related kinase)
Q01887	RYK_MOUSE		Tyrosine-protein kinase RYK (EC 2.7.10.1) (Kinase VIK) (Met-related kinase) (NYK-R)
Q62270	SRMS_MOUSE		Tyrosine-protein kinase Srms (EC 2.7.10.2) (PTK70)
Q6J9G1	STYK1_MOUSE		Tyrosine-protein kinase STYK1 (EC 2.7.10.2) (Novel oncogene with kinase domain) (mNOK) (Serine/threonine/tyrosine kinase 1)
P48025	KSYK_MOUSE		Tyrosine-protein kinase SYK (EC 2.7.10.2) (Spleen tyrosine kinase)
P24604	TEC_MOUSE		Tyrosine-protein kinase Tec (EC 2.7.10.2)
Q9Z138	ROR2_MOUSE		Tyrosine-protein kinase transmembrane receptor ROR2 (mROR2) (EC 2.7.10.1) (Neurotrophic tyrosine kinase, receptor-related 2)
P42682	TXK_MOUSE		Tyrosine-protein kinase TXK (EC 2.7.10.2) (PTK-RL-18) (Resting lymphocyte kinase)
Q04736	YES_MOUSE		Tyrosine-protein kinase Yes (EC 2.7.10.2) (Proto-oncogene c-Yes) (p61-Yes)
P43404	ZAP70_MOUSE		Tyrosine-protein kinase ZAP-70 (EC 2.7.10.2) (70 kDa zeta-chain associated protein) (Syk-related tyrosine kinase)
Q9DBP5	KCY_MOUSE		UMP-CMP kinase (EC 2.7.4.14) (Deoxycytidylate kinase) (CK) (dCMP kinase) (Nucleoside-diphosphate kinase) (EC 2.7.4.6) (Uridine monophosphate/cytidine monophosphate kinase) (UMP/CMP kinase) (UMP/CMPK)
Q3U5Q7	CMPK2_MOUSE		UMP-CMP kinase 2, mitochondrial (EC 2.7.4.14) (Nucleoside-diphosphate kinase) (EC 2.7.4.6) (Thymidylate kinase LPS-inducible member) (TYKi)
Q9D0L4	ADCK1_MOUSE		Uncharacterized aarF domain-containing protein kinase 1 (EC 2.7.11.-)
Q6NSR3	ADCK2_MOUSE		Uncharacterized aarF domain-containing protein kinase 2 (EC 2.7.11.-)
Q80V03	ADCK5_MOUSE		Uncharacterized aarF domain-containing protein kinase 5 (EC 2.7.11.-)
P0C5K0	SBK3_MOUSE		Uncharacterized serine/threonine-protein kinase SBK3 (EC 2.7.11.1) (SH3-binding domain kinase family member 3) (Sugen kinase 110)
Q5SYL1	SG494_MOUSE		Uncharacterized serine/threonine-protein kinase SgK494 (EC 2.7.11.1) (Sugen kinase 494)
Q5DU14	MYO16_MOUSE		Unconventional myosin-XVI (Neuronal tyrosine-phosphorylated phosphoinositide-3-kinase adapter 3) (Unconventional myosin-16)
P52623	UCK1_MOUSE		Uridine-cytidine kinase 1 (UCK 1) (EC 2.7.1.48) (Cytidine monophosphokinase 1) (Uridine monophosphokinase 1)
Q99PM9	UCK2_MOUSE		Uridine-cytidine kinase 2 (UCK 2) (EC 2.7.1.48) (Cytidine monophosphokinase 2) (Uridine monophosphokinase 2)
Q91YL3	UCKL1_MOUSE		Uridine-cytidine kinase-like 1 (EC 2.7.1.-)
P35969	VGFR1_MOUSE		Vascular endothelial growth factor receptor 1 (VEGFR-1) (EC 2.7.10.1) (Embryonic receptor kinase 2) (Fms-like tyrosine kinase 1) (FLT-1) (Tyrosine-protein kinase receptor FLT)
P35918	VGFR2_MOUSE		Vascular endothelial growth factor receptor 2 (VEGFR-2) (EC 2.7.10.1) (Fetal liver kinase 1) (FLK-1) (Kinase NYK) (Protein-tyrosine kinase receptor flk-1) (CD antigen CD309)
P35917	VGFR3_MOUSE		Vascular endothelial growth factor receptor 3 (VEGFR-3) (EC 2.7.10.1) (Fms-like tyrosine kinase 4) (FLT-4) (Tyrosine-protein kinase receptor FLT4)
Q9DAJ4	WDR83_MOUSE		WD repeat domain-containing protein 83 (Mitogen-activated protein kinase organizer 1) (MAPK organizer 1)
P47810	WEE1_MOUSE		Wee1-like protein kinase (EC 2.7.10.2) (Wee1A kinase)
Q66JT0	WEE2_MOUSE		Wee1-like protein kinase 2 (EC 2.7.10.2) (Wee1-like protein kinase 1B) (Wee1B kinase) (mWee1B)
Q3TNA1	XYLB_MOUSE		Xylulose kinase (Xylulokinase) (EC 2.7.1.17)

## Sheet: Post kinases
	Kinases only in Post EU		Kinases in Postsynaptic EU and TS		Kinases only in Post TS
	O54931	A kinase (PRKA) anchor protein 2(Akap2) Mus musculus	A2CG49	Kalirin OS=Mus musculus GN=Kalrn PE=1 SV=1	O08648	mitogen-activated protein kinase kinase kinase 4(Map3k4)
	O70161	phosphatidylinositol-4-phosphate 5-kinase, type 1 gamma(Pip5k1c)	D3YVF0	A-kinase anchor protein 5 OS=Mus musculus GN=Akap5 PE=1 SV=2	O88643	p21 protein (Cdc42/Rac)-activated kinase 1(Pak1)
	O89032	SH3 and PX domains 2A(Sh3pxd2a) Mus musculus	E9Q3L2	Phosphatidylinositol 4-kinase alpha OS=Mus musculus GN=Pi4ka PE=2 SV=2	P34152	PTK2 protein tyrosine kinase 2(Ptk2)
	P39688	Fyn proto-oncogene(Fyn) Mus musculus	O08715	A-kinase anchor protein 1, mitochondrial OS=Mus musculus GN=Akap1 PE=1 SV=4	Q0KK55	kinase non-catalytic C-lobe domain (KIND) containing 1(Kndc1)
	P51954	NIMA (never in mitosis gene a)-related expressed kinase 1(Nek1) Mus musculus	O35495	Cyclin-dependent kinase 14 OS=Mus musculus GN=Cdk14 PE=1 SV=2	Q3U1V8	mitogen-activated protein kinase kinase kinase 9(Map3k9)
	P55144	TYRO3 protein tyrosine kinase 3(Tyro3)	O54781	SRSF protein kinase 2 OS=Mus musculus GN=Srpk2 PE=1 SV=2	Q3ULB5	p21 protein (Cdc42/Rac)-activated kinase 6(Pak6)
	P70182	phosphatidylinositol-4-phosphate 5-kinase, type 1 alpha(Pip5k1a)	O55028	[3-methyl-2-oxobutanoate dehydrogenase [lipoamide]] kinase, mitochondrial OS=Mus musculus GN=Bckdk PE=1 SV=1	Q61410	protein kinase, cGMP-dependent, type II(Prkg2)
	Q03141	MAP/microtubule affinity regulating kinase 3(Mark3	O70551	SRSF protein kinase 1 OS=Mus musculus GN=Srpk1 PE=1 SV=2	Q69ZA1	cyclin-dependent kinase 13(Cdk13)
	Q2TBE6	phosphatidylinositol 4-kinase type 2 alpha(Pi4k2a)	O70589	Peripheral plasma membrane protein CASK OS=Mus musculus GN=Cask PE=1 SV=2	Q6PAM0	protein kinase, AMP-activated, beta 2 non-catalytic subunit(Prkab2)
	Q3UU96	CDC42 binding protein kinase alpha(Cdc42bpa)	P11798	Calcium/calmodulin-dependent protein kinase type II subunit alpha OS=Mus musculus GN=Camk2a PE=1 SV=2	Q6PGN3	doublecortin-like kinase 2(Dclk2)
	Q5EG47	protein kinase, AMP-activated, alpha 1 catalytic subunit(Prkaa1)	P12849	cAMP-dependent protein kinase type I-beta regulatory subunit OS=Mus musculus GN=Prkar1b PE=1 SV=2	Q7TT50	CDC42 binding protein kinase beta(Cdc42bpb)
	Q6VNS1	neurotrophic tyrosine kinase, receptor, type 3(Ntrk3)	P16054	Protein kinase C epsilon type OS=Mus musculus GN=Prkce PE=1 SV=1	Q80XP9	WNK lysine deficient protein kinase 3(Wnk3)
	Q80YE4	apoptosis-associated tyrosine kinase(Aatk)	P20444	Protein kinase C alpha type OS=Mus musculus GN=Prkca PE=1 SV=3	Q8BM65	neuronal tyrosine-phophorylated phosphoinositide 3-kinase adaptor 2(Nyap2)
	Q8BLK9	ribosomal protein S6 kinase polypeptide 1(Rps6kc1)	P26645	Myristoylated alanine-rich C-kinase substrate OS=Mus musculus GN=Marcks PE=1 SV=2	Q8BYC6	TAO kinase 3(Taok3)
	Q8BRK8	protein kinase, AMP-activated, alpha 2 catalytic subunit(Prkaa2)	P28028	Serine/threonine-protein kinase B-raf OS=Mus musculus GN=Braf PE=1 SV=3	Q8K0D0	cyclin-dependent kinase 17(Cdk17)
	Q91WG7	diacylglycerol kinase, gamma(Dgkg)	P28652	Calcium/calmodulin-dependent protein kinase type II subunit beta OS=Mus musculus GN=Camk2b PE=1 SV=2	Q8R550	SH3-domain kinase binding protein 1(Sh3kbp1)
	Q9QYK9	pregnancy upregulated non-ubiquitously expressed CaM kinase(Pnck)	P28667	MARCKS-related protein OS=Mus musculus GN=Marcksl1 PE=1 SV=2	Q8VEB1	G protein-coupled receptor kinase 5(Grk5)
	Q9WTX5	S-phase kinase-associated protein 1A(Skp1a)	P30275	Creatine kinase U-type, mitochondrial OS=Mus musculus GN=Ckmt1 PE=1 SV=1	Q8VHJ5	MAP/microtubule affinity regulating kinase 1(Mark1)
			P63318	Protein kinase C gamma type OS=Mus musculus GN=Prkcg PE=1 SV=1	Q99KY4	cyclin G associated kinase(Gak)
			P68404	Protein kinase C beta type OS=Mus musculus GN=Prkcb PE=1 SV=4
			P83510	Traf2 and NCK-interacting protein kinase OS=Mus musculus GN=Tnik PE=1 SV=2
			P97820	Mitogen-activated protein kinase kinase kinase kinase 4 OS=Mus musculus GN=Map4k4 PE=1 SV=1
			Q08509	Epidermal growth factor receptor kinase substrate 8 OS=Mus musculus GN=Eps8 PE=1 SV=2
			Q3TYD6	Serine/threonine-protein kinase LMTK2 OS=Mus musculus GN=Lmtk2 PE=1 SV=3
			Q3U214	Microtubule-associated serine/threonine-protein kinase 3 OS=Mus musculus GN=Mast3 PE=1 SV=3
			Q3UH66	Serine/threonine-protein kinase WNK2 OS=Mus musculus GN=Wnk2 PE=1 SV=2
			Q3UHD9	Arf-GAP with GTPase, ANK repeat and PH domain-containing protein 2 OS=Mus musculus GN=Agap2 PE=1 SV=1
			Q3UHJ0	AP2-associated protein kinase 1 OS=Mus musculus GN=Aak1 PE=1 SV=2
			Q3UHL1	CaM kinase-like vesicle-associated protein OS=Mus musculus GN=Camkv PE=1 SV=2
			Q3UTQ8	Cyclin-dependent kinase-like 5 OS=Mus musculus GN=Cdkl5 PE=1 SV=1
			Q3UVC0	Kinase suppressor of Ras 2 OS=Mus musculus GN=Ksr2 PE=1 SV=2
			Q4JIM5	Abelson tyrosine-protein kinase 2 OS=Mus musculus GN=Abl2 PE=1 SV=1
			Q571I4	Tyrosine-protein kinase SgK223 OS=Mus musculus GN=Sgk223 PE=1 SV=2
			Q5F2E8	Serine/threonine-protein kinase TAO1 OS=Mus musculus GN=Taok1 PE=1 SV=1
			Q5RJI5	Serine/threonine-protein kinase BRSK1 OS=Mus musculus GN=Brsk1 PE=1 SV=1
			Q5XJV6	Serine/threonine-protein kinase LMTK3 OS=Mus musculus GN=Lmtk3 PE=1 SV=1
			Q60700	Mitogen-activated protein kinase kinase kinase 12 OS=Mus musculus GN=Map3k12 PE=1 SV=1
			Q61097	Kinase suppressor of Ras 1 OS=Mus musculus GN=Ksr1 PE=1 SV=1
			Q61136	Serine/threonine-protein kinase PRP4 homolog OS=Mus musculus GN=Prpf4b PE=1 SV=3
			Q61214	Dual specificity tyrosine-phosphorylation-regulated kinase 1A OS=Mus musculus GN=Dyrk1a PE=1 SV=1
			Q61644	Protein kinase C and casein kinase substrate in neurons protein 1 OS=Mus musculus GN=Pacsin1 PE=1 SV=1
			Q62407	Striated muscle-specific serine/threonine-protein kinase OS=Mus musculus GN=Speg PE=1 SV=2
			Q641K5	NUAK family SNF1-like kinase 1 OS=Mus musculus GN=Nuak1 PE=1 SV=1
			Q66L42	Mitogen-activated protein kinase kinase kinase 10 OS=Mus musculus GN=Map3k10 PE=1 SV=2
			Q68EF6	Brain-enriched guanylate kinase-associated protein OS=Mus musculus GN=Begain PE=1 SV=2
			Q69Z38	Pseudopodium-enriched atypical kinase 1 OS=Mus musculus GN=Peak1 PE=1 SV=4
			Q69Z98	Serine/threonine-protein kinase BRSK2 OS=Mus musculus GN=Brsk2 PE=1 SV=2
			Q6NS52	Diacylglycerol kinase beta OS=Mus musculus GN=Dgkb PE=1 SV=2
			Q6NSW3	A-kinase anchor protein SPHKAP OS=Mus musculus GN=Sphkap PE=1 SV=2
			Q6PCN3	Tau-tubulin kinase 1 OS=Mus musculus GN=Ttbk1 PE=1 SV=3
			Q6PDN3	Myosin light chain kinase, smooth muscle OS=Mus musculus GN=Mylk PE=1 SV=3
			Q6PHZ2	Calcium/calmodulin-dependent protein kinase type II subunit delta OS=Mus musculus GN=Camk2d PE=1 SV=1
			Q80U28	MAP kinase-activating death domain protein OS=Mus musculus GN=Madd PE=1 SV=2
			Q80XU3	Nuclear ubiquitous casein and cyclin-dependent kinase substrate 1 OS=Mus musculus GN=Nucks1 PE=1 SV=1
			Q80YA9	Connector enhancer of kinase suppressor of ras 2 OS=Mus musculus GN=Cnksr2 PE=1 SV=1
			Q811L6	Microtubule-associated serine/threonine-protein kinase 4 OS=Mus musculus GN=Mast4 PE=1 SV=3
			Q8BI55	Dual specificity tyrosine-phosphorylation-regulated kinase 4 OS=Mus musculus GN=Dyrk4 PE=2 SV=1
			Q8BKX1	Brain-specific angiogenesis inhibitor 1-associated protein 2 OS=Mus musculus GN=Baiap2 PE=1 SV=2
			Q8C015	Serine/threonine-protein kinase PAK 7 OS=Mus musculus GN=Pak7 PE=1 SV=1
			Q8CIP4	MAP/microtubule affinity-regulating kinase 4 OS=Mus musculus GN=Mark4 PE=1 SV=1
			Q8K3G5	Inactive serine/threonine-protein kinase VRK3 OS=Mus musculus GN=Vrk3 PE=1 SV=2
			Q8QZV4	Serine/threonine-protein kinase 32C OS=Mus musculus GN=Stk32c PE=1 SV=1
			Q8VDU5	SNF-related serine/threonine-protein kinase OS=Mus musculus GN=Snrk PE=1 SV=1
			Q91WG5	5'-AMP-activated protein kinase subunit gamma-2 OS=Mus musculus GN=Prkag2 PE=1 SV=2
			Q923T9	Calcium/calmodulin-dependent protein kinase type II subunit gamma OS=Mus musculus GN=Camk2g PE=1 SV=1
			Q99JB8	Protein kinase C and casein kinase II substrate protein 3 OS=Mus musculus GN=Pacsin3 PE=1 SV=1
			Q9CPS8	Small membrane A-kinase anchor protein OS=Mus musculus PE=1 SV=1
			Q9D415	Disks large-associated protein 1 OS=Mus musculus GN=Dlgap1 PE=1 SV=3
			Q9DBC7	cAMP-dependent protein kinase type I-alpha regulatory subunit OS=Mus musculus GN=Prkar1a PE=1 SV=3
			Q9EQJ9	Membrane-associated guanylate kinase, WW and PDZ domain-containing protein 3 OS=Mus musculus GN=Magi3 PE=1 SV=2
			Q9JLM8	Serine/threonine-protein kinase DCLK1 OS=Mus musculus GN=Dclk1 PE=1 SV=1
			Q9JM52	Misshapen-like kinase 1 OS=Mus musculus GN=Mink1 PE=1 SV=3
			Q9JMK2	Casein kinase I isoform epsilon OS=Mus musculus GN=Csnk1e PE=1 SV=2
			Q9R1L5	Microtubule-associated serine/threonine-protein kinase 1 OS=Mus musculus GN=Mast1 PE=1 SV=3
			Q9WTK7	Serine/threonine-protein kinase STK11 OS=Mus musculus GN=Stk11 PE=1 SV=1
			Q9WTQ5	A-kinase anchor protein 12 OS=Mus musculus GN=Akap12 PE=1 SV=1
			Q9WTX2	Interferon-inducible double-stranded RNA-dependent protein kinase activator A OS=Mus musculus GN=Prkra PE=1 SV=1
			Q9WV60	Glycogen synthase kinase-3 beta OS=Mus musculus GN=Gsk3b PE=1 SV=2
			Q9Z1W9	STE20/SPS1-related proline-alanine-rich protein kinase OS=Mus musculus GN=Stk39 PE=1 SV=1
			Q9Z277	Tyrosine-protein kinase BAZ1B OS=Mus musculus GN=Baz1b PE=1 SV=2

## Sheet: Ratio Post kinases
Post EU rep1 #Accession	Post EU rep1 #Description	Post EU rep1	Post EU rep1 Areas	Post EU rep2	Post EU rep2 Areas		Post TS rep1 #Accession	Post TS Rep1 #Description	Post TS rep1	Post TS rep1 Areas	Post TS Rep2	Post TS Rep2 Areas		Ratio TS/EU Rep1		Ratio TS/EU Rep2		Regulation (<0.75 >1.25)
O55028	[3-methyl-2-oxobutanoate dehydrogenase [lipoamide]] kinase, mitochondrial OS=Mus musculus GN=Bckdk PE=1 SV=1	High		High	140000000		O55028	[3-methyl-2-oxobutanoate dehydrogenase [lipoamide]] kinase, mitochondrial OS=Mus musculus GN=Bckdk PE=1 SV=1	High	10000000	High	1000000000				7.14286		*
Q91WG5	5'-AMP-activated protein kinase subunit gamma-2 OS=Mus musculus GN=Prkag2 PE=1 SV=2	High	2000000	High			Q91WG5	5'-AMP-activated protein kinase subunit gamma-2 OS=Mus musculus GN=Prkag2 PE=1 SV=2	High	98000000	High	78000000		49				*
Q4JIM5	Abelson tyrosine-protein kinase 2 OS=Mus musculus GN=Abl2 PE=1 SV=1	High	3100000	High	1100000		Q4JIM5	Abelson tyrosine-protein kinase 2 OS=Mus musculus GN=Abl2 PE=1 SV=1	High	7300000	High	6300000		2.35484		5.72727		Up
O08715	A-kinase anchor protein 1, mitochondrial OS=Mus musculus GN=Akap1 PE=1 SV=4	High	1700000	High	6400000		O08715	A-kinase anchor protein 1, mitochondrial OS=Mus musculus GN=Akap1 PE=1 SV=4	High		High	19000000		0		2.96875		*
Q9WTQ5	A-kinase anchor protein 12 OS=Mus musculus GN=Akap12 PE=1 SV=1	High	2000000	High	4300000		Q9WTQ5	A-kinase anchor protein 12 OS=Mus musculus GN=Akap12 PE=1 SV=1	Medium	740000	High	29000000		0.37		6.74419		*
D3YVF0	A-kinase anchor protein 5 OS=Mus musculus GN=Akap5 PE=1 SV=2	High	490000000	High	170000000		D3YVF0	A-kinase anchor protein 5 OS=Mus musculus GN=Akap5 PE=1 SV=2	High	200000000	High	360000000		0.408163		2.11765		*
Q6NSW3	A-kinase anchor protein SPHKAP OS=Mus musculus GN=Sphkap PE=1 SV=2	High	7100000	High	20000000		Q6NSW3	A-kinase anchor protein SPHKAP OS=Mus musculus GN=Sphkap PE=1 SV=2	High	8200000	High	48000000		1.15493		2.4		*
Q3UHJ0	AP2-associated protein kinase 1 OS=Mus musculus GN=Aak1 PE=1 SV=2	High	99000000	High	6800000		Q3UHJ0	AP2-associated protein kinase 1 OS=Mus musculus GN=Aak1 PE=1 SV=2	High	93000000	High	100000000		0.939394		14.7059		*
Q3UHD9	Arf-GAP with GTPase, ANK repeat and PH domain-containing protein 2 OS=Mus musculus GN=Agap2 PE=1 SV=1	High	15000000	High	20000000		Q3UHD9	Arf-GAP with GTPase, ANK repeat and PH domain-containing protein 2 OS=Mus musculus GN=Agap2 PE=1 SV=1	High	100000000	High	130000000		6.66667		6.5		Up
Q68EF6	Brain-enriched guanylate kinase-associated protein OS=Mus musculus GN=Begain PE=1 SV=2	High	32000000	High	110000000		Q68EF6	Brain-enriched guanylate kinase-associated protein OS=Mus musculus GN=Begain PE=1 SV=2	High	99000000	High	170000000		3.09375		1.54545		Up
Q8BKX1	Brain-specific angiogenesis inhibitor 1-associated protein 2 OS=Mus musculus GN=Baiap2 PE=1 SV=2	High	83000000	High	13000000		Q8BKX1	Brain-specific angiogenesis inhibitor 1-associated protein 2 OS=Mus musculus GN=Baiap2 PE=1 SV=2	High	550000000	High	22000000		6.62651		1.69231		Up
P11798	Calcium/calmodulin-dependent protein kinase type II subunit alpha OS=Mus musculus GN=Camk2a PE=1 SV=2	High	1600000000	High	880000000		P11798	Calcium/calmodulin-dependent protein kinase type II subunit alpha OS=Mus musculus GN=Camk2a PE=1 SV=2	High	2300000000	High	3600000000		1.4375		4.09091		Up
P28652	Calcium/calmodulin-dependent protein kinase type II subunit beta OS=Mus musculus GN=Camk2b PE=1 SV=2	High	2300000000	High	1800000000		P28652	Calcium/calmodulin-dependent protein kinase type II subunit beta OS=Mus musculus GN=Camk2b PE=1 SV=2	High	3300000000	High	5900000000		1.43478		3.27778		Up
Q6PHZ2	Calcium/calmodulin-dependent protein kinase type II subunit delta OS=Mus musculus GN=Camk2d PE=1 SV=1	High	15000000	High	39000000		Q6PHZ2	Calcium/calmodulin-dependent protein kinase type II subunit delta OS=Mus musculus GN=Camk2d PE=1 SV=1	High	47000000	High	75000000		3.13333		1.92308		Up
Q923T9	Calcium/calmodulin-dependent protein kinase type II subunit gamma OS=Mus musculus GN=Camk2g PE=1 SV=1	High	21000000	High	230000000		Q923T9	Calcium/calmodulin-dependent protein kinase type II subunit gamma OS=Mus musculus GN=Camk2g PE=1 SV=1	High	95000000	High	550000000		4.52381		2.3913		Up
Q3UHL1	CaM kinase-like vesicle-associated protein OS=Mus musculus GN=Camkv PE=1 SV=2	High	21000000	High	12000000		Q3UHL1	CaM kinase-like vesicle-associated protein OS=Mus musculus GN=Camkv PE=1 SV=2	High	5800000	High	38000000		0.27619		3.16667		*
Q9DBC7	cAMP-dependent protein kinase type I-alpha regulatory subunit OS=Mus musculus GN=Prkar1a PE=1 SV=3	High	62000	High	19000000		Q9DBC7	cAMP-dependent protein kinase type I-alpha regulatory subunit OS=Mus musculus GN=Prkar1a PE=1 SV=3	High	9100000	High	270000000		146.774		14.2105		Up
P12849	cAMP-dependent protein kinase type I-beta regulatory subunit OS=Mus musculus GN=Prkar1b PE=1 SV=2	High	4900000	High	51000000		P12849	cAMP-dependent protein kinase type I-beta regulatory subunit OS=Mus musculus GN=Prkar1b PE=1 SV=2	High	3900000	High	100000000		0.795918		1.96078		*
Q9JMK2	Casein kinase I isoform epsilon OS=Mus musculus GN=Csnk1e PE=1 SV=2	High	72000000	High	70000000		Q9JMK2	Casein kinase I isoform epsilon OS=Mus musculus GN=Csnk1e PE=1 SV=2	High	110000000	High	170000000		1.52778		2.42857		Up
Q80YA9	Connector enhancer of kinase suppressor of ras 2 OS=Mus musculus GN=Cnksr2 PE=1 SV=1	High	26000000	High	150000000		Q80YA9	Connector enhancer of kinase suppressor of ras 2 OS=Mus musculus GN=Cnksr2 PE=1 SV=1	High	87000000	High	570000000		3.34615		3.8		Up
P30275	Creatine kinase U-type, mitochondrial OS=Mus musculus GN=Ckmt1 PE=1 SV=1	High	11000000	High	11000000		P30275	Creatine kinase U-type, mitochondrial OS=Mus musculus GN=Ckmt1 PE=1 SV=1	High	110000000	High	28000000		10		2.54545		Up
O35495	Cyclin-dependent kinase 14 OS=Mus musculus GN=Cdk14 PE=1 SV=2	High	14000000	High	1300000		O35495	Cyclin-dependent kinase 14 OS=Mus musculus GN=Cdk14 PE=1 SV=2	High	7800000	Medium	15000000		0.557143		11.5385		*
Q3UTQ8	Cyclin-dependent kinase-like 5 OS=Mus musculus GN=Cdkl5 PE=1 SV=1	High		High	12000000		Q3UTQ8	Cyclin-dependent kinase-like 5 OS=Mus musculus GN=Cdkl5 PE=1 SV=1	Medium	6100000	High	25000000				2.08333		*
Q6NS52	Diacylglycerol kinase beta OS=Mus musculus GN=Dgkb PE=1 SV=2	High	1200000	High	16000000		Q6NS52	Diacylglycerol kinase beta OS=Mus musculus GN=Dgkb PE=1 SV=2	High	5700000	High	120000000		4.75		7.5		Up
Q9D415	Disks large-associated protein 1 OS=Mus musculus GN=Dlgap1 PE=1 SV=3	High	340000000	High	330000000		Q9D415	Disks large-associated protein 1 OS=Mus musculus GN=Dlgap1 PE=1 SV=3	High	670000000	High	640000000		1.97059		1.93939		Up
Q61214	Dual specificity tyrosine-phosphorylation-regulated kinase 1A OS=Mus musculus GN=Dyrk1a PE=1 SV=1	High	19000000	High	73000000		Q61214	Dual specificity tyrosine-phosphorylation-regulated kinase 1A OS=Mus musculus GN=Dyrk1a PE=1 SV=1	High	5200000	High	130000000		0.273684		1.78082		*
Q8BI55	Dual specificity tyrosine-phosphorylation-regulated kinase 4 OS=Mus musculus GN=Dyrk4 PE=2 SV=1	High		High	8300000		Q8BI55	Dual specificity tyrosine-phosphorylation-regulated kinase 4 OS=Mus musculus GN=Dyrk4 PE=2 SV=1	High	4100000	High					0		*
Q08509	Epidermal growth factor receptor kinase substrate 8 OS=Mus musculus GN=Eps8 PE=1 SV=2	High	1500000	High	1400000		Q08509	Epidermal growth factor receptor kinase substrate 8 OS=Mus musculus GN=Eps8 PE=1 SV=2	High	1300000	High	3500000		0.866667		2.5		*
Q9WV60	Glycogen synthase kinase-3 beta OS=Mus musculus GN=Gsk3b PE=1 SV=2	High	7900000	High	83000000		Q9WV60	Glycogen synthase kinase-3 beta OS=Mus musculus GN=Gsk3b PE=1 SV=2	Medium		High	9500000		0		0.114458		Down
Q8K3G5	Inactive serine/threonine-protein kinase VRK3 OS=Mus musculus GN=Vrk3 PE=1 SV=2	Medium	1200000	High	2700000		Q8K3G5	Inactive serine/threonine-protein kinase VRK3 OS=Mus musculus GN=Vrk3 PE=1 SV=2	High		High	14000000		0		5.18519		*
Q9WTX2	Interferon-inducible double-stranded RNA-dependent protein kinase activator A OS=Mus musculus GN=Prkra PE=1 SV=1	High	57000000	High	130000000		Q9WTX2	Interferon-inducible double-stranded RNA-dependent protein kinase activator A OS=Mus musculus GN=Prkra PE=1 SV=1	High	110000000	High	84000000		1.92982		0.646154		*
A2CG49	Kalirin OS=Mus musculus GN=Kalrn PE=1 SV=1	High	1100000	High	6100000		A2CG49	Kalirin OS=Mus musculus GN=Kalrn PE=1 SV=1	High	3700000	High	6100000		3.36364		1		*
Q61097	Kinase suppressor of Ras 1 OS=Mus musculus GN=Ksr1 PE=1 SV=1	High	22000000	High	9500000		Q61097	Kinase suppressor of Ras 1 OS=Mus musculus GN=Ksr1 PE=1 SV=1	High	11000000	High	46000000		0.5		4.84211		*
Q3UVC0	Kinase suppressor of Ras 2 OS=Mus musculus GN=Ksr2 PE=1 SV=2	High	3000000	High			Q3UVC0	Kinase suppressor of Ras 2 OS=Mus musculus GN=Ksr2 PE=1 SV=2	High	4800000	High	11000000		1.6				*
Q80U28	MAP kinase-activating death domain protein OS=Mus musculus GN=Madd PE=1 SV=2	High	21000000	High	35000000		Q80U28	MAP kinase-activating death domain protein OS=Mus musculus GN=Madd PE=1 SV=2	High	14000000	High	110000000		0.666667		3.14286		*
Q8CIP4	MAP/microtubule affinity-regulating kinase 4 OS=Mus musculus GN=Mark4 PE=1 SV=1	High	16000000	High	120000000		Q8CIP4	MAP/microtubule affinity-regulating kinase 4 OS=Mus musculus GN=Mark4 PE=1 SV=1	High	27000000	Medium	340000000		1.6875		2.83333		Up
P28667	MARCKS-related protein OS=Mus musculus GN=Marcksl1 PE=1 SV=2	High	7100000	High	57000000		P28667	MARCKS-related protein OS=Mus musculus GN=Marcksl1 PE=1 SV=2	High	24000000	High	53000000		3.38028		0.929825		*
Q9EQJ9	Membrane-associated guanylate kinase, WW and PDZ domain-containing protein 3 OS=Mus musculus GN=Magi3 PE=1 SV=2	High	10000000	High	13000000		Q9EQJ9	Membrane-associated guanylate kinase, WW and PDZ domain-containing protein 3 OS=Mus musculus GN=Magi3 PE=1 SV=2	High	28000000	High	36000000		2.8		2.76923		Up
Q9R1L5	Microtubule-associated serine/threonine-protein kinase 1 OS=Mus musculus GN=Mast1 PE=1 SV=3	High	3000000	High	2500000		Q9R1L5	Microtubule-associated serine/threonine-protein kinase 1 OS=Mus musculus GN=Mast1 PE=1 SV=3	High		High	33000000		0		13.2		*
Q3U214	Microtubule-associated serine/threonine-protein kinase 3 OS=Mus musculus GN=Mast3 PE=1 SV=3	High	23000000	High	5100000		Q3U214	Microtubule-associated serine/threonine-protein kinase 3 OS=Mus musculus GN=Mast3 PE=1 SV=3	High	53000000	High	48000000		2.30435		9.41176		Up
Q811L6	Microtubule-associated serine/threonine-protein kinase 4 OS=Mus musculus GN=Mast4 PE=1 SV=3	High	3000000	High	1200000		Q811L6	Microtubule-associated serine/threonine-protein kinase 4 OS=Mus musculus GN=Mast4 PE=1 SV=3	High	7800000	High	11000000		2.6		9.16667		Up
Q9JM52	Misshapen-like kinase 1 OS=Mus musculus GN=Mink1 PE=1 SV=3	High	80000000	High	52000000		Q9JM52	Misshapen-like kinase 1 OS=Mus musculus GN=Mink1 PE=1 SV=3	High	100000000	High	370000000		1.25		7.11538		Up
Q66L42	Mitogen-activated protein kinase kinase kinase 10 OS=Mus musculus GN=Map3k10 PE=1 SV=2	High	5400000	High	1000000		Q66L42	Mitogen-activated protein kinase kinase kinase 10 OS=Mus musculus GN=Map3k10 PE=1 SV=2	High		High	17000000		0		17		*
Q60700	Mitogen-activated protein kinase kinase kinase 12 OS=Mus musculus GN=Map3k12 PE=1 SV=1	High	3700000	High	2300000		Q60700	Mitogen-activated protein kinase kinase kinase 12 OS=Mus musculus GN=Map3k12 PE=1 SV=1	High	1800000	High	6000000		0.486486		2.6087		*
P97820	Mitogen-activated protein kinase kinase kinase kinase 4 OS=Mus musculus GN=Map4k4 PE=1 SV=1	High		High	4900000		P97820	Mitogen-activated protein kinase kinase kinase kinase 4 OS=Mus musculus GN=Map4k4 PE=1 SV=1	High	530000	High	14000000				2.85714		*
Q6PDN3	Myosin light chain kinase, smooth muscle OS=Mus musculus GN=Mylk PE=1 SV=3	High	4300000	Medium	3100000		Q6PDN3	Myosin light chain kinase, smooth muscle OS=Mus musculus GN=Mylk PE=1 SV=3	High	7400000	Medium	1700000		1.72093		0.548387		*
P26645	Myristoylated alanine-rich C-kinase substrate OS=Mus musculus GN=Marcks PE=1 SV=2	High	23000000	High	37000000		P26645	Myristoylated alanine-rich C-kinase substrate OS=Mus musculus GN=Marcks PE=1 SV=2	High	18000000	High	190000000		0.782609		5.13514		*
Q641K5	NUAK family SNF1-like kinase 1 OS=Mus musculus GN=Nuak1 PE=1 SV=1	High	1800000	High	2300000		Q641K5	NUAK family SNF1-like kinase 1 OS=Mus musculus GN=Nuak1 PE=1 SV=1	High	2300000	High	18000000		1.27778		7.82609		Up
Q80XU3	Nuclear ubiquitous casein and cyclin-dependent kinase substrate 1 OS=Mus musculus GN=Nucks1 PE=1 SV=1	High	25000000	High	2000000		Q80XU3	Nuclear ubiquitous casein and cyclin-dependent kinase substrate 1 OS=Mus musculus GN=Nucks1 PE=1 SV=1	High	1700000	High	19000000		0.068		9.5		*
O70589	Peripheral plasma membrane protein CASK OS=Mus musculus GN=Cask PE=1 SV=2	High	1800000	High	1200000		O70589	Peripheral plasma membrane protein CASK OS=Mus musculus GN=Cask PE=1 SV=2	High	1100000	High	7600000		0.611111		6.33333		*
E9Q3L2	Phosphatidylinositol 4-kinase alpha OS=Mus musculus GN=Pi4ka PE=2 SV=2	High	3100000	High	64000000		E9Q3L2	Phosphatidylinositol 4-kinase alpha OS=Mus musculus GN=Pi4ka PE=2 SV=2	High	46000000	High	150000000		14.8387		2.34375		Up
P20444	Protein kinase C alpha type OS=Mus musculus GN=Prkca PE=1 SV=3	High	330000000	High	65000000		P20444	Protein kinase C alpha type OS=Mus musculus GN=Prkca PE=1 SV=3	High	91000000	Medium	300000000		0.275758		4.61538		*
Q99JB8	Protein kinase C and casein kinase II substrate protein 3 OS=Mus musculus GN=Pacsin3 PE=1 SV=1	High	1500000	High			Q99JB8	Protein kinase C and casein kinase II substrate protein 3 OS=Mus musculus GN=Pacsin3 PE=1 SV=1	High	2500000	High	25000000		1.66667				*
Q61644	Protein kinase C and casein kinase substrate in neurons protein 1 OS=Mus musculus GN=Pacsin1 PE=1 SV=1	High	75000000	High	28000000		Q61644	Protein kinase C and casein kinase substrate in neurons protein 1 OS=Mus musculus GN=Pacsin1 PE=1 SV=1	High	11000000	High	100000000		0.146667		3.57143		*
P68404	Protein kinase C beta type OS=Mus musculus GN=Prkcb PE=1 SV=4	High	11000000	High	1100000		P68404	Protein kinase C beta type OS=Mus musculus GN=Prkcb PE=1 SV=4	High	890000	High	6600000		0.0809091		6		*
P16054	Protein kinase C epsilon type OS=Mus musculus GN=Prkce PE=1 SV=1	High	81000000	High	19000000		P16054	Protein kinase C epsilon type OS=Mus musculus GN=Prkce PE=1 SV=1	High	33000000	High	130000000		0.407407		6.84211		*
P63318	Protein kinase C gamma type OS=Mus musculus GN=Prkcg PE=1 SV=1	High	110000000	High	23000000		P63318	Protein kinase C gamma type OS=Mus musculus GN=Prkcg PE=1 SV=1	High	70000000	High	370000000		0.636364		16.087		*
Q69Z38	Pseudopodium-enriched atypical kinase 1 OS=Mus musculus GN=Peak1 PE=1 SV=4	High	3100000	High	8900000		Q69Z38	Pseudopodium-enriched atypical kinase 1 OS=Mus musculus GN=Peak1 PE=1 SV=4	High	12000000	High	73000000		3.87097		8.20225		Up
Q8QZV4	Serine/threonine-protein kinase 32C OS=Mus musculus GN=Stk32c PE=1 SV=1	High	690000	High	1500000		Q8QZV4	Serine/threonine-protein kinase 32C OS=Mus musculus GN=Stk32c PE=1 SV=1	High	960000	High	920000		1.3913		0.613333		*
P28028	Serine/threonine-protein kinase B-raf OS=Mus musculus GN=Braf PE=1 SV=3	High	110000000	High	68000000		P28028	Serine/threonine-protein kinase B-raf OS=Mus musculus GN=Braf PE=1 SV=3	High		High	83000000		0		1.22059		*
Q5RJI5	Serine/threonine-protein kinase BRSK1 OS=Mus musculus GN=Brsk1 PE=1 SV=1	High	1200000	High	1300000		Q5RJI5	Serine/threonine-protein kinase BRSK1 OS=Mus musculus GN=Brsk1 PE=1 SV=1	High	2500000	High	4200000		2.08333		3.23077		Up
Q69Z98	Serine/threonine-protein kinase BRSK2 OS=Mus musculus GN=Brsk2 PE=1 SV=2	High	1800000	Medium			Q69Z98	Serine/threonine-protein kinase BRSK2 OS=Mus musculus GN=Brsk2 PE=1 SV=2	Medium		High	3700000		0				*
Q9JLM8	Serine/threonine-protein kinase DCLK1 OS=Mus musculus GN=Dclk1 PE=1 SV=1	High	1700000	High	45000000		Q9JLM8	Serine/threonine-protein kinase DCLK1 OS=Mus musculus GN=Dclk1 PE=1 SV=1	High	71000000	High	170000000		41.7647		3.77778		Up
Q3TYD6	Serine/threonine-protein kinase LMTK2 OS=Mus musculus GN=Lmtk2 PE=1 SV=3	High	1300000	High			Q3TYD6	Serine/threonine-protein kinase LMTK2 OS=Mus musculus GN=Lmtk2 PE=1 SV=3	High	1100000	High	7200000		0.846154				*
Q5XJV6	Serine/threonine-protein kinase LMTK3 OS=Mus musculus GN=Lmtk3 PE=1 SV=1	High	1300000	High	11000000		Q5XJV6	Serine/threonine-protein kinase LMTK3 OS=Mus musculus GN=Lmtk3 PE=1 SV=1	High	4200000	High	52000000		3.23077		4.72727		Up
Q8C015	Serine/threonine-protein kinase PAK 7 OS=Mus musculus GN=Pak7 PE=1 SV=1	High	15000000	High	22000000		Q8C015	Serine/threonine-protein kinase PAK 7 OS=Mus musculus GN=Pak7 PE=1 SV=1	High	33000000	High	5400000		2.2		0.245455		*
Q61136	Serine/threonine-protein kinase PRP4 homolog OS=Mus musculus GN=Prpf4b PE=1 SV=3	High	8000000	High	6000000		Q61136	Serine/threonine-protein kinase PRP4 homolog OS=Mus musculus GN=Prpf4b PE=1 SV=3	High	19000000	High	20000000		2.375		3.33333		Up
Q9WTK7	Serine/threonine-protein kinase STK11 OS=Mus musculus GN=Stk11 PE=1 SV=1	High	16000000	High	24000000		Q9WTK7	Serine/threonine-protein kinase STK11 OS=Mus musculus GN=Stk11 PE=1 SV=1	High	5800000	High	32000000		0.3625		1.33333		*
Q5F2E8	Serine/threonine-protein kinase TAO1 OS=Mus musculus GN=Taok1 PE=1 SV=1	High	1000000	High	11000000		Q5F2E8	Serine/threonine-protein kinase TAO1 OS=Mus musculus GN=Taok1 PE=1 SV=1	High	37000000	High	12000000		37		1.09091		*
Q3UH66	Serine/threonine-protein kinase WNK2 OS=Mus musculus GN=Wnk2 PE=1 SV=2	High	3800000	High	1200000		Q3UH66	Serine/threonine-protein kinase WNK2 OS=Mus musculus GN=Wnk2 PE=1 SV=2	High	6000000	High	20000000		1.57895		16.6667		Up
Q9CPS8	Small membrane A-kinase anchor protein OS=Mus musculus PE=1 SV=1	High	7100000	High	870000		Q9CPS8	Small membrane A-kinase anchor protein OS=Mus musculus PE=1 SV=1	High	2500000	High			0.352113		0		Down
Q8VDU5	SNF-related serine/threonine-protein kinase OS=Mus musculus GN=Snrk PE=1 SV=1	High	8500000	High	4300000		Q8VDU5	SNF-related serine/threonine-protein kinase OS=Mus musculus GN=Snrk PE=1 SV=1	High	10000000	High	18000000		1.17647		4.18605		*
O70551	SRSF protein kinase 1 OS=Mus musculus GN=Srpk1 PE=1 SV=2	High	1600000	High	8000000		O70551	SRSF protein kinase 1 OS=Mus musculus GN=Srpk1 PE=1 SV=2	High	3700000	High	36000000		2.3125		4.5		Up
O54781	SRSF protein kinase 2 OS=Mus musculus GN=Srpk2 PE=1 SV=2	High	4200000	High	9000000		O54781	SRSF protein kinase 2 OS=Mus musculus GN=Srpk2 PE=1 SV=2	High	7100000	High	12000000		1.69048		1.33333		Up
Q9Z1W9	STE20/SPS1-related proline-alanine-rich protein kinase OS=Mus musculus GN=Stk39 PE=1 SV=1	Medium	49000000	High	4100000		Q9Z1W9	STE20/SPS1-related proline-alanine-rich protein kinase OS=Mus musculus GN=Stk39 PE=1 SV=1	High	15000000	High	20000000		0.306122		4.87805		*
Q62407	Striated muscle-specific serine/threonine-protein kinase OS=Mus musculus GN=Speg PE=1 SV=2	High	23000000	High	30000000		Q62407	Striated muscle-specific serine/threonine-protein kinase OS=Mus musculus GN=Speg PE=1 SV=2	High	34000000	High	140000000		1.47826		4.66667		Up
Q6PCN3	Tau-tubulin kinase 1 OS=Mus musculus GN=Ttbk1 PE=1 SV=3	High	12000000	High	11000000		Q6PCN3	Tau-tubulin kinase 1 OS=Mus musculus GN=Ttbk1 PE=1 SV=3	High	8300000	High	5800000		0.691667		0.527273		Down
P83510	Traf2 and NCK-interacting protein kinase OS=Mus musculus GN=Tnik PE=1 SV=2	High	890000	High	79000000		P83510	Traf2 and NCK-interacting protein kinase OS=Mus musculus GN=Tnik PE=1 SV=2	High	99000000	High	160000000		111.236		2.02532		Up
Q9Z277	Tyrosine-protein kinase BAZ1B OS=Mus musculus GN=Baz1b PE=1 SV=2	Medium	38000000	High	3600000		Q9Z277	Tyrosine-protein kinase BAZ1B OS=Mus musculus GN=Baz1b PE=1 SV=2	High	9300000	High	26000000		0.244737		7.22222		*
Q571I4	Tyrosine-protein kinase SgK223 OS=Mus musculus GN=Sgk223 PE=1 SV=2	High	320000	High			Q571I4	Tyrosine-protein kinase SgK223 OS=Mus musculus GN=Sgk223 PE=1 SV=2	Medium	1800000	High			5.625				*

## Sheet: Extra kinases
	Kinases only in Extra EU		Kinases in Extrasynaptic EU and TS		Kinases only in Extra TS
	O08715	A-kinase anchor protein 1 OS=Mus musculus GN=Akap1 PE=1 SV=2	D3YVF0	A-kinase anchor protein 5 OS=Mus musculus GN=Akap5 PE=1 SV=2	A2ARP1	diphosphoinositol pentakisphosphate kinase 1(Ppip5k1)
	Q99KY4	Cyclyn G-associated kinase Gak	E9Q3L2	Phosphatidylinositol 4-kinase alpha OS=Mus musculus GN=Pi4ka PE=2 SV=2	O08648	mitogen-activated protein kinase kinase kinase 4(Map3k4)
	Q80YV4	Pantothenate kinase 4 Pank4	O70161	Phosphatidylinositol 4-phosphate 5-kinase type-1 gamma OS=Mus musculus GN=Pip5k1c PE=1 SV=2	O35495	cyclin-dependent kinase 14(Cdk14)
	Q80XP9	Serine/threonine-protein kinase WNK3	O88643	Serine/threonine-protein kinase PAK 1 OS=Mus musculus GN=Pak1 PE=1 SV=1	P05132	protein kinase, cAMP dependent, catalytic, alpha(Prkaca)
			O89032	SH3 and PX domain-containing protein 2A OS=Mus musculus GN=Sh3pxd2a PE=1 SV=2	P12849	protein kinase, cAMP dependent regulatory, type I beta(Prkar1b)
			P05532	Mast/stem cell growth factor receptor Kit OS=Mus musculus GN=Kit PE=1 SV=3	P31324	protein kinase, cAMP dependent regulatory, type II beta(Prkar2b)
			P08414	Calcium/calmodulin-dependent protein kinase type IV OS=Mus musculus GN=Camk4 PE=1 SV=2	P39688	Fyn proto-oncogene(Fyn)
			P11798	Calcium/calmodulin-dependent protein kinase type II subunit alpha OS=Mus musculus GN=Camk2a PE=1 SV=2	P53668	LIM-domain containing, protein kinase(Limk1)
			P12367	cAMP-dependent protein kinase type II-alpha regulatory subunit OS=Mus musculus GN=Prkar2a PE=1 SV=2	P55144	TYRO3 protein tyrosine kinase 3(Tyro3)
			P16054	Protein kinase C epsilon type OS=Mus musculus GN=Prkce PE=1 SV=1	P68404	protein kinase C, beta(Prkcb)
			P20444	Protein kinase C alpha type OS=Mus musculus GN=Prkca PE=1 SV=3	Q3TYD6	lemur tyrosine kinase 2(Lmtk2)
			P26645	Myristoylated alanine-rich C-kinase substrate OS=Mus musculus GN=Marcks PE=1 SV=2	Q3UHD9	ArfGAP with GTPase domain, ankyrin repeat and PH domain 2(Agap2)
			P28028	Serine/threonine-protein kinase B-raf OS=Mus musculus GN=Braf PE=1 SV=3	Q3UVC0	kinase suppressor of ras 2(Ksr2)
			P28652	Calcium/calmodulin-dependent protein kinase type II subunit beta OS=Mus musculus GN=Camk2b PE=1 SV=2	Q5F2E8	TAO kinase 1(Taok1)
			P28667	MARCKS-related protein OS=Mus musculus GN=Marcksl1 PE=1 SV=2	Q5RJI5	BR serine/threonine kinase 1(Brsk1)
			P47809	Dual specificity mitogen-activated protein kinase kinase 4 OS=Mus musculus GN=Map2k4 PE=1 SV=2	Q5XJV6	lemur tyrosine kinase 3(Lmtk3)
			P54754	Ephrin type-B receptor 3 OS=Mus musculus GN=Ephb3 PE=1 SV=2	Q60700	mitogen-activated protein kinase kinase kinase 12(Map3k12)
			P63318	Protein kinase C gamma type OS=Mus musculus GN=Prkcg PE=1 SV=1	Q61831	mitogen-activated protein kinase 10(Mapk10)
			P83510	Traf2 and NCK-interacting protein kinase OS=Mus musculus GN=Tnik PE=1 SV=2	Q66L42	mitogen-activated protein kinase kinase kinase 10(Map3k10)
			Q04447	Creatine kinase B-type OS=Mus musculus GN=Ckb PE=1 SV=1	Q69Z98	BR serine/threonine kinase 2(Brsk2)
			Q2TBE6	Phosphatidylinositol 4-kinase type 2-alpha OS=Mus musculus GN=Pi4k2a PE=1 SV=1	Q6NSW3	SPHK1 interactor, AKAP domain containing(Sphkap)
			Q3UH66	Serine/threonine-protein kinase WNK2 OS=Mus musculus GN=Wnk2 PE=1 SV=2	Q6PHZ2	calcium/calmodulin-dependent protein kinase II, delta(Camk2d)
			Q3UHJ0	AP2-associated protein kinase 1 OS=Mus musculus GN=Aak1 PE=1 SV=2	Q6VNS1	neurotrophic tyrosine kinase, receptor, type 3(Ntrk3)
			Q3UHL1	CaM kinase-like vesicle-associated protein OS=Mus musculus GN=Camkv PE=1 SV=2	Q80YA9	connector enhancer of kinase suppressor of Ras 2(Cnksr2)
			Q61036	Serine/threonine-protein kinase PAK 3 OS=Mus musculus GN=Pak3 PE=1 SV=2	Q80YE4	apoptosis-associated tyrosine kinase(Aatk)
			Q61097	Kinase suppressor of Ras 1 OS=Mus musculus GN=Ksr1 PE=1 SV=1	Q8QZV4	serine/threonine kinase 32C(Stk32c)
			Q61644	Protein kinase C and casein kinase substrate in neurons protein 1 OS=Mus musculus GN=Pacsin1 PE=1 SV=1	Q8VDU5	SNF related kinase(Snrk)
			Q62407	Striated muscle-specific serine/threonine-protein kinase OS=Mus musculus GN=Speg PE=1 SV=2	Q8VHJ5	MAP/microtubule affinity regulating kinase 1(Mark1)
			Q6PCN3	Tau-tubulin kinase 1 OS=Mus musculus GN=Ttbk1 PE=1 SV=3	Q91WG7	diacylglycerol kinase, gamma(Dgkg)
			Q80U28	MAP kinase-activating death domain protein OS=Mus musculus GN=Madd PE=1 SV=2	Q923T9	calcium/calmodulin-dependent protein kinase II gamma(Camk2g)
			Q80XU3	Nuclear ubiquitous casein and cyclin-dependent kinase substrate 1 OS=Mus musculus GN=Nucks1 PE=1 SV=1	Q9JLM8	doublecortin-like kinase 1(Dclk1)
			Q8BKX1	Brain-specific angiogenesis inhibitor 1-associated protein 2 OS=Mus musculus GN=Baiap2 PE=1 SV=2	Q9JM52	misshapen-like kinase 1 (zebrafish)(Mink1)
			Q8CIN4	Serine/threonine-protein kinase PAK 2 OS=Mus musculus GN=Pak2 PE=1 SV=1	Q9WTK7	serine/threonine kinase 11(Stk11)
			Q8VBY2	Calcium/calmodulin-dependent protein kinase kinase 1 OS=Mus musculus GN=Camkk1 PE=1 SV=1	Q9WUA3	phosphofructokinase, platelet(Pfkp)
			Q91WG5	5'-AMP-activated protein kinase subunit gamma-2 OS=Mus musculus GN=Prkag2 PE=1 SV=2	Q9Z1T6	phosphoinositide kinase, FYVE finger containing(Pikfyve)
			Q99JT2	Serine/threonine-protein kinase 26 OS=Mus musculus GN=Stk26 PE=1 SV=1
			Q9CPS8	Small membrane A-kinase anchor protein OS=Mus musculus PE=1 SV=1
			Q9D415	Disks large-associated protein 1 OS=Mus musculus GN=Dlgap1 PE=1 SV=3
			Q9DBC7	cAMP-dependent protein kinase type I-alpha regulatory subunit OS=Mus musculus GN=Prkar1a PE=1 SV=3
			Q9WTQ5	A-kinase anchor protein 12 OS=Mus musculus GN=Akap12 PE=1 SV=1
			Q9WTX5	S-phase kinase-associated protein 1 OS=Mus musculus GN=Skp1 PE=1 SV=3
			Q9WV60	Glycogen synthase kinase-3 beta OS=Mus musculus GN=Gsk3b PE=1 SV=2
			Q9Z139	Inactive tyrosine-protein kinase transmembrane receptor ROR1 OS=Mus musculus GN=Ror1 PE=2 SV=2
			Q9Z1W9	STE20/SPS1-related proline-alanine-rich protein kinase OS=Mus musculus GN=Stk39 PE=1 SV=1

## Sheet: Ratio Extra kinases
Extra EU rep1 #Accession	Extra EU rep1 #Description	Extra EU rep1	Extra EU rep1 Areas	Extra EU rep2	Extra EU rep2 Areas		Extra TS rep1 #Accession	Extra TS Rep1 #Description	Extra TS rep1	Extra TS rep1 Areas	Extra TS Rep2	Extra TS rep2 Areas		Ratio TS/EU Rep1		Ratio TS/EU Rep2		Regulation (<0.75 >1.25)
D3YVF0	A-kinase anchor protein 5 OS=Mus musculus GN=Akap5 PE=1 SV=2	High	92000000	High	380000000		Q91WG5	5'-AMP-activated protein kinase subunit gamma-2 OS=Mus musculus GN=Prkag2 PE=1 SV=2	High	37000000	High	28000000		0.402174		0.0736842		*		Criteria 0.75-1.25
E9Q3L2	Phosphatidylinositol 4-kinase alpha OS=Mus musculus GN=Pi4ka PE=2 SV=2	High	68000000	High	46000000		Q9WTQ5	A-kinase anchor protein 12 OS=Mus musculus GN=Akap12 PE=1 SV=1	High	8600000	High	26000000		0.126471		0.565217		*
O70161	Phosphatidylinositol 4-phosphate 5-kinase type-1 gamma OS=Mus musculus GN=Pip5k1c PE=1 SV=2	High		High	30000000		D3YVF0	A-kinase anchor protein 5 OS=Mus musculus GN=Akap5 PE=1 SV=2	High	520000000	High	210000000		#DIV/0!		7		*
O88643	Serine/threonine-protein kinase PAK 1 OS=Mus musculus GN=Pak1 PE=1 SV=1	High	62000000	High	27000000		Q3UHJ0	AP2-associated protein kinase 1 OS=Mus musculus GN=Aak1 PE=1 SV=2	High	120000000	High	28000000		1.93548		1.03704		*
O89032	SH3 and PX domain-containing protein 2A OS=Mus musculus GN=Sh3pxd2a PE=1 SV=2	High	8800000	High	30000000		Q8BKX1	Brain-specific angiogenesis inhibitor 1-associated protein 2 OS=Mus musculus GN=Baiap2 PE=1 SV=2	High	1800000	High	4100000		0.204545		0.136667		*
P05532	Mast/stem cell growth factor receptor Kit OS=Mus musculus GN=Kit PE=1 SV=3	High	7400000	High			Q8VBY2	Calcium/calmodulin-dependent protein kinase kinase 1 OS=Mus musculus GN=Camkk1 PE=1 SV=1	Medium		High	20000000		0		#DIV/0!		*
P08414	Calcium/calmodulin-dependent protein kinase type IV OS=Mus musculus GN=Camk4 PE=1 SV=2	High		High	4200000		P11798	Calcium/calmodulin-dependent protein kinase type II subunit alpha OS=Mus musculus GN=Camk2a PE=1 SV=2	High	240000000	High	120000000		#DIV/0!		28.5714		*
P11798	Calcium/calmodulin-dependent protein kinase type II subunit alpha OS=Mus musculus GN=Camk2a PE=1 SV=2	High	5000000	High	270000000		P28652	Calcium/calmodulin-dependent protein kinase type II subunit beta OS=Mus musculus GN=Camk2b PE=1 SV=2	High	84000000	High	100000000		16.8		0.37037		*
P12367	cAMP-dependent protein kinase type II-alpha regulatory subunit OS=Mus musculus GN=Prkar2a PE=1 SV=2	High	9500000	High	6000000		P08414	Calcium/calmodulin-dependent protein kinase type IV OS=Mus musculus GN=Camk4 PE=1 SV=2	High	9200000	High	1500000		0.968421		0.25		*
P16054	Protein kinase C epsilon type OS=Mus musculus GN=Prkce PE=1 SV=1	High	10000000	High	120000000		Q3UHL1	CaM kinase-like vesicle-associated protein OS=Mus musculus GN=Camkv PE=1 SV=2	High	67000000	High	41000000		6.7		0.341667		*
P20444	Protein kinase C alpha type OS=Mus musculus GN=Prkca PE=1 SV=3	High	69000000	High	13000000		Q9DBC7	cAMP-dependent protein kinase type I-alpha regulatory subunit OS=Mus musculus GN=Prkar1a PE=1 SV=3	High	52000000	High	63000000		0.753623		4.84615		*
P26645	Myristoylated alanine-rich C-kinase substrate OS=Mus musculus GN=Marcks PE=1 SV=2	High	2400000000	High	820000000		P12367	cAMP-dependent protein kinase type II-alpha regulatory subunit OS=Mus musculus GN=Prkar2a PE=1 SV=2	High	7800000	High	2400000		0.00325		0.00292683		Down
P28028	Serine/threonine-protein kinase B-raf OS=Mus musculus GN=Braf PE=1 SV=3	High	33000000	High	190000000		Q04447	Creatine kinase B-type OS=Mus musculus GN=Ckb PE=1 SV=1	High	650000	High	12000000		0.019697		0.0631579		*
P28652	Calcium/calmodulin-dependent protein kinase type II subunit beta OS=Mus musculus GN=Camk2b PE=1 SV=2	High	12000000	High	180000000		Q9D415	Disks large-associated protein 1 OS=Mus musculus GN=Dlgap1 PE=1 SV=3	High	8200000	High	5200000		0.683333		0.0288889		*
P28667	MARCKS-related protein OS=Mus musculus GN=Marcksl1 PE=1 SV=2	High	500000000	High	260000000		P47809	Dual specificity mitogen-activated protein kinase kinase 4 OS=Mus musculus GN=Map2k4 PE=1 SV=2	High	4000000	High	1900000		0.008		0.00730769		*
P47809	Dual specificity mitogen-activated protein kinase kinase 4 OS=Mus musculus GN=Map2k4 PE=1 SV=2	High	1600000	High	4700000		P54754	Ephrin type-B receptor 3 OS=Mus musculus GN=Ephb3 PE=1 SV=2	High	1200000	High	650000		0.75		0.138298		*
P54754	Ephrin type-B receptor 3 OS=Mus musculus GN=Ephb3 PE=1 SV=2	High		High	2000000		Q9WV60	Glycogen synthase kinase-3 beta OS=Mus musculus GN=Gsk3b PE=1 SV=2	High		High	62000000		#DIV/0!		31		*
P63318	Protein kinase C gamma type OS=Mus musculus GN=Prkcg PE=1 SV=1	High	6000000	High	67000000		Q9Z139	Inactive tyrosine-protein kinase transmembrane receptor ROR1 OS=Mus musculus GN=Ror1 PE=2 SV=2	High	19000000	Medium	3600000		3.16667		0.0537313		*
P83510	Traf2 and NCK-interacting protein kinase OS=Mus musculus GN=Tnik PE=1 SV=2	High	3900000	High	7000000		Q61097	Kinase suppressor of Ras 1 OS=Mus musculus GN=Ksr1 PE=1 SV=1	High	13000000	High	11000000		3.33333		1.57143		*
Q04447	Creatine kinase B-type OS=Mus musculus GN=Ckb PE=1 SV=1	High	1800000	High	9200000		Q80U28	MAP kinase-activating death domain protein OS=Mus musculus GN=Madd PE=1 SV=2	High	380000000	High	160000000		211.111		17.3913		Up
Q2TBE6	Phosphatidylinositol 4-kinase type 2-alpha OS=Mus musculus GN=Pi4k2a PE=1 SV=1	High	6900000	High	30000000		P28667	MARCKS-related protein OS=Mus musculus GN=Marcksl1 PE=1 SV=2	High	450000000	High	100000000		65.2174		3.33333		*
Q3UH66	Serine/threonine-protein kinase WNK2 OS=Mus musculus GN=Wnk2 PE=1 SV=2	High	4100000	High	7000000		P05532	Mast/stem cell growth factor receptor Kit OS=Mus musculus GN=Kit PE=1 SV=3	High	1900000	High			0.463415		0		*
Q3UHJ0	AP2-associated protein kinase 1 OS=Mus musculus GN=Aak1 PE=1 SV=2	High	18000000	High	48000000		P26645	Myristoylated alanine-rich C-kinase substrate OS=Mus musculus GN=Marcks PE=1 SV=2	High	2200000000	High	390000000		122.222		8.125		*
Q3UHL1	CaM kinase-like vesicle-associated protein OS=Mus musculus GN=Camkv PE=1 SV=2	High	32000000	High	59000000		Q80XU3	Nuclear ubiquitous casein and cyclin-dependent kinase substrate 1 OS=Mus musculus GN=Nucks1 PE=1 SV=1	High	45000000	High	8900000		1.40625		0.150847		*
Q61036	Serine/threonine-protein kinase PAK 3 OS=Mus musculus GN=Pak3 PE=1 SV=2	High	18000000	High	8400000		E9Q3L2	Phosphatidylinositol 4-kinase alpha OS=Mus musculus GN=Pi4ka PE=2 SV=2	High	140000000	High	37000000		7.77778		4.40476		*
Q61097	Kinase suppressor of Ras 1 OS=Mus musculus GN=Ksr1 PE=1 SV=1	High	910000	High	17000000		Q2TBE6	Phosphatidylinositol 4-kinase type 2-alpha OS=Mus musculus GN=Pi4k2a PE=1 SV=1	High	16000000	High	27000000		17.5824		1.58824		*
Q61644	Protein kinase C and casein kinase substrate in neurons protein 1 OS=Mus musculus GN=Pacsin1 PE=1 SV=1	High	18000000	High	78000000		O70161	Phosphatidylinositol 4-phosphate 5-kinase type-1 gamma OS=Mus musculus GN=Pip5k1c PE=1 SV=2	High	6000000	High	240000000		0.333333		3.07692		*
Q62407	Striated muscle-specific serine/threonine-protein kinase OS=Mus musculus GN=Speg PE=1 SV=2	High	8600000	High	11000000		P20444	Protein kinase C alpha type OS=Mus musculus GN=Prkca PE=1 SV=3	High	200000000	High	260000000		23.2558		23.6364		Up
Q6PCN3	Tau-tubulin kinase 1 OS=Mus musculus GN=Ttbk1 PE=1 SV=3	Medium		High	12000000		Q61644	Protein kinase C and casein kinase substrate in neurons protein 1 OS=Mus musculus GN=Pacsin1 PE=1 SV=1	High	160000000	High	62000000		#DIV/0!		5.16667		*
Q80U28	MAP kinase-activating death domain protein OS=Mus musculus GN=Madd PE=1 SV=2	High	78000000	High	120000000		P16054	Protein kinase C epsilon type OS=Mus musculus GN=Prkce PE=1 SV=1	High	230000000	High	140000000		2.94872		1.16667		Up?
Q80XU3	Nuclear ubiquitous casein and cyclin-dependent kinase substrate 1 OS=Mus musculus GN=Nucks1 PE=1 SV=1	High	6400000	High	27000000		P63318	Protein kinase C gamma type OS=Mus musculus GN=Prkcg PE=1 SV=1	High	190000000	High	57000000		29.6875		2.11111		*
Q8BKX1	Brain-specific angiogenesis inhibitor 1-associated protein 2 OS=Mus musculus GN=Baiap2 PE=1 SV=2	High	21000000	High	2700000		Q99JT2	Serine/threonine-protein kinase 26 OS=Mus musculus GN=Stk26 PE=1 SV=1	High	2000000	High			0.0952381		0		*
Q8CIN4	Serine/threonine-protein kinase PAK 2 OS=Mus musculus GN=Pak2 PE=1 SV=1	High	26000000	High	19000000		P28028	Serine/threonine-protein kinase B-raf OS=Mus musculus GN=Braf PE=1 SV=3	High	250000000	High	150000000		9.61538		7.89474		*
Q8VBY2	Calcium/calmodulin-dependent protein kinase kinase 1 OS=Mus musculus GN=Camkk1 PE=1 SV=1	High	2000000	High	14000000		O88643	Serine/threonine-protein kinase PAK 1 OS=Mus musculus GN=Pak1 PE=1 SV=1	High	130000000	High	24000000		65		1.71429		*
Q91WG5	5'-AMP-activated protein kinase subunit gamma-2 OS=Mus musculus GN=Prkag2 PE=1 SV=2	Medium		High	1600000		Q8CIN4	Serine/threonine-protein kinase PAK 2 OS=Mus musculus GN=Pak2 PE=1 SV=1	High	49000000	High	17000000		#DIV/0!		10.625		*
Q99JT2	Serine/threonine-protein kinase 26 OS=Mus musculus GN=Stk26 PE=1 SV=1	High	1100000	High	1600000		Q61036	Serine/threonine-protein kinase PAK 3 OS=Mus musculus GN=Pak3 PE=1 SV=2	High	33000000	High	4200000		30		2.625		*
Q9CPS8	Small membrane A-kinase anchor protein OS=Mus musculus PE=1 SV=1	High	37000000	High	16000000		Q3UH66	Serine/threonine-protein kinase WNK2 OS=Mus musculus GN=Wnk2 PE=1 SV=2	High	23000000	High	1700000		0.621622		0.10625		*
Q9D415	Disks large-associated protein 1 OS=Mus musculus GN=Dlgap1 PE=1 SV=3	Medium	5700000	High	11000000		O89032	SH3 and PX domain-containing protein 2A OS=Mus musculus GN=Sh3pxd2a PE=1 SV=2	High	45000000	High	17000000		7.89474		1.54545		*
Q9DBC7	cAMP-dependent protein kinase type I-alpha regulatory subunit OS=Mus musculus GN=Prkar1a PE=1 SV=3	High	4700000	High	70000000		Q9CPS8	Small membrane A-kinase anchor protein OS=Mus musculus PE=1 SV=1	High		High	20000000		0		0.285714		*
Q9WTQ5	A-kinase anchor protein 12 OS=Mus musculus GN=Akap12 PE=1 SV=1	High		High	48000000		Q9WTX5	S-phase kinase-associated protein 1 OS=Mus musculus GN=Skp1 PE=1 SV=3	High	61000000	High	18000000		#DIV/0!		0.375		*
Q9WTX5	S-phase kinase-associated protein 1 OS=Mus musculus GN=Skp1 PE=1 SV=3	High	4800000	High	46000000		Q9Z1W9	STE20/SPS1-related proline-alanine-rich protein kinase OS=Mus musculus GN=Stk39 PE=1 SV=1	Medium	110000000	High	12000000		22.9167		0.26087		*
Q9WV60	Glycogen synthase kinase-3 beta OS=Mus musculus GN=Gsk3b PE=1 SV=2	High	2600000	High	8000000		Q62407	Striated muscle-specific serine/threonine-protein kinase OS=Mus musculus GN=Speg PE=1 SV=2	High	20000000	High	7400000		7.69231		0.925		*
Q9Z139	Inactive tyrosine-protein kinase transmembrane receptor ROR1 OS=Mus musculus GN=Ror1 PE=2 SV=2	High	17000000	High	5600000		Q6PCN3	Tau-tubulin kinase 1 OS=Mus musculus GN=Ttbk1 PE=1 SV=3	High	4100000	High	8200000		0.241176		1.46429		*
Q9Z1W9	STE20/SPS1-related proline-alanine-rich protein kinase OS=Mus musculus GN=Stk39 PE=1 SV=1	High	31000000	High	18000000		P83510	Traf2 and NCK-interacting protein kinase OS=Mus musculus GN=Tnik PE=1 SV=2	High	47000000	High	15000000		1.51613		0.833333		Up

## Sheet: Phosphatome
Mouse Phosphatases		Uniprot: Filter by keyword ("phosphatase"), then "Mus musculus" and finally "Reviewed"
O08586	PTEN_MOUSE		Phosphatidylinositol 3,4,5-trisphosphate 3-phosphatase and dual-specificity protein phosphatase PTEN (EC 3.1.3.16) (EC 3.1.3.48) (EC 3.1.3.67) (Mutated in multiple advanced cancers 1) (Phosphatase and tensin homolog)
Q9ES52	SHIP1_MOUSE		Phosphatidylinositol 3,4,5-trisphosphate 5-phosphatase 1 (EC 3.1.3.86) (Inositol polyphosphate-5-phosphatase of 145 kDa) (SIP-145) (SH2 domain-containing inositol 5'-phosphatase 1) (SH2 domain-containing inositol phosphatase 1) (SHIP-1) (p150Ship)
P29351	PTN6_MOUSE		Tyrosine-protein phosphatase non-receptor type 6 (EC 3.1.3.48) (70Z-SHP) (Hematopoietic cell protein-tyrosine phosphatase) (PTPTY-42) (Protein-tyrosine phosphatase 1C) (PTP-1C) (SH-PTP1) (SHP-1)
P35235	PTN11_MOUSE		Tyrosine-protein phosphatase non-receptor type 11 (EC 3.1.3.48) (Protein-tyrosine phosphatase SYP) (SH-PTP2) (SHP-2) (Shp2)
P29352	PTN22_MOUSE		Tyrosine-protein phosphatase non-receptor type 22 (EC 3.1.3.48) (Hematopoietic cell protein-tyrosine phosphatase 70Z-PEP) (PEST-domain phosphatase) (PEP)
Q64455	PTPRJ_MOUSE		Receptor-type tyrosine-protein phosphatase eta (Protein-tyrosine phosphatase eta) (R-PTP-eta) (EC 3.1.3.48) (HPTP beta-like tyrosine phosphatase) (Protein-tyrosine phosphatase receptor type J) (R-PTP-J) (Susceptibility to colon cancer 1) (CD antigen CD148)
Q8CDA1	SAC2_MOUSE		Phosphatidylinositide phosphatase SAC2 (EC 3.1.3.25) (Inositol polyphosphate 5-phosphatase F) (Sac domain-containing inositol phosphatase 2) (Sac domain-containing phosphoinositide 4-phosphatase 2) (hSAC2)
Q6P549	SHIP2_MOUSE		Phosphatidylinositol 3,4,5-trisphosphate 5-phosphatase 2 (EC 3.1.3.86) (AblSH3-binding protein) (Inositol polyphosphate phosphatase-like protein 1) (INPPL-1) (SH2 domain-containing inositol 5'-phosphatase 2) (SH2 domain-containing inositol phosphatase 2) (SHIP-2)
Q06180	PTN2_MOUSE		Tyrosine-protein phosphatase non-receptor type 2 (Protein-tyrosine phosphatase PTP-2) (EC 3.1.3.48) (MPTP)
P06800	PTPRC_MOUSE		Receptor-type tyrosine-protein phosphatase C (EC 3.1.3.48) (Leukocyte common antigen) (L-CA) (Lymphocyte antigen 5) (Ly-5) (T200) (CD antigen CD45)
Q8C5L6	INP5K_MOUSE		Inositol polyphosphate 5-phosphatase K (EC 3.1.3.56) (Skeletal muscle and kidney-enriched inositol phosphatase)
B0V2N1	PTPRS_MOUSE		Receptor-type tyrosine-protein phosphatase S (R-PTP-S) (EC 3.1.3.48) (PTPNU-3) (Receptor-type tyrosine-protein phosphatase sigma) (R-PTP-sigma)
P28563	DUS1_MOUSE		Dual specificity protein phosphatase 1 (EC 3.1.3.16) (EC 3.1.3.48) (Mitogen-activated protein kinase phosphatase 1) (MAP kinase phosphatase 1) (MKP-1) (Protein-tyrosine phosphatase 3CH134) (Protein-tyrosine phosphatase ERP)
P35821	PTN1_MOUSE		Tyrosine-protein phosphatase non-receptor type 1 (EC 3.1.3.48) (Protein-tyrosine phosphatase 1B) (PTP-1B) (Protein-tyrosine phosphatase HA2) (PTP-HA2)
Q8CHP8	PGP_MOUSE		Glycerol-3-phosphate phosphatase (G3PP) (EC 3.1.3.21) (Aspartate-based ubiquitous Mg(2+)-dependent phosphatase) (AUM) (EC 3.1.3.48) (Phosphoglycolate phosphatase) (PGP)
Q64487	PTPRD_MOUSE		Receptor-type tyrosine-protein phosphatase delta (Protein-tyrosine phosphatase delta) (R-PTP-delta) (EC 3.1.3.48)
Q9ESS0	DUS10_MOUSE		Dual specificity protein phosphatase 10 (EC 3.1.3.16) (EC 3.1.3.48) (Mitogen-activated protein kinase phosphatase 5) (MAP kinase phosphatase 5) (MKP-5)
P49443	PPM1A_MOUSE		Protein phosphatase 1A (EC 3.1.3.16) (Protein phosphatase 2C isoform alpha) (PP2C-alpha) (Protein phosphatase IA)
P63328	PP2BA_MOUSE		Serine/threonine-protein phosphatase 2B catalytic subunit alpha isoform (EC 3.1.3.16) (CAM-PRP catalytic subunit) (Calmodulin-dependent calcineurin A subunit alpha isoform)
Q62132	PTPRR_MOUSE		Receptor-type tyrosine-protein phosphatase R (R-PTP-R) (EC 3.1.3.48) (Phosphotyrosine phosphatase 13) (Protein-tyrosine-phosphatase SL)
Q91ZP3	LPIN1_MOUSE		Phosphatidate phosphatase LPIN1 (EC 3.1.3.4) (Fatty liver dystrophy protein) (Lipin-1)
Q9Z2D1	MTMR2_MOUSE		Myotubularin-related protein 2 (Phosphatidylinositol-3,5-bisphosphate 3-phosphatase) (EC 3.1.3.95) (Phosphatidylinositol-3-phosphate phosphatase) (EC 3.1.3.64)
Q66GT5	PTPM1_MOUSE		Phosphatidylglycerophosphatase and protein-tyrosine phosphatase 1 (EC 3.1.3.27) (PTEN-like phosphatase) (Phosphoinositide lipid phosphatase) (Protein-tyrosine phosphatase mitochondrial 1) (EC 3.1.3.16) (EC 3.1.3.48)
Q8K337	I5P2_MOUSE		Type II inositol 1,4,5-trisphosphate 5-phosphatase (EC 3.1.3.36) (Inositol polyphosphate-5-phosphatase B) (Phosphoinositide 5-phosphatase) (5PTase)
B1AUH1	PTPRU_MOUSE		Receptor-type tyrosine-protein phosphatase U (R-PTP-U) (EC 3.1.3.48) (Ftp-1) (Pancreatic carcinoma phosphatase 2) (PCP-2) (Protein-tyrosine phosphatase-lamda) (PTP-lambda) (PTPlambda) (Receptor-type protein-tyrosine phosphatase psi) (R-PTP-psi)
E9Q612	PTPRO_MOUSE		Receptor-type tyrosine-protein phosphatase O (R-PTP-O) (EC 3.1.3.48) (Glomerular epithelial protein 1) (Protein tyrosine phosphatase U2) (PTP-U2) (PTPase U2)
P49446	PTPRE_MOUSE		Receptor-type tyrosine-protein phosphatase epsilon (Protein-tyrosine phosphatase epsilon) (R-PTP-epsilon) (EC 3.1.3.48)
Q9Z2C5	MTM1_MOUSE		Myotubularin (Phosphatidylinositol-3,5-bisphosphate 3-phosphatase) (EC 3.1.3.95) (Phosphatidylinositol-3-phosphate phosphatase) (EC 3.1.3.64)
P80560	PTPR2_MOUSE		Receptor-type tyrosine-protein phosphatase N2 (R-PTP-N2) (EC 3.1.3.-) (EC 3.1.3.48) (PTP IA-2beta) (Phogrin) (Protein tyrosine phosphatase-NP) (PTP-NP) [Cleaved into: IA-2beta71; IA-2beta64; IA-2beta60]
Q63739	TP4A1_MOUSE		Protein tyrosine phosphatase type IVA 1 (EC 3.1.3.48) (Protein-tyrosine phosphatase 4a1) (Protein-tyrosine phosphatase of regenerating liver 1) (PRL-1)
Q99JY8	PLPP3_MOUSE		Phospholipid phosphatase 3 (EC 3.1.3.4) (Lipid phosphate phosphohydrolase 3) (PAP2-beta) (Phosphatidate phosphohydrolase type 2b) (Phosphatidic acid phosphatase 2b) (PAP-2b) (PAP2b)
Q8K4T5	DUS19_MOUSE		Dual specificity protein phosphatase 19 (EC 3.1.3.16) (EC 3.1.3.48) (Protein phosphatase SKRP1) (Stress-activated protein kinase pathway-regulating phosphatase 1)
Q9JLV6	PNKP_MOUSE		Bifunctional polynucleotide phosphatase/kinase (DNA 5'-kinase/3'-phosphatase) (Polynucleotide kinase-3'-phosphatase) [Includes: Polynucleotide 3'-phosphatase (EC 3.1.3.32) (2'(3')-polynucleotidase); Polynucleotide 5'-hydroxyl-kinase (EC 2.7.1.78)]
Q8CE08	PPAP_MOUSE		Prostatic acid phosphatase (EC 3.1.3.2) (5'-nucleotidase) (5'-NT) (EC 3.1.3.5) (Ecto-5'-nucleotidase) (Fluoride-resistant acid phosphatase) (FRAP) (Thiamine monophosphatase) (TMPase)
Q60676	PPP5_MOUSE		Serine/threonine-protein phosphatase 5 (PP5) (EC 3.1.3.16) (Protein phosphatase T) (PPT)
P63087	PP1G_MOUSE		Serine/threonine-protein phosphatase PP1-gamma catalytic subunit (PP-1G) (EC 3.1.3.16) (Protein phosphatase 1C catalytic subunit)
P09242	PPBT_MOUSE		Alkaline phosphatase, tissue-nonspecific isozyme (AP-TNAP) (TNSALP) (EC 3.1.3.1) (Alkaline phosphatase 2) (Alkaline phosphatase liver/bone/kidney isozyme)
Q80V26	IMPA3_MOUSE		Inositol monophosphatase 3 (IMP 3) (IMPase 3) (EC 3.1.3.25) (EC 3.1.3.7) (Golgi 3-prime phosphoadenosine 5-prime phosphate 3-prime phosphatase) (Golgi-resident PAP phosphatase) (gPAPP) (Inositol monophosphatase domain-containing protein 1) (Inositol-1(or 4)-monophosphatase 3) (Myo-inositol monophosphatase A3)
Q9D658	TP4A3_MOUSE		Protein tyrosine phosphatase type IVA 3 (EC 3.1.3.48) (Protein-tyrosine phosphatase 4a3) (Protein-tyrosine phosphatase of regenerating liver 3) (PRL-3)
P35822	PTPRK_MOUSE		Receptor-type tyrosine-protein phosphatase kappa (Protein-tyrosine phosphatase kappa) (R-PTP-kappa) (EC 3.1.3.48)
Q6R891	NEB2_MOUSE		Neurabin-2 (Neurabin-II) (Protein phosphatase 1 regulatory subunit 9B) (Spinophilin)
Q63810	CANB1_MOUSE		Calcineurin subunit B type 1 (Protein phosphatase 2B regulatory subunit 1) (Protein phosphatase 3 regulatory subunit B alpha isoform 1)
Q8BHN0	PPM1L_MOUSE		Protein phosphatase 1L (EC 3.1.3.16) (Protein phosphatase 1-like) (Protein phosphatase 2C isoform epsilon) (PP2C-epsilon)
Q6P3D0	NUD16_MOUSE		U8 snoRNA-decapping enzyme (EC 3.6.1.62) (IDP phosphatase) (IDPase) (EC 3.6.1.64) (Inosine diphosphate phosphatase) (Nucleoside diphosphate-linked moiety X motif 16) (Nudix motif 16) (m7GpppN-mRNA hydrolase)
Q64512	PTN13_MOUSE		Tyrosine-protein phosphatase non-receptor type 13 (EC 3.1.3.48) (PTP36) (Protein tyrosine phosphatase DPZPTP) (Protein tyrosine phosphatase PTP-BL) (Protein-tyrosine phosphatase RIP)
P60487	PLPP_MOUSE		Pyridoxal phosphate phosphatase (PLP phosphatase) (EC 3.1.3.3) (EC 3.1.3.74) (Chronophin)
Q61074	PPM1G_MOUSE		Protein phosphatase 1G (EC 3.1.3.16) (Fibroblast growth factor-inducible protein 13) (FIN13) (Protein phosphatase 1C) (Protein phosphatase 2C isoform gamma) (PP2C-gamma) (Protein phosphatase magnesium-dependent 1 gamma)
Q9WUA5	EPM2A_MOUSE		Laforin (EC 3.1.3.-) (EC 3.1.3.16) (EC 3.1.3.48) (Glucan phosphatase) (Lafora PTPase) (LAFPTPase)
Q9DBR7	MYPT1_MOUSE		Protein phosphatase 1 regulatory subunit 12A (Myosin phosphatase-targeting subunit 1) (Myosin phosphatase target subunit 1)
P58389	PTPA_MOUSE		Serine/threonine-protein phosphatase 2A activator (EC 5.2.1.8) (PP2A, subunit B', PR53 isoform) (Phosphotyrosyl phosphatase activator) (PTPA) (Serine/threonine-protein phosphatase 2A regulatory subunit 4) (Serine/threonine-protein phosphatase 2A regulatory subunit B')
P70289	PTPRV_MOUSE		Receptor-type tyrosine-protein phosphatase V (R-PTP-V) (EC 3.1.3.48) (Embryonic stem cell protein-tyrosine phosphatase) (ES cell phosphatase)
Q99M80	PTPRT_MOUSE		Receptor-type tyrosine-protein phosphatase T (R-PTP-T) (EC 3.1.3.48) (RPTPmam4) (Receptor-type tyrosine-protein phosphatase rho) (RPTP-rho) (mRPTPrho)
P62137	PP1A_MOUSE		Serine/threonine-protein phosphatase PP1-alpha catalytic subunit (PP-1A) (EC 3.1.3.16)
P48453	PP2BB_MOUSE		Serine/threonine-protein phosphatase 2B catalytic subunit beta isoform (EC 3.1.3.16) (CAM-PRP catalytic subunit) (Calmodulin-dependent calcineurin A subunit beta isoform)
Q05117	PPA5_MOUSE		Tartrate-resistant acid phosphatase type 5 (TR-AP) (EC 3.1.3.2) (Tartrate-resistant acid ATPase) (TrATPase) (Type 5 acid phosphatase)
P36993	PPM1B_MOUSE		Protein phosphatase 1B (EC 3.1.3.16) (Protein phosphatase 2C isoform beta) (PP2C-beta)
P17564	PR15A_MOUSE		Protein phosphatase 1 regulatory subunit 15A (Growth arrest and DNA damage-inducible protein GADD34) (Myeloid differentiation primary response protein MyD116)
Q9DBB1	DUS6_MOUSE		Dual specificity protein phosphatase 6 (EC 3.1.3.16) (EC 3.1.3.48) (Mitogen-activated protein kinase phosphatase 3) (MAP kinase phosphatase 3) (MKP-3)
B2RU80	PTPRB_MOUSE		Receptor-type tyrosine-protein phosphatase beta (Protein-tyrosine phosphatase beta) (R-PTP-beta) (EC 3.1.3.48) (Vascular endothelial protein tyrosine phosphatase) (VE-PTP)
Q9Z2L6	MINP1_MOUSE		Multiple inositol polyphosphate phosphatase 1 (EC 3.1.3.62) (2,3-bisphosphoglycerate 3-phosphatase) (2,3-BPG phosphatase) (EC 3.1.3.80) (Inositol (1,3,4,5)-tetrakisphosphate 3-phosphatase) (Ins(1,3,4,5)P(4) 3-phosphatase)
P24822	PPBI_MOUSE		Intestinal-type alkaline phosphatase (IAP) (Intestinal alkaline phosphatase) (EC 3.1.3.1) (Alkaline phosphatase 3)
Q61469	PLPP1_MOUSE		Phospholipid phosphatase 1 (EC 3.1.3.4) (35 kDa PAP) (mPAP) (Hydrogen peroxide-inducible protein 53) (Hic53) (Lipid phosphate phosphohydrolase 1) (PAP2-alpha) (Phosphatidate phosphohydrolase type 2a) (Phosphatidic acid phosphatase 2a) (PAP-2a) (PAP2a)
Q99N11	DUS22_MOUSE		Dual specificity protein phosphatase 22 (EC 3.1.3.16) (EC 3.1.3.48) (Low molecular weight dual specificity phosphatase 2) (LMW-DSP2)
P18052	PTPRA_MOUSE		Receptor-type tyrosine-protein phosphatase alpha (Protein-tyrosine phosphatase alpha) (R-PTP-alpha) (EC 3.1.3.48) (LCA-related phosphatase) (PTPTY-28)
Q60673	PTPRN_MOUSE		Receptor-type tyrosine-protein phosphatase-like N (R-PTP-N) (PTP IA-2) [Cleaved into: ICA512-N-terminal fragment (ICA512-NTF); ICA512-transmembrane fragment (ICA512-TMF); ICA512-cleaved cytosolic fragment (ICA512-CCF)]
P24823	PPBN_MOUSE		Alkaline phosphatase, placental-like (EC 3.1.3.1) (Alkaline phosphatase 5) (Embryonic alkaline phosphatase) (EAP) (Embryonic-type alkaline phosphatase)
P97797	SHPS1_MOUSE		Tyrosine-protein phosphatase non-receptor type substrate 1 (SHP substrate 1) (SHPS-1) (Brain Ig-like molecule with tyrosine-based activation motifs) (Bit) (CD172 antigen-like family member A) (Inhibitory receptor SHPS-1) (MyD-1 antigen) (Signal-regulatory protein alpha-1) (Sirp-alpha-1) (mSIRP-alpha1) (p84) (CD antigen CD172a)
Q9JII1	INP5E_MOUSE		72 kDa inositol polyphosphate 5-phosphatase (EC 3.1.3.36) (Phosphatidylinositol 4,5-bisphosphate 5-phosphatase) (Phosphatidylinositol polyphosphate 5-phosphatase type IV)
P58466	CTDS1_MOUSE		Carboxy-terminal domain RNA polymerase II polypeptide A small phosphatase 1 (EC 3.1.3.16) (Golli-interacting protein) (GIP) (Nuclear LIM interactor-interacting factor 3) (NLI-interacting factor 3) (Small C-terminal domain phosphatase 1) (SCP1) (Small CTD phosphatase 1)
Q8BGG7	UBS3B_MOUSE		Ubiquitin-associated and SH3 domain-containing protein B (EC 3.1.3.48) (Cbl-interacting protein p70) (Suppressor of T-cell receptor signaling 1) (STS-1) (T-cell ubiquitin ligand 2) (TULA-2) (Tyrosine-protein phosphatase STS1/TULA2)
P35831	PTN12_MOUSE		Tyrosine-protein phosphatase non-receptor type 12 (EC 3.1.3.48) (MPTP-PEST) (Protein-tyrosine phosphatase P19) (P19-PTP)
P63330	PP2AA_MOUSE		Serine/threonine-protein phosphatase 2A catalytic subunit alpha isoform (PP2A-alpha) (EC 3.1.3.16)
Q8BZA9	TIGAR_MOUSE		Fructose-2,6-bisphosphatase TIGAR (EC 3.1.3.46) (TP53-induced glycolysis and apoptosis regulator) (TP53-induced glycolysis regulatory phosphatase)
Q9JK24	P2R3C_MOUSE		Serine/threonine-protein phosphatase 2A regulatory subunit B'' subunit gamma (Protein phosphatase subunit G5PR)
E9Q0N2	PTPRH_MOUSE		Receptor-type tyrosine-protein phosphatase H (R-PTP-H) (EC 3.1.3.48) (Stomach cancer-associated protein tyrosine phosphatase 1) (SAP-1)
Q5SWZ9	PLD6_MOUSE		Mitochondrial cardiolipin hydrolase (EC 3.1.-.-) (Choline phosphatase 6) (Mitochondrial phospholipase) (MitoPLD) (Phosphatidylcholine-hydrolyzing phospholipase D6) (Phospholipase D6) (PLD 6) (Protein zucchini homolog) (mZuc)
O70274	TP4A2_MOUSE		Protein tyrosine phosphatase type IVA 2 (EC 3.1.3.48) (Protein-tyrosine phosphatase 4a2) (Protein-tyrosine phosphatase of regenerating liver 2) (PRL-2)
Q9JI99	SGPP1_MOUSE		Sphingosine-1-phosphate phosphatase 1 (SPP) (SPPase1) (mSPP1) (EC 3.1.3.-) (Sphingosine-1-phosphatase 1)
P28828	PTPRM_MOUSE		Receptor-type tyrosine-protein phosphatase mu (Protein-tyrosine phosphatase mu) (R-PTP-mu) (EC 3.1.3.48)
Q91WF7	FIG4_MOUSE		Polyphosphoinositide phosphatase (EC 3.1.3.-) (Phosphatidylinositol 3,5-bisphosphate 5-phosphatase) (SAC domain-containing protein 3)
Q9QZ67	PPM1D_MOUSE		Protein phosphatase 1D (EC 3.1.3.16) (Protein phosphatase 2C isoform delta) (PP2C-delta) (Protein phosphatase magnesium-dependent 1 delta) (p53-induced protein phosphatase 1)
Q9D7X3	DUS3_MOUSE		Dual specificity protein phosphatase 3 (EC 3.1.3.16) (EC 3.1.3.48) (T-DSP11) (Vaccinia H1-related phosphatase) (VHR)
Q8CGA0	PPM1F_MOUSE		Protein phosphatase 1F (EC 3.1.3.16) (Ca(2+)/calmodulin-dependent protein kinase phosphatase) (CaM-kinase phosphatase) (CaMKPase)
Q8CGB6	TNS2_MOUSE		Tensin-2 (EC 3.1.3.-) (C1 domain-containing phosphatase and tensin homolog) (C1-TEN) (Tensin-like C1 domain-containing phosphatase)
Q9Z176	P2R3D_MOUSE		Serine/threonine-protein phosphatase 2A regulatory subunit B'' subunit delta (PP2A B''-PR59) (PP2A PR59) (Protein phosphatase 2A, 59 kDa regulatory subunit B) (Serine/threonine-protein phosphatase 2A regulatory subunit B'' subunit alpha)
Q501J7	PHAR4_MOUSE		Phosphatase and actin regulator 4 (Protein Humpty dumpty) (Humdy)
P34914	HYES_MOUSE		Bifunctional epoxide hydrolase 2 [Includes: Cytosolic epoxide hydrolase 2 (CEH) (EC 3.3.2.10) (Epoxide hydratase) (Soluble epoxide hydrolase) (SEH); Lipid-phosphate phosphatase (EC 3.1.3.76)]
P54830	PTN5_MOUSE		Tyrosine-protein phosphatase non-receptor type 5 (EC 3.1.3.48) (Neural-specific protein-tyrosine phosphatase) (Striatum-enriched protein-tyrosine phosphatase) (STEP)
P0C5E4	PTPRQ_MOUSE		Phosphatidylinositol phosphatase PTPRQ (EC 3.1.3.-) (Receptor-type tyrosine-protein phosphatase Q) (PTP-RQ) (R-PTP-Q) (EC 3.1.3.48)
P30306	MPIP2_MOUSE		M-phase inducer phosphatase 2 (EC 3.1.3.48) (Dual specificity phosphatase Cdc25B)
P97813	PLD2_MOUSE		Phospholipase D2 (PLD 2) (mPLD2) (EC 3.1.4.4) (Choline phosphatase 2) (PLD1C) (Phosphatidylcholine-hydrolyzing phospholipase D2)
Q8CHC4	SYNJ1_MOUSE		Synaptojanin-1 (EC 3.1.3.36) (Synaptic inositol 1,4,5-trisphosphate 5-phosphatase 1)
Q76I79	SSH1_MOUSE		Protein phosphatase Slingshot homolog 1 (EC 3.1.3.16) (EC 3.1.3.48) (SSH-like protein 1) (SSH-1L) (mSSH-1L)
B9EKR1	PRPTZ_MOUSE		Receptor-type tyrosine-protein phosphatase zeta (R-PTP-zeta) (EC 3.1.3.48)
Q8R3G1	PP1R8_MOUSE		Nuclear inhibitor of protein phosphatase 1 (NIPP-1) (Protein phosphatase 1 regulatory inhibitor subunit 8)
Q9Z280	PLD1_MOUSE		Phospholipase D1 (PLD 1) (mPLD1) (EC 3.1.4.4) (Choline phosphatase 1) (Phosphatidylcholine-hydrolyzing phospholipase D1)
P62715	PP2AB_MOUSE		Serine/threonine-protein phosphatase 2A catalytic subunit beta isoform (PP2A-beta) (EC 3.1.3.16)
Q8R4V2	DUS15_MOUSE		Dual specificity protein phosphatase 15 (EC 3.1.3.16) (EC 3.1.3.48) (Dual specificity protein phosphatase T-DSP10)
P62141	PP1B_MOUSE		Serine/threonine-protein phosphatase PP1-beta catalytic subunit (PP-1B) (EC 3.1.3.16) (EC 3.1.3.53)
P97470	PP4C_MOUSE		Serine/threonine-protein phosphatase 4 catalytic subunit (PP4C) (Pp4) (EC 3.1.3.16) (Protein phosphatase X) (PP-X)
P35576	G6PC_MOUSE		Glucose-6-phosphatase (G-6-Pase) (G6Pase) (EC 3.1.3.9)
Q61249	IGBP1_MOUSE		Immunoglobulin-binding protein 1 (Alpha4 phosphoprotein) (CD79a-binding protein 1) (Lymphocyte signal transduction molecule alpha 4) (Protein phosphatase 2/4/6 regulatory subunit) (p52)
A2A8L5	PTPRF_MOUSE		Receptor-type tyrosine-protein phosphatase F (EC 3.1.3.48) (Leukocyte common antigen related) (LAR)
Q62130	PTN14_MOUSE		Tyrosine-protein phosphatase non-receptor type 14 (EC 3.1.3.48) (Protein-tyrosine phosphatase PTP36)
P58465	CTDSL_MOUSE		CTD small phosphatase-like protein (CTDSP-like) (EC 3.1.3.16) (Carboxy-terminal domain RNA polymerase II polypeptide A small phosphatase 3) (NIF-like protein) (Nuclear LIM interactor-interacting factor 1) (NLI-interacting factor 1) (Small C-terminal domain phosphatase 3) (SCP3) (Small CTD phosphatase 3)
Q9Z186	G6PC2_MOUSE		Glucose-6-phosphatase 2 (G-6-Pase 2) (G6Pase 2) (EC 3.1.3.9) (Islet-specific glucose-6-phosphatase catalytic subunit-related protein)
Q05909	PTPRG_MOUSE		Receptor-type tyrosine-protein phosphatase gamma (Protein-tyrosine phosphatase gamma) (R-PTP-gamma) (EC 3.1.3.48)
Q61152	PTN18_MOUSE		Tyrosine-protein phosphatase non-receptor type 18 (EC 3.1.3.48) (Fetal liver phosphatase 1) (FLP-1) (PTP-K1)
Q8K296	MTMR3_MOUSE		Myotubularin-related protein 3 (EC 3.1.3.48) (Phosphatidylinositol-3,5-bisphosphate 3-phosphatase) (EC 3.1.3.95) (Phosphatidylinositol-3-phosphate phosphatase) (EC 3.1.3.64)
Q2M3X8	PHAR1_MOUSE		Phosphatase and actin regulator 1
P59644	PI5PA_MOUSE		Phosphatidylinositol 4,5-bisphosphate 5-phosphatase A (EC 3.1.3.56) (Inositol polyphosphate 5-phosphatase J)
Q80TL0	PPM1E_MOUSE		Protein phosphatase 1E (EC 3.1.3.16) (Ca(2+)/calmodulin-dependent protein kinase phosphatase N) (CaMKP-N) (CaMKP-nucleus) (CaMKN) (Partner of PIX 1) (Partner of PIX-alpha) (Partner of PIXA)
Q7TMB3	PPR3C_MOUSE		Protein phosphatase 1 regulatory subunit 3C (Protein phosphatase 1 regulatory subunit 5) (PP1 subunit R5) (Protein targeting to glycogen) (PTG)
Q8C767	PPR3B_MOUSE		Protein phosphatase 1 regulatory subunit 3B (Hepatic glycogen-targeting protein phosphatase 1 regulatory subunit GL) (Protein phosphatase 1 regulatory subunit 4) (PP1 subunit R4) (Protein phosphatase 1 subunit GL) (PTG)
Q9DAK9	PHP14_MOUSE		14 kDa phosphohistidine phosphatase (EC 3.9.1.3) (Phosphohistidine phosphatase 1) (PHPT1) (Protein histidine phosphatase) (PHP)
Q76MZ3	2AAA_MOUSE		Serine/threonine-protein phosphatase 2A 65 kDa regulatory subunit A alpha isoform (PP2A subunit A isoform PR65-alpha) (PP2A subunit A isoform R1-alpha)
Q8BP40	PPA6_MOUSE		Lysophosphatidic acid phosphatase type 6 (EC 3.1.3.2) (Acid phosphatase 6, lysophosphatidic) (Acid phosphatase-like protein 1) (PACPL1)
Q7TME0	PLPR4_MOUSE		Phospholipid phosphatase-related protein type 4 (EC 3.1.3.4) (Brain-specific phosphatidic acid phosphatase-like protein 1) (Lipid phosphate phosphatase-related protein type 4) (Plasticity-related gene 1 protein) (PRG-1)
Q05922	DUS2_MOUSE		Dual specificity protein phosphatase 2 (EC 3.1.3.16) (EC 3.1.3.48) (Dual specificity protein phosphatase PAC-1)
Q9Z2C4	MTMR1_MOUSE		Myotubularin-related protein 1 (Phosphatidylinositol-3,5-bisphosphate 3-phosphatase) (EC 3.1.3.95) (Phosphatidylinositol-3-phosphate phosphatase) (EC 3.1.3.64)
Q9D0T2	DUS12_MOUSE		Dual specificity protein phosphatase 12 (EC 3.1.3.16) (EC 3.1.3.48) (Dual specificity phosphatase T-DSP4) (Dual specificity phosphatase VH1)
Q7TSG2	CTDP1_MOUSE		RNA polymerase II subunit A C-terminal domain phosphatase (EC 3.1.3.16) (TFIIF-associating CTD phosphatase)
Q99PI5	LPIN2_MOUSE		Phosphatidate phosphatase LPIN2 (EC 3.1.3.4) (Lipin-2)
Q3TP92	CNEP1_MOUSE		CTD nuclear envelope phosphatase 1 (EC 3.1.3.16) (Serine/threonine-protein phosphatase dullard)
Q60829	PPR1B_MOUSE		Protein phosphatase 1 regulatory subunit 1B (DARPP-32) (Dopamine- and cAMP-regulated neuronal phosphoprotein)
Q6NSQ9	G6PC3_MOUSE		Glucose-6-phosphatase 3 (G-6-Pase 3) (G6Pase 3) (EC 3.1.3.9) (Ubiquitous glucose-6-phosphatase catalytic subunit-related protein)
Q8CHE4	PHLP1_MOUSE		PH domain leucine-rich repeat-containing protein phosphatase 1 (EC 3.1.3.16) (Pleckstrin homology domain-containing family E member 1) (PH domain-containing family E member 1) (Suprachiasmatic nucleus circadian oscillatory protein)
Q9D358	PPAC_MOUSE		Low molecular weight phosphotyrosine protein phosphatase (LMW-PTP) (LMW-PTPase) (EC 3.1.3.48) (Low molecular weight cytosolic acid phosphatase) (EC 3.1.3.2)
Q8BUM3	PTN7_MOUSE		Tyrosine-protein phosphatase non-receptor type 7 (EC 3.1.3.48) (Hematopoietic protein-tyrosine phosphatase) (HEPTP)
Q9D967	MGDP1_MOUSE		Magnesium-dependent phosphatase 1 (MDP-1) (EC 3.1.3.-) (EC 3.1.3.48)
Q9D700	DUS26_MOUSE		Dual specificity protein phosphatase 26 (EC 3.1.3.16) (EC 3.1.3.48) (Dual specificity phosphatase SKRP3)
P48967	MPIP3_MOUSE		M-phase inducer phosphatase 3 (EC 3.1.3.48) (Dual specificity phosphatase Cdc25C)
Q6P1Y8	INP4B_MOUSE		Type II inositol 3,4-bisphosphate 4-phosphatase (EC 3.1.3.66) (Inositol polyphosphate 4-phosphatase type II)
Q9JKX6	NUDT5_MOUSE		ADP-sugar pyrophosphatase (EC 3.6.1.13) (8-oxo-dGDP phosphatase) (EC 3.6.1.58) (Nuclear ATP-synthesis protein NUDIX5) (EC 2.7.7.96) (Nucleoside diphosphate-linked moiety X motif 5) (Nudix motif 5)
Q6ZQB6	VIP2_MOUSE		Inositol hexakisphosphate and diphosphoinositol-pentakisphosphate kinase 2 (EC 2.7.4.21) (EC 2.7.4.24) (Diphosphoinositol pentakisphosphate kinase 2) (Histidine acid phosphatase domain-containing protein 1) (InsP6 and PP-IP5 kinase 2) (VIP1 homolog 2) (mmVIP2)
Q91WB2	PLPP7_MOUSE		Inactive phospholipid phosphatase 7 (Nuclear envelope transmembrane protein 39) (Phosphatidic acid phosphatase type 2 domain-containing protein 3)
O09112	DUS8_MOUSE		Dual specificity protein phosphatase 8 (EC 3.1.3.16) (EC 3.1.3.48) (Neuronal tyrosine threonine phosphatase 1)
O35381	AN32A_MOUSE		Acidic leucine-rich nuclear phosphoprotein 32 family member A (Acidic nuclear phosphoprotein pp32) (Leucine-rich acidic nuclear protein) (LANP) (Potent heat-stable protein phosphatase 2A inhibitor I1PP2A)
Q8BX07	CTDS2_MOUSE		Carboxy-terminal domain RNA polymerase II polypeptide A small phosphatase 2 (EC 3.1.3.16) (Small C-terminal domain phosphatase 2) (Small CTD phosphatase 2) (SCP2)
Q5SW75	SSH2_MOUSE		Protein phosphatase Slingshot homolog 2 (EC 3.1.3.16) (EC 3.1.3.48) (SSH-like protein 2) (SSH-2L) (mSSH-2L)
P48964	MPIP1_MOUSE		M-phase inducer phosphatase 1 (EC 3.1.3.48) (Dual specificity phosphatase Cdc25A)
Q6PB44	PTN23_MOUSE		Tyrosine-protein phosphatase non-receptor type 23 (EC 3.1.3.48)
Q9EQU5	SET_MOUSE		Protein SET (Phosphatase 2A inhibitor I2PP2A) (I-2PP2A) (Template-activating factor I) (TAF-I)
O55023	IMPA1_MOUSE		Inositol monophosphatase 1 (IMP 1) (IMPase 1) (EC 3.1.3.25) (D-galactose 1-phosphate phosphatase) (EC 3.1.3.94) (Inositol-1(or 4)-monophosphatase 1) (Lithium-sensitive myo-inositol monophosphatase A1)
Q3U2V3	NUD18_MOUSE		8-oxo-dGDP phosphatase NUDT18 (EC 3.6.1.58) (2-hydroxy-dADP phosphatase) (7,8-dihydro-8-oxoguanine phosphatase) (MutT homolog 3) (Nucleoside diphosphate-linked moiety X motif 18) (Nudix motif 18)
Q8K2C9	HACD3_MOUSE		Very-long-chain (3R)-3-hydroxyacyl-CoA dehydratase 3 (EC 4.2.1.134) (3-hydroxyacyl-CoA dehydratase 3) (HACD3) (Butyrate-induced protein 1) (B-ind1) (Protein-tyrosine phosphatase-like A domain-containing protein 1)
A2ARP1	VIP1_MOUSE		Inositol hexakisphosphate and diphosphoinositol-pentakisphosphate kinase 1 (EC 2.7.4.21) (EC 2.7.4.24) (Diphosphoinositol pentakisphosphate kinase 1) (Histidine acid phosphatase domain-containing protein 2A) (InsP6 and PP-IP5 kinase 1) (VIP1 homolog)
Q3TLD5	RMP_MOUSE		Unconventional prefoldin RPB5 interactor (Protein NNX3) (Protein phosphatase 1 regulatory subunit 19) (RNA polymerase II subunit 5-mediating protein) (RPB5-mediating protein)
Q80TZ3	AUXI_MOUSE		Putative tyrosine-protein phosphatase auxilin (EC 3.1.3.48) (DnaJ homolog subfamily C member 6)
Q8R1Z4	PPR42_MOUSE		Protein phosphatase 1 regulatory subunit 42 (Leucine-rich repeat-containing protein 67) (Testis leucine-rich repeat protein) (TLRR)
Q3UV70	PDP1_MOUSE		[Pyruvate dehydrogenase [acetyl-transferring]]-phosphatase 1, mitochondrial (PDP 1) (EC 3.1.3.43) (Protein phosphatase 2C) (Pyruvate dehydrogenase phosphatase catalytic subunit 1) (PDPC 1)
Q9D2G5	SYNJ2_MOUSE		Synaptojanin-2 (EC 3.1.3.36) (Synaptic inositol 1,4,5-trisphosphate 5-phosphatase 2)
Q63811	CANB2_MOUSE		Calcineurin subunit B type 2 (Protein phosphatase 2B regulatory subunit 2) (Protein phosphatase 3 regulatory subunit B beta isoform)
Q9DAX2	PLPP2_MOUSE		Phospholipid phosphatase 2 (EC 3.1.3.4) (Lipid phosphate phosphohydrolase 2) (PAP2-gamma) (PAP2-G) (Phosphatidate phosphohydrolase type 2c) (Phosphatidic acid phosphatase 2c) (PAP-2c) (PAP2c)
Q6NVF0	OCRL_MOUSE		Inositol polyphosphate 5-phosphatase OCRL-1 (EC 3.1.3.36)
O35655	PPE1_MOUSE		Serine/threonine-protein phosphatase with EF-hands 1 (PPEF-1) (EC 3.1.3.16) (DRES10) (Protein phosphatase with EF calcium-binding domain) (PPEF)
Q9QY80	HACD1_MOUSE		Very-long-chain (3R)-3-hydroxyacyl-CoA dehydratase 1 (EC 4.2.1.134) (3-hydroxyacyl-CoA dehydratase 1) (HACD1) (Protein-tyrosine phosphatase-like member A)
O55082	PTN20_MOUSE		Tyrosine-protein phosphatase non-receptor type 20 (EC 3.1.3.48) (Testis-specific tyrosine phosphatase)
Q8BXA7	PHLP2_MOUSE		PH domain leucine-rich repeat-containing protein phosphatase 2 (EC 3.1.3.16) (PH domain leucine-rich repeat-containing protein phosphatase-like) (PHLPP-like)
Q9EPW0	INP4A_MOUSE		Type I inositol 3,4-bisphosphate 4-phosphatase (EC 3.1.3.66) (Inositol polyphosphate 4-phosphatase type I)
Q8BGB7	ENOPH_MOUSE		Enolase-phosphatase E1 (EC 3.1.3.77) (2,3-diketo-5-methylthio-1-phosphopentane phosphatase) (MASA homolog)
Q8K330	SSH3_MOUSE		Protein phosphatase Slingshot homolog 3 (EC 3.1.3.16) (EC 3.1.3.48) (SSH-like protein 3) (SSH-3L) (mSSH-3L)
Q9JLY7	DUS14_MOUSE		Dual specificity protein phosphatase 14 (EC 3.1.3.16) (EC 3.1.3.48) (Mitogen-activated protein kinase phosphatase 6) (MAP kinase phosphatase 6) (MKP-6)
Q8BJ52	PLPR5_MOUSE		Phospholipid phosphatase-related protein type 5 (EC 3.1.3.-) (Lipid phosphate phosphatase-related protein type 5) (Plasticity-related gene 5 protein) (PRG-5)
Q6NT99	DUS23_MOUSE		Dual specificity protein phosphatase 23 (EC 3.1.3.16) (EC 3.1.3.48) (Low molecular mass dual specificity phosphatase 3) (LDP-3)
Q8BFW3	PR15B_MOUSE		Protein phosphatase 1 regulatory subunit 15B (Constitutive repressor of eIF2alpha phosphorylation) (CReP)
Q62084	PP14B_MOUSE		Protein phosphatase 1 regulatory subunit 14B (Phosphatase holoenzyme inhibitor 1) (PHI-1) (Phospholipase C-beta-3 neighbouring gene protein)
Q6GQT0	CC14A_MOUSE		Dual specificity protein phosphatase CDC14A (EC 3.1.3.16) (EC 3.1.3.48) (CDC14 cell division cycle 14 homolog A)
Q8BU27	PPM1M_MOUSE		Protein phosphatase 1M (EC 3.1.3.16) (Protein phosphatase 2C isoform eta) (PP2C-eta) (PP2CE)
Q80W00	PP1RA_MOUSE		Serine/threonine-protein phosphatase 1 regulatory subunit 10 (MHC class I region proline-rich protein CAT53)
Q9QYJ7	DS13B_MOUSE		Dual specificity protein phosphatase 13 isoform B (DUSP13B) (EC 3.1.3.16) (EC 3.1.3.48) (Dual specificity tyrosine phosphatase TS-DSP6) (Testis- and skeletal muscle-specific DSP)
Q810P3	CDKN3_MOUSE		Cyclin-dependent kinase inhibitor 3 (EC 3.1.3.16) (EC 3.1.3.48) (CDK2-associated dual-specificity phosphatase) (Kinase-associated phosphatase)
Q99MR9	PPR3A_MOUSE		Protein phosphatase 1 regulatory subunit 3A (Protein phosphatase 1 glycogen-associated regulatory subunit) (Protein phosphatase type-1 glycogen targeting subunit) (RG1)
Q922R5	P4R3B_MOUSE		Serine/threonine-protein phosphatase 4 regulatory subunit 3B (SMEK homolog 2)
Q8BG95	MYPT2_MOUSE		Protein phosphatase 1 regulatory subunit 12B (Myosin phosphatase-targeting subunit 2) (Myosin phosphatase target subunit 2)
Q3UMT1	PP12C_MOUSE		Protein phosphatase 1 regulatory subunit 12C (Protein phosphatase 1 myosin-binding subunit of 85 kDa) (Protein phosphatase 1 myosin-binding subunit p85)
Q8BXN7	PPM1K_MOUSE		Protein phosphatase 1K, mitochondrial (EC 3.1.3.16) (Protein phosphatase 2C isoform kappa) (PP2C-kappa)
Q8BG07	PLD4_MOUSE		Phospholipase D4 (PLD 4) (EC 3.1.4.4) (Choline phosphatase 4) (Phosphatidylcholine-hydrolyzing phospholipase D4)
Q9CY97	SSU72_MOUSE		RNA polymerase II subunit A C-terminal domain phosphatase SSU72 (CTD phosphatase SSU72) (EC 3.1.3.16)
Q6PFY9	CC14B_MOUSE		Dual specificity protein phosphatase CDC14B (EC 3.1.3.16) (EC 3.1.3.48) (CDC14 cell division cycle 14 homolog B)
Q9WU22	PTN4_MOUSE		Tyrosine-protein phosphatase non-receptor type 4 (EC 3.1.3.48) (Testis-enriched protein tyrosine phosphatase)
Q6ZWR4	2ABB_MOUSE		Serine/threonine-protein phosphatase 2A 55 kDa regulatory subunit B beta isoform (PP2A subunit B isoform B55-beta) (PP2A subunit B isoform PR55-beta) (PP2A subunit B isoform R2-beta) (PP2A subunit B isoform beta)
Q8VE01	DUS18_MOUSE		Dual specificity protein phosphatase 18 (EC 3.1.3.16) (EC 3.1.3.48)
Q923M0	PP16A_MOUSE		Protein phosphatase 1 regulatory subunit 16A (Myosin phosphatase targeting subunit 3)
Q7TPB0	PLPR3_MOUSE		Phospholipid phosphatase-related protein type 3 (EC 3.1.3.4) (Lipid phosphate phosphatase-related protein type 3) (Plasticity-related gene 2 protein) (PRG-2)
Q6PD03	2A5A_MOUSE		Serine/threonine-protein phosphatase 2A 56 kDa regulatory subunit alpha isoform (PP2A B subunit isoform B'-alpha) (PP2A B subunit isoform B56-alpha) (PP2A B subunit isoform PR61-alpha) (PR61alpha) (PP2A B subunit isoform R5-alpha)
Q8C8T7	ELFN1_MOUSE		Protein ELFN1 (Extracellular leucine-rich repeat and fibronectin type-III domain-containing protein 1) (Protein phosphatase 1 regulatory subunit 28)
Q8VHQ3	PP16B_MOUSE		Protein phosphatase 1 regulatory inhibitor subunit 16B (CAAX box protein TIMAP) (TGF-beta-inhibited membrane-associated protein)
Q8BFZ2	PLPR1_MOUSE		Phospholipid phosphatase-related protein type 1 (Lipid phosphate phosphatase-related protein type 1) (Plasticity-related gene 3 protein) (PRG-3)
Q3UFY7	5NT3B_MOUSE		7-methylguanosine phosphate-specific 5'-nucleotidase (7-methylguanosine nucleotidase) (EC 3.1.3.91) (Cytosolic 5'-nucleotidase 3B) (Cytosolic 5'-nucleotidase III-like protein) (cN-III-like protein) (EC 3.1.3.5) (N(7)-methylguanylate 5'-phosphatase)
Q9D3B1	HACD2_MOUSE		Very-long-chain (3R)-3-hydroxyacyl-CoA dehydratase 2 (EC 4.2.1.134) (3-hydroxyacyl-CoA dehydratase 2) (HACD2) (Protein-tyrosine phosphatase-like member B)
Q62136	PTN21_MOUSE		Tyrosine-protein phosphatase non-receptor type 21 (EC 3.1.3.48) (Protein-tyrosine phosphatase PTP-RL10)
Q3UM45	PP1R7_MOUSE		Protein phosphatase 1 regulatory subunit 7 (Protein phosphatase 1 regulatory subunit 22)
Q8VC34	RPAP2_MOUSE		Putative RNA polymerase II subunit B1 CTD phosphatase Rpap2 (EC 3.1.3.16) (RNA polymerase II-associated protein 2)
Q8BHA9	PXYP1_MOUSE		2-phosphoxylose phosphatase 1 (EC 3.1.3.-) (Acid phosphatase-like protein 2)
Q8VCY8	PLPR2_MOUSE		Phospholipid phosphatase-related protein type 2 (EC 3.1.3.4) (Lipid phosphate phosphatase-related protein type 2) (Plasticity-related gene 4 protein) (PRG-4)
Q8BX10	PGAM5_MOUSE		Serine/threonine-protein phosphatase PGAM5, mitochondrial (EC 3.1.3.16) (Phosphoglycerate mutase family member 5)
Q149T7	PPM1J_MOUSE		Protein phosphatase 1J (EC 3.1.3.16) (Protein phosphatase 2C isoform zeta) (PP2C-zeta)
Q8R2H9	PHOP1_MOUSE		Phosphoethanolamine/phosphocholine phosphatase (EC 3.1.3.75)
Q9D9D8	DUS21_MOUSE		Dual specificity phosphatase 21 (EC 3.1.3.16) (EC 3.1.3.48)
A2AKM2	HACD4_MOUSE		Very-long-chain (3R)-3-hydroxyacyl-CoA dehydratase 4 (EC 4.2.1.134) (3-hydroxyacyl-CoA dehydratase 4) (HACD4) (Protein-tyrosine phosphatase-like A domain-containing protein 2)
Q8BZT2	SH3R2_MOUSE		Putative E3 ubiquitin-protein ligase SH3RF2 (EC 2.3.2.27) (Protein phosphatase 1 regulatory subunit 39) (RING finger protein 158) (RING-type E3 ubiquitin transferase SH3RF2) (SH3 domain-containing RING finger protein 2)
O35385	PPE2_MOUSE		Serine/threonine-protein phosphatase with EF-hands 2 (PPEF-2) (EC 3.1.3.16)
Q6NZK8	PTPC1_MOUSE		Protein tyrosine phosphatase domain-containing protein 1 (EC 3.1.3.-)
Q8BG15	CTSL2_MOUSE		CTD small phosphatase-like protein 2 (CTDSP-like 2) (EC 3.1.3.-)
Q60996	2A5G_MOUSE		Serine/threonine-protein phosphatase 2A 56 kDa regulatory subunit gamma isoform (PP2A B subunit isoform B'-alpha-3) (PP2A B subunit isoform B'-gamma) (PP2A B subunit isoform B56-gamma) (PP2A B subunit isoform PR61-gamma) (PP2A B subunit isoform R5-gamma)
Q6P2K6	P4R3A_MOUSE		Serine/threonine-protein phosphatase 4 regulatory subunit 3A (SMEK homolog 1)
Q8BFV3	DUS4_MOUSE		Dual specificity protein phosphatase 4 (EC 3.1.3.16) (EC 3.1.3.48)
O35405	PLD3_MOUSE		Phospholipase D3 (PLD 3) (EC 3.1.4.4) (Choline phosphatase 3) (Phosphatidylcholine-hydrolyzing phospholipase D3) (Schwannoma-associated protein 9) (SAM-9)
P24638	PPAL_MOUSE		Lysosomal acid phosphatase (LAP) (EC 3.1.3.2)
Q9ERT9	PPR1A_MOUSE		Protein phosphatase 1 regulatory subunit 1A (Protein phosphatase inhibitor 1) (I-1) (IPP-1)
Q3UMZ3	PLPP5_MOUSE		Phospholipid phosphatase 5 (EC 3.1.3.4) (Phosphatidic acid phosphatase type 2 domain-containing protein 1B)
Q6NVE9	PPTC7_MOUSE		Protein phosphatase PTC7 homolog (EC 3.1.3.16) (T-cell activation protein phosphatase 2C) (TA-PP2C)
Q9Z0S1	BPNT1_MOUSE		3'(2'),5'-bisphosphate nucleotidase 1 (EC 3.1.3.7) (Bisphosphate 3'-nucleotidase 1) (PAP-inositol 1,4-phosphatase) (PIP)
Q8R4S0	PP14C_MOUSE		Protein phosphatase 1 regulatory subunit 14C (Kinase-enhanced PP1 inhibitor) (PKC-potentiated PP1 inhibitory protein)
Q99PI4	LPIN3_MOUSE		Phosphatidate phosphatase LPIN3 (EC 3.1.3.4) (Lipin-3)
Q6B8I0	DS13A_MOUSE		Dual specificity protein phosphatase 13 isoform A (DUSP13A) (EC 3.1.3.16) (EC 3.1.3.48) (Muscle-restricted DSP)
Q9D7I5	LHPP_MOUSE		Phospholysine phosphohistidine inorganic pyrophosphate phosphatase (EC 3.1.3.-) (EC 3.6.1.1)
Q0VBU9	PLPP4_MOUSE		Phospholipid phosphatase 4 (EC 3.1.3.4) (Phosphatidic acid phosphatase type 2 domain-containing protein 1A)
Q9Z2E4	PPR17_MOUSE		Protein phosphatase 1 regulatory subunit 17 (G substrate)
A2ALK8	PTN3_MOUSE		Tyrosine-protein phosphatase non-receptor type 3 (EC 3.1.3.48)
Q505D1	ANR28_MOUSE		Serine/threonine-protein phosphatase 6 regulatory ankyrin repeat subunit A (PP6-ARS-A) (Serine/threonine-protein phosphatase 6 regulatory subunit ARS-A) (Ankyrin repeat domain-containing protein 28) (Phosphatase interactor targeting protein hnRNP K) (PITK)
P48455	PP2BC_MOUSE		Serine/threonine-protein phosphatase 2B catalytic subunit gamma isoform (EC 3.1.3.16) (CAM-PRP catalytic subunit) (Calcineurin, testis-specific catalytic subunit) (Calmodulin-dependent calcineurin A subunit gamma isoform)
Q810K3	SGPP2_MOUSE		Sphingosine-1-phosphate phosphatase 2 (SPPase2) (Spp2) (EC 3.1.3.-) (Sphingosine-1-phosphatase 2)
Q99LS3	SERB_MOUSE		Phosphoserine phosphatase (PSP) (PSPase) (EC 3.1.3.3) (O-phosphoserine phosphohydrolase)
Q9JMF7	DOPP1_MOUSE		Dolichyldiphosphatase 1 (EC 3.6.1.43) (Dolichyl pyrophosphate phosphatase 1) (Protein 2-23)
Q922D4	PP6R3_MOUSE		Serine/threonine-protein phosphatase 6 regulatory subunit 3 (SAPS domain family member 3)
Q8BFS6	CPPED_MOUSE		Serine/threonine-protein phosphatase CPPED1 (EC 3.1.3.16) (Calcineurin-like phosphoesterase domain-containing protein 1)
Q6P1F6	2ABA_MOUSE		Serine/threonine-protein phosphatase 2A 55 kDa regulatory subunit B alpha isoform (PP2A subunit B isoform B55-alpha) (PP2A subunit B isoform PR55-alpha) (PP2A subunit B isoform R2-alpha) (PP2A subunit B isoform alpha)
Q9JIG4	PPR3F_MOUSE		Protein phosphatase 1 regulatory subunit 3F (R3F)
Q8BX37	ACP7_MOUSE		Acid phosphatase type 7 (EC 3.1.3.2) (Purple acid phosphatase long form)
Q9D4F2	PLPP6_MOUSE		Phospholipid phosphatase 6 (EC 3.1.3.-) (Phosphatidic acid phosphatase type 2 domain-containing protein 2) (Presqualene diphosphate phosphatase)
Q68FM6	PPR29_MOUSE		Protein phosphatase 1 regulatory subunit 29 (Extracellular leucine-rich repeat and fibronectin type III domain-containing protein 2) (Leucine-rich repeat and fibronectin type-III domain-containing protein 6) (Leucine-rich repeat-containing protein 62)
Q8BQ30	PPR18_MOUSE		Phostensin (Protein phosphatase 1 F-actin cytoskeleton-targeting subunit) (Protein phosphatase 1 regulatory subunit 18)
Q6PD28	2A5B_MOUSE		Serine/threonine-protein phosphatase 2A 56 kDa regulatory subunit beta isoform (PP2A B subunit isoform B'-beta) (PP2A B subunit isoform B56-beta) (PP2A B subunit isoform PR61-beta) (PP2A B subunit isoform R5-beta)
Q3UJ81	NEPR1_MOUSE		Nuclear envelope phosphatase-regulatory subunit 1 (NEP1-R1) (Transmembrane protein 188)
Q9CW07	PP13G_MOUSE		Protein phosphatase 1 regulatory subunit 3G
Q8BVQ5	PPME1_MOUSE		Protein phosphatase methylesterase 1 (PME-1) (EC 3.1.1.89)
Q925E7	2ABD_MOUSE		Serine/threonine-protein phosphatase 2A 55 kDa regulatory subunit B delta isoform (PP2A subunit B isoform B55-delta) (PP2A subunit B isoform PR55-delta) (PP2A subunit B isoform R2-delta) (PP2A subunit B isoform delta)
Q0VGB7	PP4R2_MOUSE		Serine/threonine-protein phosphatase 4 regulatory subunit 2
O35239	PTN9_MOUSE		Tyrosine-protein phosphatase non-receptor type 9 (EC 3.1.3.48) (Protein-tyrosine phosphatase MEG2) (PTPase MEG2)
Q9EP69	SAC1_MOUSE		Phosphatidylinositide phosphatase SAC1 (EC 3.1.3.-) (Suppressor of actin mutations 1-like protein)
Q61151	2A5E_MOUSE		Serine/threonine-protein phosphatase 2A 56 kDa regulatory subunit epsilon isoform (PP2A B subunit isoform B'-epsilon) (PP2A B subunit isoform B56-epsilon) (PP2A B subunit isoform PR61-epsilon) (PP2A B subunit isoform R5-epsilon)
Q62415	ASPP1_MOUSE		Apoptosis-stimulating of p53 protein 1 (Protein phosphatase 1 regulatory subunit 13B)
Q8C0Y0	PP4R4_MOUSE		Serine/threonine-protein phosphatase 4 regulatory subunit 4
Q9CPT3	NANP_MOUSE		N-acylneuraminate-9-phosphatase (EC 3.1.3.29) (Haloacid dehalogenase-like hydrolase domain-containing protein 4) (Neu5Ac-9-Pase)
Q91Z46	DUS7_MOUSE		Dual specificity protein phosphatase 7 (EC 3.1.3.16) (EC 3.1.3.48)
Q8BK84	DUPD1_MOUSE		Dual specificity phosphatase DUPD1 (EC 3.1.3.16) (EC 3.1.3.48)
Q8BYK5	PHAR3_MOUSE		Phosphatase and actin regulator 3 (Scaffold-associated PP1-inhibiting protein) (Scapinin)
D3YTS9	PPAT_MOUSE		Testicular acid phosphatase (EC 3.1.3.2)
Q3UYC0	PPM1H_MOUSE		Protein phosphatase 1H (EC 3.1.3.16)
Q8R3Q2	PP6R2_MOUSE		Serine/threonine-protein phosphatase 6 regulatory subunit 2 (SAPS domain family member 2)
Q3TWL2	PP4P1_MOUSE		Type 1 phosphatidylinositol 4,5-bisphosphate 4-phosphatase (Type 1 PtdIns-4,5-P2 4-Ptase) (EC 3.1.3.78) (PtdIns-4,5-P2 4-Ptase I) (Transmembrane protein 55B)
Q8BGR9	UBCP1_MOUSE		Ubiquitin-like domain-containing CTD phosphatase 1 (EC 3.1.3.16) (Nuclear proteasome inhibitor UBLCP1)
Q9D5U5	HDHD1_MOUSE		Pseudouridine-5'-phosphatase (EC 3.1.3.96) (Haloacid dehalogenase-like hydrolase domain-containing protein 1) (Haloacid dehalogenase-like hydrolase domain-containing protein 1A) (Pseudouridine-5'-monophosphatase) (5'-PsiMPase)
Q9CQR6	PPP6_MOUSE		Serine/threonine-protein phosphatase 6 catalytic subunit (PP6C) (EC 3.1.3.16)
Q8R0F6	ILKAP_MOUSE		Integrin-linked kinase-associated serine/threonine phosphatase 2C (ILKAP) (EC 3.1.3.16)
Q3UNN8	PLD5_MOUSE		Inactive phospholipase D5 (Inactive PLD 5) (Inactive choline phosphatase 5) (Inactive phosphatidylcholine-hydrolyzing phospholipase D5)
P49442	INPP_MOUSE		Inositol polyphosphate 1-phosphatase (IPP) (IPPase) (EC 3.1.3.57)
Q8BKK4	PPR1C_MOUSE		Protein phosphatase 1 regulatory subunit 1C
Q9DCL8	IPP2_MOUSE		Protein phosphatase inhibitor 2 (IPP-2)
Q7TSI3	PP6R1_MOUSE		Serine/threonine-protein phosphatase 6 regulatory subunit 1 (SAPS domain family member 1)
Q8K1L5	PP1RB_MOUSE		Protein phosphatase 1 regulatory subunit 11 (T-complex testis expressed protein 5) (Tctex-5)
Q64697	PTCA_MOUSE		Protein tyrosine phosphatase receptor type C-associated protein (PTPRC-associated protein) (CD45-associated protein) (CD45-AP) (LSM-1)
Q9CZX7	PP4P2_MOUSE		Type 2 phosphatidylinositol 4,5-bisphosphate 4-phosphatase (Type 2 PtdIns-4,5-P2 4-Ptase) (EC 3.1.3.78) (PtdIns-4,5-P2 4-Ptase II) (Transmembrane protein 55A)
Q8BG02	2ABG_MOUSE		Serine/threonine-protein phosphatase 2A 55 kDa regulatory subunit B gamma isoform (PP2A subunit B isoform B55-gamma) (PP2A subunit B isoform PR55-gamma) (PP2A subunit B isoform R2-gamma) (PP2A subunit B isoform gamma)
Q8BTR5	DUS28_MOUSE		Dual specificity phosphatase 28 (EC 3.1.3.16) (EC 3.1.3.48)
Q7TNP2	2AAB_MOUSE		Serine/threonine-protein phosphatase 2A 65 kDa regulatory subunit A beta isoform (PP2A subunit A isoform PR65-beta) (PP2A subunit A isoform R1-beta)
Q91VC7	PP14A_MOUSE		Protein phosphatase 1 regulatory subunit 14A (17 kDa PKC-potentiated inhibitory protein of PP1) (Protein kinase C-potentiated inhibitor protein of 17 kDa) (CPI-17)
Q7TT52	PP14D_MOUSE		Protein phosphatase 1 regulatory subunit 14D (Gastrointestinal and brain-specific PP1-inhibitory protein 1) (GBPI-1)
Q6A025	PPR26_MOUSE		Protein phosphatase 1 regulatory subunit 26
Q3TDD9	PPR21_MOUSE		Protein phosphatase 1 regulatory subunit 21 (Coiled-coil domain-containing protein 128) (KLRAQ motif-containing protein 1)
Q7TSQ8	PDPR_MOUSE		Pyruvate dehydrogenase phosphatase regulatory subunit, mitochondrial (PDPr)
Q9D9M5	PHOP2_MOUSE		Pyridoxal phosphate phosphatase PHOSPHO2 (EC 3.1.3.74)
Q8BKR5	PPR37_MOUSE		Protein phosphatase 1 regulatory subunit 37 (Leucine-rich repeat-containing protein 68)
Q8BGL1	PPM1N_MOUSE		Probable protein phosphatase 1N (EC 3.1.3.16)
Q8K2V1	PP4R1_MOUSE		Serine/threonine-protein phosphatase 4 regulatory subunit 1
Q8BRJ4	PPR3E_MOUSE		Protein phosphatase 1 regulatory subunit 3E
Q8BTI7	ANR52_MOUSE		Serine/threonine-protein phosphatase 6 regulatory ankyrin repeat subunit C (PP6-ARS-C) (Serine/threonine-protein phosphatase 6 regulatory subunit ARS-C)
Q9D8C8	PPR35_MOUSE		Protein phosphatase 1 regulatory subunit 35
Q148W8	DUS27_MOUSE		Inactive dual specificity phosphatase 27
B2RXR6	ANR44_MOUSE		Serine/threonine-protein phosphatase 6 regulatory ankyrin repeat subunit B (PP6-ARS-B) (Serine/threonine-protein phosphatase 6 regulatory subunit ARS-B) (Ankyrin repeat domain-containing protein 44)
Q3TGW2	EEPD1_MOUSE		Endonuclease/exonuclease/phosphatase family domain-containing protein 1
D3Z0R2	PPR36_MOUSE		Protein phosphatase 1 regulatory subunit 36
Q8BVT6	PP2D1_MOUSE		Protein phosphatase 2C-like domain-containing protein 1
Q148A4	PPR32_MOUSE		Protein phosphatase 1 regulatory subunit 32 (Protein IIIG9)

## Sheet: Post Phosphatases
	Phosphatases only in Post EU		Phosphatases in Postsynaptic EU and TS		Phosphatases only in Post TS
	P63328	protein phosphatase 3, catalytic subunit, alpha isoform(Ppp3ca)	P80560	Receptor-type tyrosine-protein phosphatase N2 OS=Mus musculus GN=Ptprn2 PE=1 SV=2	P35831	protein tyrosine phosphatase, non-receptor type 12(Ptpn12)
	Q3UYC0	protein phosphatase 1H (PP2C domain containing)(Ppm1h)	P48453	Serine/threonine-protein phosphatase 2B catalytic subunit beta isoform OS=Mus musculus GN=Ppp3cb PE=1 SV=2	Q3UM45	protein phosphatase 1, regulatory (inhibitor) subunit 7(Ppp1r7)
	Q5SW75	slingshot homolog 2 (Drosophila)(Ssh2)	Q8CHC4	Synaptojanin-1 OS=Mus musculus GN=Synj1 PE=1 SV=3	Q3UMT1	protein phosphatase 1, regulatory (inhibitor) subunit 12C(Ppp1r12c)
	Q64487	protein tyrosine phosphatase, receptor type, D(Ptprd)	B9EKR1	Receptor-type tyrosine-protein phosphatase zeta OS=Mus musculus GN=Ptprz1 PE=1 SV=1	Q76I79	slingshot homolog 1 (Drosophila)(Ssh1)
	Q8CDA1	inositol polyphosphate-5-phosphatase F(Inpp5f)	Q8K296	Myotubularin-related protein 3 OS=Mus musculus GN=Mtmr3 PE=1 SV=2	Q7TPB0	phospholipid phosphatase related 3(Plppr3)
	Q9JI99	sphingosine-1-phosphate phosphatase 1(Sgpp1)	Q80TL0	Protein phosphatase 1E OS=Mus musculus GN=Ppm1e PE=1 SV=2	Q80TZ3	DnaJ heat shock protein family (Hsp40) member C6(Dnajc6)
			Q7TME0	Phospholipid phosphatase-related protein type 4 OS=Mus musculus GN=Plppr4 PE=1 SV=2	Q99JY8	phospholipid phosphatase 3(Plpp3)
			Q9Z2C4	Myotubularin-related protein 1 OS=Mus musculus GN=Mtmr1 PE=1 SV=1	Q9D4F2	phospholipid phosphatase 6(Plpp6)
			Q8BJ52	Phospholipid phosphatase-related protein type 5 OS=Mus musculus GN=Plppr5 PE=2 SV=1
			Q8BG95	Protein phosphatase 1 regulatory subunit 12B OS=Mus musculus GN=Ppp1r12b PE=1 SV=2
			Q8R3Q2	Serine/threonine-protein phosphatase 6 regulatory subunit 2 OS=Mus musculus GN=Ppp6r2 PE=1 SV=1
			Q3TGW2	Endonuclease/exonuclease/phosphatase family domain-containing protein 1 OS=Mus musculus GN=Eepd1 PE=1 SV=1

## Sheet: Ratio Post Phosphatases
Post EU rep1 #Accession	Post EU rep1 #Description	Post EU rep1	Post EU rep1 Areas	Post EU rep2	Post EU rep2 Areas		Post TS rep1 #Accession	Post TS Rep1 #Description	Post TS rep1	Post TS rep1 Areas	Post TS Rep2	Post TS Rep2 Areas		Ratio TS/EU Rep1		Ratio TS/EU Rep2		Regulation (<0.75 >1.25)
P80560	Receptor-type tyrosine-protein phosphatase N2 OS=Mus musculus GN=Ptprn2 PE=1 SV=2	High	5200000	High	28000000		P80560	Receptor-type tyrosine-protein phosphatase N2 OS=Mus musculus GN=Ptprn2 PE=1 SV=2	High	980000	High	70000000		0.188462		2.5		*
P48453	Serine/threonine-protein phosphatase 2B catalytic subunit beta isoform OS=Mus musculus GN=Ppp3cb PE=1 SV=2	High	9600000	High	29000000		P48453	Serine/threonine-protein phosphatase 2B catalytic subunit beta isoform OS=Mus musculus GN=Ppp3cb PE=1 SV=2	Medium	3800000	High	41000000		0.395833		1.41379		*
Q8CHC4	Synaptojanin-1 OS=Mus musculus GN=Synj1 PE=1 SV=3	High	19000000	High	40000000		Q8CHC4	Synaptojanin-1 OS=Mus musculus GN=Synj1 PE=1 SV=3	High	74000000	High	7300000		3.89474		0.1825		*
B9EKR1	Receptor-type tyrosine-protein phosphatase zeta OS=Mus musculus GN=Ptprz1 PE=1 SV=1	High	4000000	High	33000000		B9EKR1	Receptor-type tyrosine-protein phosphatase zeta OS=Mus musculus GN=Ptprz1 PE=1 SV=1	High	22000000	High	50000000		5.5		1.51515		Up
Q8K296	Myotubularin-related protein 3 OS=Mus musculus GN=Mtmr3 PE=1 SV=2	Medium	21000000	High	13000000		Q8K296	Myotubularin-related protein 3 OS=Mus musculus GN=Mtmr3 PE=1 SV=2	High	9300000	High	47000000		0.442857		3.61538		*
Q80TL0	Protein phosphatase 1E OS=Mus musculus GN=Ppm1e PE=1 SV=2	High	150000000	High	41000000		Q80TL0	Protein phosphatase 1E OS=Mus musculus GN=Ppm1e PE=1 SV=2	High	33000000	High	46000000		0.22		1.12195		*
Q7TME0	Phospholipid phosphatase-related protein type 4 OS=Mus musculus GN=Plppr4 PE=1 SV=2	High	57000000	High	60000000		Q7TME0	Phospholipid phosphatase-related protein type 4 OS=Mus musculus GN=Plppr4 PE=1 SV=2	High	60000000	High	130000000		1.05263		2.16667		*
Q9Z2C4	Myotubularin-related protein 1 OS=Mus musculus GN=Mtmr1 PE=1 SV=1	High	15000000	High	110000000		Q9Z2C4	Myotubularin-related protein 1 OS=Mus musculus GN=Mtmr1 PE=1 SV=1	High	63000000	High	470000000		4.2		4.27273		Up
Q8BJ52	Phospholipid phosphatase-related protein type 5 OS=Mus musculus GN=Plppr5 PE=2 SV=1	High	53000000	High	25000000		Q8BJ52	Phospholipid phosphatase-related protein type 5 OS=Mus musculus GN=Plppr5 PE=2 SV=1	High	48000000	High	62000000		0.90566		2.48		*
Q8BG95	Protein phosphatase 1 regulatory subunit 12B OS=Mus musculus GN=Ppp1r12b PE=1 SV=2	Medium	5800000	High	1000000		Q8BG95	Protein phosphatase 1 regulatory subunit 12B OS=Mus musculus GN=Ppp1r12b PE=1 SV=2	High	1000000	High			0.172414		0		Down
Q8R3Q2	Serine/threonine-protein phosphatase 6 regulatory subunit 2 OS=Mus musculus GN=Ppp6r2 PE=1 SV=1	High	20000000	High	27000000		Q8R3Q2	Serine/threonine-protein phosphatase 6 regulatory subunit 2 OS=Mus musculus GN=Ppp6r2 PE=1 SV=1	High		High	72000000		0		2.66667		*
Q3TGW2	Endonuclease/exonuclease/phosphatase family domain-containing protein 1 OS=Mus musculus GN=Eepd1 PE=1 SV=1	High	3400000	High	6900000		Q3TGW2	Endonuclease/exonuclease/phosphatase family domain-containing protein 1 OS=Mus musculus GN=Eepd1 PE=1 SV=1	High	3400000	High	13000000		1		1.88406		*

## Sheet: Extra phosphatases
	Phosphatases only in Extra EU		Phosphatases in Extrasynaptic EU and TS		Phosphatases only in Extra TS
	B9EKR1	protein tyrosine phosphatase, receptor type Z, polypeptide 1(Ptprz1)	P18052	Receptor-type tyrosine-protein phosphatase alpha OS=Mus musculus GN=Ptpra PE=1 SV=3	A2ARP1	diphosphoinositol pentakisphosphate kinase 1(Ppip5k1)
	O55023	inositol (myo)-1(or 4)-monophosphatase 1(Impa1)	P35831	Tyrosine-protein phosphatase non-receptor type 12 OS=Mus musculus GN=Ptpn12 PE=1 SV=3	Q3TGW2	endonuclease/exonuclease/phosphatase family domain containing 1(Eepd1)
	Q64487	protein tyrosine phosphatase, receptor type, D(Ptprd)	P48453	Serine/threonine-protein phosphatase 2B catalytic subunit beta isoform OS=Mus musculus GN=Ppp3cb PE=1 SV=2	Q3UMT1	protein phosphatase 1, regulatory (inhibitor) subunit 12C(Ppp1r12c)		?
	Q8BVQ5	protein phosphatase methylesterase 1(Ppme1)	P63328	Serine/threonine-protein phosphatase 2B catalytic subunit alpha isoform OS=Mus musculus GN=Ppp3ca PE=1 SV=1	Q6P549	inositol polyphosphate phosphatase-like 1(Inppl1)
	Q9JIG4	protein phosphatase 1, regulatory (inhibitor) subunit 3F(Ppp1r3f)	P80560	Receptor-type tyrosine-protein phosphatase N2 OS=Mus musculus GN=Ptprn2 PE=1 SV=2	Q8C5L6	inositol polyphosphate 5-phosphatase K(Inpp5k)
			Q3UM45	Protein phosphatase 1 regulatory subunit 7 OS=Mus musculus GN=Ppp1r7 PE=1 SV=2	Q91ZP3	lipin 1(Lpin1)
			Q3UYC0	Protein phosphatase 1H OS=Mus musculus GN=Ppm1h PE=1 SV=1	Q9D4F2	phospholipid phosphatase 6(Plpp6)
			Q61074	Protein phosphatase 1G OS=Mus musculus GN=Ppm1g PE=1 SV=3
			Q68FM6	Protein phosphatase 1 regulatory subunit 29 OS=Mus musculus GN=Elfn2 PE=1 SV=1
			Q76I79	Protein phosphatase Slingshot homolog 1 OS=Mus musculus GN=Ssh1 PE=1 SV=1
			Q7TPB0	Phospholipid phosphatase-related protein type 3 OS=Mus musculus GN=Plppr3 PE=1 SV=1
			Q80TL0	Protein phosphatase 1E OS=Mus musculus GN=Ppm1e PE=1 SV=2
			Q8CDA1	Phosphatidylinositide phosphatase SAC2 OS=Mus musculus GN=Inpp5f PE=1 SV=1
			Q8CHC4	Synaptojanin-1 OS=Mus musculus GN=Synj1 PE=1 SV=3
			Q8K296	Myotubularin-related protein 3 OS=Mus musculus GN=Mtmr3 PE=1 SV=2
			Q8K330	Protein phosphatase Slingshot homolog 3 OS=Mus musculus GN=Ssh3 PE=1 SV=1
			Q8R3Q2	Serine/threonine-protein phosphatase 6 regulatory subunit 2 OS=Mus musculus GN=Ppp6r2 PE=1 SV=1
			Q99JY8	Phospholipid phosphatase 3 OS=Mus musculus GN=Plpp3 PE=1 SV=1
			Q9JI99	Sphingosine-1-phosphate phosphatase 1 OS=Mus musculus GN=Sgpp1 PE=1 SV=1
			Q9Z2C4	Myotubularin-related protein 1 OS=Mus musculus GN=Mtmr1 PE=1 SV=1

## Sheet: Ratio Extra Phosphatases
Extra EU rep1 #Accession	Extra EU rep1 #Description	Extra EU rep1	Extra EU rep1 Areas	Extra EU rep2	Extra EU rep2 Areas		Extra TS rep1 #Accession	Extra TS Rep1 #Description	Extra TS rep1	Extra TS rep1 Areas	Extra TS Rep2	Extra TS rep2 Areas		Ratio TS/EU Rep1		Ratio TS/EU Rep2		Regulation (<0.75 >1.25)
Q8CDA1	Phosphatidylinositide phosphatase SAC2 OS=Mus musculus GN=Inpp5f PE=1 SV=1	High	660000	High	9000000		Q8CDA1	Phosphatidylinositide phosphatase SAC2 OS=Mus musculus GN=Inpp5f PE=1 SV=1	High	35000000	High	10000000		53.0303		1.11111		*
P63328	Serine/threonine-protein phosphatase 2B catalytic subunit alpha isoform OS=Mus musculus GN=Ppp3ca PE=1 SV=1	High	67000000	High	88000000		P63328	Serine/threonine-protein phosphatase 2B catalytic subunit alpha isoform OS=Mus musculus GN=Ppp3ca PE=1 SV=1	High	1100000	High	53000000		0.0164179		0.602273		Down
P80560	Receptor-type tyrosine-protein phosphatase N2 OS=Mus musculus GN=Ptprn2 PE=1 SV=2	High		High	96000000		P80560	Receptor-type tyrosine-protein phosphatase N2 OS=Mus musculus GN=Ptprn2 PE=1 SV=2	High	20000000	High	94000000		#DIV/0!		0.979167		*
Q99JY8	Phospholipid phosphatase 3 OS=Mus musculus GN=Plpp3 PE=1 SV=1	High	2200000	High	2800000		Q99JY8	Phospholipid phosphatase 3 OS=Mus musculus GN=Plpp3 PE=1 SV=1	High	3400000	High	1200000		1.54545		0.428571		*
Q61074	Protein phosphatase 1G OS=Mus musculus GN=Ppm1g PE=1 SV=3	High	3700000	High	2200000		Q61074	Protein phosphatase 1G OS=Mus musculus GN=Ppm1g PE=1 SV=3	High	5400000	High	1300000		1.45946		0.590909		*
P48453	Serine/threonine-protein phosphatase 2B catalytic subunit beta isoform OS=Mus musculus GN=Ppp3cb PE=1 SV=2	High	100000000	High	110000000		P48453	Serine/threonine-protein phosphatase 2B catalytic subunit beta isoform OS=Mus musculus GN=Ppp3cb PE=1 SV=2	High	190000000	High	55000000		1.9		0.5		*
P18052	Receptor-type tyrosine-protein phosphatase alpha OS=Mus musculus GN=Ptpra PE=1 SV=3	High	32000000	High	120000000		P18052	Receptor-type tyrosine-protein phosphatase alpha OS=Mus musculus GN=Ptpra PE=1 SV=3	High	73000000	High	95000000		2.28125		0.791667		*
P35831	Tyrosine-protein phosphatase non-receptor type 12 OS=Mus musculus GN=Ptpn12 PE=1 SV=3	High	2600000	High	850000		P35831	Tyrosine-protein phosphatase non-receptor type 12 OS=Mus musculus GN=Ptpn12 PE=1 SV=3	High	3800000	High	920000		1.46154		1.08235		*
Q9JI99	Sphingosine-1-phosphate phosphatase 1 OS=Mus musculus GN=Sgpp1 PE=1 SV=1	High	21000000	High	86000000		Q9JI99	Sphingosine-1-phosphate phosphatase 1 OS=Mus musculus GN=Sgpp1 PE=1 SV=1	High	7500000	High	63000000		0.357143		0.732558		Down
Q8CHC4	Synaptojanin-1 OS=Mus musculus GN=Synj1 PE=1 SV=3	High	29000000	High	62000000		Q8CHC4	Synaptojanin-1 OS=Mus musculus GN=Synj1 PE=1 SV=3	High	88000000	High	61000000		3.03448		0.983871		*
Q76I79	Protein phosphatase Slingshot homolog 1 OS=Mus musculus GN=Ssh1 PE=1 SV=1	High		High	1200000		Q76I79	Protein phosphatase Slingshot homolog 1 OS=Mus musculus GN=Ssh1 PE=1 SV=1	High	4800000	High	1900000		#DIV/0!		1.58333		*
Q8K296	Myotubularin-related protein 3 OS=Mus musculus GN=Mtmr3 PE=1 SV=2	High	4800000	Medium	18000000		Q8K296	Myotubularin-related protein 3 OS=Mus musculus GN=Mtmr3 PE=1 SV=2	High	20000000	High	10000000		4.16667		0.555556		*
Q80TL0	Protein phosphatase 1E OS=Mus musculus GN=Ppm1e PE=1 SV=2	High	51000000	High	71000000		Q80TL0	Protein phosphatase 1E OS=Mus musculus GN=Ppm1e PE=1 SV=2	High	230000000	High	97000000		4.5098		1.3662		Up?
Q9Z2C4	Myotubularin-related protein 1 OS=Mus musculus GN=Mtmr1 PE=1 SV=1	High	9100000	High	79000000		Q9Z2C4	Myotubularin-related protein 1 OS=Mus musculus GN=Mtmr1 PE=1 SV=1	High		High	65000000		0		0.822785		Down?
Q8K330	Protein phosphatase Slingshot homolog 3 OS=Mus musculus GN=Ssh3 PE=1 SV=1	High	980000	High	2200000		Q8K330	Protein phosphatase Slingshot homolog 3 OS=Mus musculus GN=Ssh3 PE=1 SV=1	High	3400000	High	1900000		3.46939		0.863636		*
Q7TPB0	Phospholipid phosphatase-related protein type 3 OS=Mus musculus GN=Plppr3 PE=1 SV=1	High	100000000	High	40000000		Q7TPB0	Phospholipid phosphatase-related protein type 3 OS=Mus musculus GN=Plppr3 PE=1 SV=1	High	98000000	High	22000000		0.98		0.55		*
Q3UM45	Protein phosphatase 1 regulatory subunit 7 OS=Mus musculus GN=Ppp1r7 PE=1 SV=2	High	110000000	High	56000000		Q3UM45	Protein phosphatase 1 regulatory subunit 7 OS=Mus musculus GN=Ppp1r7 PE=1 SV=2	High	130000000	High	41000000		1.18182		0.732143		*
Q68FM6	Protein phosphatase 1 regulatory subunit 29 OS=Mus musculus GN=Elfn2 PE=1 SV=1	High	4400000	High	11000000		Q68FM6	Protein phosphatase 1 regulatory subunit 29 OS=Mus musculus GN=Elfn2 PE=1 SV=1	High	1500000	High	4200000		0.340909		0.381818		Down
Q3UYC0	Protein phosphatase 1H OS=Mus musculus GN=Ppm1h PE=1 SV=1	High	9400000	High	3500000		Q3UYC0	Protein phosphatase 1H OS=Mus musculus GN=Ppm1h PE=1 SV=1	High	10000000	High	2800000		1.06383		0.8		*
Q8R3Q2	Serine/threonine-protein phosphatase 6 regulatory subunit 2 OS=Mus musculus GN=Ppp6r2 PE=1 SV=1	High	28000000	High	25000000		Q8R3Q2	Serine/threonine-protein phosphatase 6 regulatory subunit 2 OS=Mus musculus GN=Ppp6r2 PE=1 SV=1	High	31000000	High	15000000		1.10714		0.6		*
